# Supplementary material for: A single-cell atlas of the multicellular ecosystem of primary and metastatic hepatocellular carcinoma
Source: Nat Commun. 2022 Aug 6;13:4594. doi: 10.1038/s41467-022-32283-3 (PMC9357016; doi:10.1038/s41467-022-32283-3)
Supplement: Supplementary file 3 — Supplementary Datasets 1–11 [file 41467_2022_32283_MOESM3_ESM.zip]

Archive with 25 entries (24 files):
- SupplementaryData/
- SupplementaryData/Supplementary Data 4.xlsx
- __MACOSX/SupplementaryData/._Supplementary Data 4.xlsx
- SupplementaryData/Supplementary Data 8.xlsx
- __MACOSX/SupplementaryData/._Supplementary Data 8.xlsx
- SupplementaryData/Supplementary Data 9.xlsx
- __MACOSX/SupplementaryData/._Supplementary Data 9.xlsx
- SupplementaryData/Supplementary Data 5.xlsx
- __MACOSX/SupplementaryData/._Supplementary Data 5.xlsx
- SupplementaryData/~$Supplementary Table 1.xlsx
- __MACOSX/SupplementaryData/._~$Supplementary Table 1.xlsx
- SupplementaryData/Supplementary Data 2.xlsx
- __MACOSX/SupplementaryData/._Supplementary Data 2.xlsx
- SupplementaryData/Supplementary Data 3.xlsx
- __MACOSX/SupplementaryData/._Supplementary Data 3.xlsx
- SupplementaryData/Supplementary Data 11.xlsx
- __MACOSX/SupplementaryData/._Supplementary Data 11.xlsx
- SupplementaryData/Supplementary Data 10.xlsx
- __MACOSX/SupplementaryData/._Supplementary Data 10.xlsx
- SupplementaryData/Supplementary Data 1.xlsx
- __MACOSX/SupplementaryData/._Supplementary Data 1.xlsx
- SupplementaryData/Supplementary Data 6.xlsx
- __MACOSX/SupplementaryData/._Supplementary Data 6.xlsx
- SupplementaryData/Supplementary Data 7.xlsx
- __MACOSX/SupplementaryData/._Supplementary Data 7.xlsx
