# Supplementary material for: A single-cell atlas of the multicellular ecosystem of primary and metastatic hepatocellular carcinoma
Source: Nat Commun. 2022 Aug 6;13:4594. doi: 10.1038/s41467-022-32283-3 (PMC9357016; doi:10.1038/s41467-022-32283-3)
Supplement: Supplementary file 3 — Supplementary Datasets 1–11 [file 41467_2022_32283_MOESM3_ESM.zip › SupplementaryData/Supplementary Data 4.xlsx]

## Sheet: Supplementary Data 4
Supplementary Data 4. Significantly Up- and Down-regulated Genes in the Exhausted CTLs (KM5) Compared to the Other CTLs (KM1–4).
Gene Symbol	P value*	Fold change**	Fraction of detectable cells in exhausted CTLs	Fraction of detectable cells in other CTLs	Adjusted P value***
CXCL13	1.01169e-36	1.35634	0.109	0.013	2.60125e-32
LTB	3.97434e-49	1.02322	0.355	0.119	1.02188e-44
GPR183	7.90697e-61	0.996672	0.448	0.156	2.03304e-56
IL7R	1.84208e-52	0.878586	0.541	0.243	4.73636e-48
CD52	1.02445e-65	0.827305	0.761	0.399	2.63407e-61
CCR7	1.78248e-49	0.81118	0.193	0.034	4.5831e-45
DUSP4	4.2066e-55	0.697623	0.362	0.106	1.0816e-50
S100A4	5.56604e-16	0.486405	0.781	0.65	1.43114e-11
ARID5B	1.42506e-23	0.430075	0.361	0.167	3.66412e-19
TPI1	3.42099e-17	0.428704	0.679	0.475	8.79604e-13
RGCC	3.64757e-15	0.423864	0.668	0.498	9.37864e-11
CCR6	1.05107e-29	0.395391	0.135	0.028	2.70252e-25
CACYBP	1.44675e-13	0.365259	0.408	0.237	3.71988e-09
TOB1	5.66873e-16	0.363696	0.337	0.175	1.45754e-11
GAPDH	3.35113e-17	0.362392	0.934	0.885	8.61644e-13
CD27	2.65574e-30	0.328706	0.217	0.063	6.82844e-26
CRIP1	3.20157e-08	0.326202	0.692	0.543	0.000823189
RANBP1	1.41155e-15	0.291654	0.322	0.164	3.62937e-11
ICOS	1.78902e-22	0.28669	0.164	0.049	4.59993e-18
LDHB	1.27178e-13	0.286442	0.597	0.42	3.27e-09
TNFRSF4	6.44411e-22	0.267329	0.111	0.025	1.65691e-17
CTLA4	2.77366e-47	0.265016	0.115	0.01	7.13163e-43
CORO1B	6.91423e-26	0.258647	0.248	0.086	1.77779e-21
STMN1	2.93077e-07	0.254583	0.31	0.202	0.0075356
RBPJ	1.46141e-23	0.254523	0.324	0.137	3.75757e-19
PKM	2.36031e-10	0.248165	0.424	0.267	6.06882e-06
FXYD5	9.66975e-09	0.232821	0.577	0.418	0.000248629
ENO1	1.75465e-08	0.232317	0.667	0.517	0.000451155
PPP1R15A	1.70673e-09	0.219058	0.497	0.33	4.38835e-05
ZFAND2A	5.97703e-15	0.203833	0.235	0.106	1.53681e-10
BATF	1.5235e-07	0.199711	0.129	0.064	0.00391721
PGAM1	1.74441e-10	0.193099	0.392	0.235	4.48522e-06
MZT2A	1.04315e-13	0.171235	0.353	0.185	2.68215e-09
LINC00152	7.24766e-09	0.169806	0.359	0.22	0.000186352
CKLF	9.6105e-10	0.165227	0.437	0.27	2.47105e-05
BAG3	6.87766e-32	0.164704	0.148	0.03	1.76838e-27
TMEM106C	7.68345e-22	0.151063	0.164	0.049	1.97557e-17
MIR4435-2HG	3.49881e-18	0.144022	0.179	0.063	8.99614e-14
PDCD1	1.76558e-08	0.133144	0.113	0.05	0.000453966
TMEM173	1.066e-08	0.129903	0.151	0.073	0.000274089
EIF5A	2.70388e-10	0.113501	0.342	0.19	6.95221e-06
PARP1	1.00141e-11	0.110905	0.27	0.136	2.57482e-07
RHBDD2	2.2497e-10	0.103855	0.22	0.112	5.78444e-06
ANP32B	1.1886e-07	0.0882478	0.332	0.201	0.00305612
SSRP1	3.62955e-13	0.0298622	0.168	0.068	9.3323e-09
UBB	1.86866e-08	-0.0928988	0.934	0.936	0.00048047
IL32	1.8693e-09	-0.124653	0.913	0.924	4.80635e-05
CFL1	3.69509e-08	-0.136089	0.902	0.923	0.000950081
SARAF	8.94477e-08	-0.136851	0.869	0.849	0.00229988
PTMA	6.8431e-13	-0.139497	0.998	0.997	1.7595e-08
PTPRC	1.47905e-07	-0.168963	0.781	0.832	0.00380294
ZFP36L2	7.64491e-11	-0.188836	0.843	0.894	1.96566e-06
ACTG1	8.22325e-10	-0.198623	0.831	0.858	2.11436e-05
CREM	2.0866e-13	-0.235137	0.842	0.878	5.36508e-09
MCL1	4.73525e-09	-0.239463	0.778	0.778	0.000121753
ISG20	8.51121e-10	-0.243695	0.805	0.816	2.1884e-05
EEF1A1	1.08464e-31	-0.245538	1	0.999	2.78882e-27
YPEL5	9.70955e-15	-0.259719	0.791	0.832	2.49652e-10
TRBC2	6.22085e-09	-0.264952	0.587	0.655	0.00015995
CD3D	1.88321e-14	-0.267001	0.71	0.789	4.8421e-10
CXCR4	2.21476e-27	-0.271384	0.978	0.996	5.69459e-23
ZFP36	6.26238e-20	-0.271879	0.931	0.952	1.61018e-15
ADGRE5	5.30548e-08	-0.274949	0.461	0.534	0.00136415
PPP2R5C	1.33641e-09	-0.281476	0.592	0.629	3.43618e-05
CORO1A	5.90977e-11	-0.28209	0.603	0.68	1.51952e-06
ELF1	5.68724e-10	-0.282974	0.65	0.685	1.4623e-05
BTG1	1.35459e-21	-0.28533	0.885	0.945	3.48293e-17
CD69	8.83207e-24	-0.285858	0.572	0.764	2.2709e-19
AOAH	2.28073e-08	-0.296417	0.091	0.188	0.000586421
ARHGDIB	1.73927e-23	-0.300576	0.86	0.92	4.472e-19
AIM1	7.73361e-08	-0.309739	0.262	0.36	0.00198847
PDCD4	3.24446e-08	-0.312509	0.505	0.555	0.000834215
ALOX5AP	2.82184e-10	-0.316094	0.514	0.601	7.25552e-06
STK17B	2.14164e-12	-0.317269	0.539	0.633	5.50657e-08
CLEC2B	2.32014e-13	-0.321845	0.488	0.599	5.96555e-09
GSTP1	2.9443e-08	-0.323742	0.441	0.512	0.000757039
RP11-347P5.1	5.38171e-11	-0.328613	0.452	0.562	1.38374e-06
SLA	9.68127e-09	-0.329008	0.415	0.512	0.000248925
IFITM2	1.00854e-11	-0.332432	0.614	0.679	2.59315e-07
GPR65	1.72559e-09	-0.334167	0.328	0.439	4.43684e-05
SRSF7	2.36282e-21	-0.33577	0.729	0.802	6.07529e-17
CCND3	2.31813e-07	-0.336121	0.35	0.425	0.00596038
SLA2	2.07966e-07	-0.343333	0.124	0.212	0.00534723
RGS1	3.37925e-18	-0.34815	0.821	0.894	8.68874e-14
HLA-A	3.02885e-59	-0.348647	0.996	0.999	7.78778e-55
FOSL2	3.35407e-07	-0.349744	0.33	0.402	0.00862398
CD247	2.0349e-07	-0.353451	0.226	0.318	0.00523214
STAT4	1.1044e-11	-0.353758	0.31	0.443	2.83963e-07
PIP4K2A	1.62791e-10	-0.355287	0.362	0.474	4.18567e-06
SRGN	1.06767e-42	-0.356063	0.98	0.995	2.74519e-38
WIPF1	4.03104e-11	-0.358791	0.448	0.53	1.03646e-06
HLA-C	1.70572e-64	-0.366715	0.987	0.997	4.38573e-60
DDIT4	3.60345e-20	-0.367995	0.727	0.806	9.2652e-16
IL2RB	8.0809e-08	-0.375315	0.149	0.243	0.00207776
ARF6	1.12836e-14	-0.37895	0.577	0.636	2.90124e-10
CD3E	2.28046e-19	-0.382113	0.577	0.704	5.86351e-15
PRKCH	4.01378e-11	-0.382399	0.271	0.388	1.03202e-06
CNOT6L	1.1453e-12	-0.392684	0.475	0.577	2.9448e-08
CD48	7.04632e-14	-0.393349	0.373	0.496	1.81175e-09
CCNH	9.11016e-19	-0.403245	0.541	0.668	2.3424e-14
REL	3.72309e-15	-0.403702	0.57	0.672	9.57281e-11
METRNL	3.09341e-08	-0.410914	0.124	0.216	0.000795378
MATK	1.2376e-12	-0.415766	0.084	0.209	3.18211e-08
APMAP	7.1941e-11	-0.425669	0.319	0.415	1.84975e-06
IRF1	1.96689e-08	-0.430098	0.373	0.442	0.000505726
OFD1	1.37647e-08	-0.431409	0.291	0.375	0.000353917
IDI1	5.80856e-16	-0.437639	0.479	0.592	1.4935e-11
PTPN7	1.00446e-13	-0.446126	0.268	0.406	2.58267e-09
GABARAPL1	2.492e-14	-0.450702	0.324	0.454	6.40743e-10
FAM177A1	6.25635e-28	-0.452421	0.729	0.808	1.60863e-23
RUNX3	6.72214e-20	-0.453959	0.348	0.529	1.7284e-15
LAG3	1.5783e-11	-0.457143	0.162	0.285	4.05811e-07
XCL1	2.74303e-08	-0.460925	0.129	0.229	0.000705288
CRTAM	3.27967e-13	-0.46103	0.179	0.334	8.43268e-09
GPR171	1.01897e-10	-0.464027	0.253	0.368	2.61998e-06
ZNF331	1.036e-26	-0.467793	0.59	0.739	2.66377e-22
PLAC8	6.32241e-10	-0.470379	0.158	0.27	1.62562e-05
TIGIT	5.74922e-14	-0.473151	0.148	0.292	1.47824e-09
TUBA4A	1.34002e-33	-0.478214	0.621	0.777	3.44546e-29
SH2D1A	4.61634e-17	-0.478856	0.248	0.413	1.18695e-12
GZMA	1.81664e-35	-0.480597	0.563	0.798	4.67094e-31
LITAF	1.03132e-27	-0.485698	0.568	0.717	2.65174e-23
VPS37B	9.60826e-20	-0.491714	0.437	0.575	2.47048e-15
RARRES3	2.6374e-25	-0.494501	0.475	0.613	6.78129e-21
GZMK	1.42347e-31	-0.512046	0.47	0.728	3.66002e-27
AKNA	2.4503e-21	-0.514359	0.344	0.518	6.30021e-17
SH2D2A	9.04393e-20	-0.515475	0.288	0.462	2.32538e-15
SRSF2	8.99472e-26	-0.519295	0.592	0.685	2.31272e-21
FYN	1.13525e-31	-0.538453	0.479	0.672	2.91896e-27
SYTL3	2.57042e-36	-0.551195	0.486	0.721	6.60907e-32
TMEM2	3.17915e-19	-0.551961	0.337	0.493	8.17423e-15
CHST12	1.2942e-16	-0.567919	0.231	0.381	3.32765e-12
KLRC2	1.14474e-15	-0.575079	0.038	0.17	2.94335e-11
CD7	5.76261e-45	-0.576367	0.592	0.799	1.48168e-40
PYHIN1	7.84234e-18	-0.577398	0.126	0.29	2.01642e-13
KLRG1	2.27355e-21	-0.58686	0.117	0.308	5.84576e-17
NR4A2	2.70649e-36	-0.589035	0.475	0.683	6.95893e-32
AC092580.4	1.12304e-25	-0.589467	0.322	0.541	2.88757e-21
GZMB	5.85227e-14	-0.59077	0.217	0.372	1.50474e-09
LYST	3.11888e-17	-0.607986	0.239	0.386	8.01926e-13
PIK3R1	7.0361e-40	-0.649154	0.486	0.702	1.80912e-35
XCL2	6.03183e-21	-0.650263	0.188	0.388	1.5509e-16
AC090498.1	6.54005e-59	-0.665696	0.763	0.889	1.68158e-54
HCST	3.15356e-57	-0.689349	0.588	0.812	8.10844e-53
ABI3	5.93661e-22	-0.693733	0.153	0.339	1.52642e-17
CD8A	9.17739e-18	-0.693808	0.204	0.364	2.35969e-13
ZEB2	9.56103e-36	-0.709002	0.259	0.518	2.45833e-31
FCGR3A	4.14274e-23	-0.716152	0.071	0.262	1.06518e-18
CD160	3.11023e-31	-0.741034	0.062	0.3	7.99703e-27
IFITM1	3.35588e-45	-0.754742	0.413	0.668	8.62865e-41
DUSP2	3.97262e-63	-0.767186	0.634	0.839	1.02144e-58
S1PR5	8.47028e-38	-0.798289	0.036	0.3	2.17788e-33
CTSW	3.27428e-36	-0.811542	0.25	0.514	8.41883e-32
GZMM	1.6759e-48	-0.821848	0.211	0.537	4.30908e-44
CST7	1.43125e-96	-0.855401	0.597	0.903	3.68004e-92
CCL5	3.06216e-121	-0.859113	0.785	0.982	7.87343e-117
PRF1	1.20168e-51	-0.870713	0.275	0.599	3.08975e-47
TRGC2	1.07354e-51	-0.915338	0.219	0.561	2.76029e-47
GZMH	7.2047e-47	-0.935473	0.228	0.539	1.85247e-42
TRDC	8.09997e-40	-0.942174	0.087	0.379	2.08266e-35
CCL4L2	4.60868e-26	-0.942969	0.321	0.519	1.18498e-21
CCL4	2.60397e-86	-0.991472	0.639	0.91	6.69532e-82
TRGC1	7.59758e-38	-0.998365	0.137	0.411	1.95349e-33
KLRF1	1.31663e-39	-1.0057	0.047	0.324	3.38533e-35
KLRB1	1.00411e-90	-1.13931	0.377	0.775	2.58178e-86
CMC1	6.75203e-132	-1.4628	0.419	0.831	1.73608e-127
KLRD1	6.23496e-146	-1.48899	0.2	0.802	1.60313e-141
NKG7	2.3741e-249	-1.92298	0.397	0.976	6.1043e-245
*Unadjusted P values determined by two-sided Wilcoxon rank sum test
**Fold changes of gene expression levels between exhausted CTLs and other CTLs
***Adjusted P values using Bonferroni correction based on the total number of genes in the dataset
