# Supplementary material for: A single-cell atlas of the multicellular ecosystem of primary and metastatic hepatocellular carcinoma
Source: Nat Commun. 2022 Aug 6;13:4594. doi: 10.1038/s41467-022-32283-3 (PMC9357016; doi:10.1038/s41467-022-32283-3)
Supplement: Supplementary file 3 — Supplementary Datasets 1–11 [file 41467_2022_32283_MOESM3_ESM.zip › SupplementaryData/Supplementary Data 8.xlsx]

## Sheet: Supplementary Data 8
Supplementary Data 8. Significant L-R Interactions in the Non-Tumor Liver Tissues.
Cell cluster ID (ligand)	Cell cluster ID (receptor)	Major cell type (ligand)	Major cell type (receptor)	Ligand	Receptor	Interaction intensity	Weighted interaction intensity*
1	1	T/NK	T/NK	HLA-E	KLRD1	1.81771	5.52583
1	1	T/NK	T/NK	HLA-E	KLRC2	1.15663	3.51617
1	1	T/NK	T/NK	HLA-A	KIR3DL2	0.900507	2.73754
1	1	T/NK	T/NK	ICAM3	ITGAL	0.752984	2.28907
1	1	T/NK	T/NK	ICAM3	ITGB2	0.699658	2.12696
1	2	T/NK	T/NK	FASLG	FAS	0.695002	2.03983
2	1	T/NK	T/NK	HLA-A	KIR3DL2	0.81587	2.40128
2	1	T/NK	T/NK	HLA-E	KLRD1	1.6095	4.82241
2	1	T/NK	T/NK	HLA-E	KLRC2	0.948422	2.81275
2	1	T/NK	T/NK	ICAM3	ITGAL	0.752554	2.20352
2	1	T/NK	T/NK	ICAM3	ITGB2	0.699229	2.04141
2	1	T/NK	T/NK	IFNG	IFNGR1	0.709858	2.1018
1	5	T/NK	Myeloid	CCL5	CCR1	2.35176	6.46487
1	5	T/NK	Myeloid	CCL4	CCR1	1.56232	4.06498
1	5	T/NK	Myeloid	TGFB1	ACVRL1	0.82175	2.21819
1	5	T/NK	Myeloid	TGFB1	TGFBR2	0.7136	1.97237
1	5	T/NK	Myeloid	ANXA1	FPR3	1.30664	3.31608
1	5	T/NK	Myeloid	ANXA1	FPR1	1.03556	2.69993
1	5	T/NK	Myeloid	ANXA1	FPR2	0.730284	2.00602
1	5	T/NK	Myeloid	ICAM3	CD209	0.814418	2.1863
1	5	T/NK	Myeloid	RPS19	C5AR1	0.832082	2.0983
5	1	Myeloid	T/NK	VCAM1	ITGA4	2.34232	5.65194
5	1	Myeloid	T/NK	VCAM1	ITGB2	2.17761	5.15121
5	1	Myeloid	T/NK	CXCL12	CXCR4	2.8298	7.32598
5	1	Myeloid	T/NK	MRC1	PTPRC	2.16735	5.63307
5	1	Myeloid	T/NK	TNF	TNFRSF1B	1.40833	3.64625
5	1	Myeloid	T/NK	GRN	TNFRSF1B	1.33394	3.47718
5	1	Myeloid	T/NK	CXCL16	CXCR6	1.2764	3.30266
5	1	Myeloid	T/NK	ICAM1	SPN	1.23388	3.19092
5	1	Myeloid	T/NK	ICAM1	ITGAL	1.04627	2.62059
5	1	Myeloid	T/NK	ICAM1	ITGB2	0.992949	2.45848
5	1	Myeloid	T/NK	LGALS9	CD44	0.863066	2.19562
5	1	Myeloid	T/NK	HLA-E	KLRD1	1.65453	4.71524
5	1	Myeloid	T/NK	HLA-E	KLRC2	0.993459	2.70557
5	1	Myeloid	T/NK	HBEGF	CD44	0.641608	1.69224
1	6	T/NK	Myeloid	CCL5	CCR1	1.87335	4.53829
1	6	T/NK	Myeloid	CCL4	CCR1	1.08391	2.13839
1	6	T/NK	Myeloid	ANXA1	FPR3	1.15752	1.54547
1	6	T/NK	Myeloid	ICAM3	ITGB2	0.982907	1.46259
1	6	T/NK	Myeloid	ICAM3	CD209	0.824099	1.42352
1	6	T/NK	Myeloid	FASLG	TNFRSF1A	0.56977	1.02559
1	6	T/NK	Myeloid	CD6	ALCAM	0.643514	1.00563
1	6	T/NK	Myeloid	RPS19	C5AR1	0.871639	0.968383
6	1	Myeloid	T/NK	GRN	TNFRSF1B	1.73374	2.04798
6	1	Myeloid	T/NK	MRC1	PTPRC	1.81043	3.01968
6	1	Myeloid	T/NK	CXCL16	CXCR6	1.17029	1.75011
6	1	Myeloid	T/NK	LGALS9	CD44	0.891903	1.07133
6	1	Myeloid	T/NK	SPP1	CD44	1.48902	1.21823
6	1	Myeloid	T/NK	VCAM1	ITGA4	0.994513	1.43891
6	1	Myeloid	T/NK	VCAM1	ITGB2	0.829799	0.938184
6	1	Myeloid	T/NK	CXCL12	CXCR4	1.48664	3.6218
1	7	T/NK	Endothelial	TGFB1	TGFBR2	1.53922	2.24592
1	7	T/NK	Endothelial	TGFB1	ACVRL1	0.997146	1.81659
1	7	T/NK	Endothelial	TGFB1	TGFBR3	0.809758	1.66818
1	7	T/NK	Endothelial	FASLG	TNFRSF1A	0.783475	1.33291
7	1	Endothelial	T/NK	ICAM2	ITGAL	1.36277	1.78979
7	1	Endothelial	T/NK	ICAM2	ITGB2	1.30944	1.62768
7	1	Endothelial	T/NK	CYR61	ITGB2	1.06085	1.4308
7	1	Endothelial	T/NK	HLA-E	KLRD1	1.84714	4.26042
7	1	Endothelial	T/NK	HLA-E	KLRC2	1.18607	2.25076
7	1	Endothelial	T/NK	HBEGF	CD44	0.708722	1.24675
7	1	Endothelial	T/NK	CXCL12	CXCR4	1.693	3.96065
7	1	Endothelial	T/NK	CTGF	ITGB2	1.0652	1.43424
7	1	Endothelial	T/NK	ICAM1	SPN	0.861506	1.81453
7	1	Endothelial	T/NK	ICAM1	ITGAL	0.673899	1.24421
7	1	Endothelial	T/NK	ICAM1	ITGB2	0.620574	1.0821
1	8	T/NK	T/NK	HLA-E	KLRD1	2.02042	4.44312
1	8	T/NK	T/NK	HLA-E	KLRC1	1.86373	4.15073
1	8	T/NK	T/NK	HLA-E	KLRC2	0.912843	2.37639
1	8	T/NK	T/NK	ICAM3	ITGB2	1.15958	2.67674
1	8	T/NK	T/NK	ICAM3	ITGAL	0.793762	1.99412
8	1	T/NK	T/NK	HLA-A	KIR3DL2	1.04316	2.424
8	1	T/NK	T/NK	ICAM3	ITGAL	0.867406	1.98962
8	1	T/NK	T/NK	ICAM3	ITGB2	0.814081	1.82751
8	1	T/NK	T/NK	HLA-E	KLRD1	1.77376	4.7708
8	1	T/NK	T/NK	HLA-E	KLRC2	1.11268	2.76113
8	1	T/NK	T/NK	ICAM1	SPN	0.813513	2.10931
8	1	T/NK	T/NK	ICAM1	ITGAL	0.625906	1.53898
8	1	T/NK	T/NK	ICAM1	ITGB2	0.572581	1.37688
1	9	T/NK	T/NK	CCL5	CXCR3	2.08904	4.73303
1	9	T/NK	T/NK	CD2	CD58	1.08616	1.94891
1	9	T/NK	T/NK	FASLG	FAS	0.983991	1.27758
9	1	T/NK	T/NK	HLA-A	KIR3DL2	1.23343	1.62574
9	1	T/NK	T/NK	ICAM3	ITGAL	0.924298	1.24728
9	1	T/NK	T/NK	ICAM3	ITGB2	0.870973	1.08517
9	1	T/NK	T/NK	HLA-E	KLRD1	1.54791	3.92602
9	1	T/NK	T/NK	HLA-E	KLRC2	0.88684	1.91635
1	10	T/NK	Myeloid	ANXA1	FPR1	0.84723	1.84415
1	10	T/NK	Myeloid	ICAM3	ITGB2	0.912811	1.896
1	10	T/NK	Myeloid	RPS19	C5AR1	0.574675	1.184
10	1	Myeloid	T/NK	CXCL16	CXCR6	1.32253	2.54439
10	1	Myeloid	T/NK	LGALS9	CD44	0.786377	1.50132
10	1	Myeloid	T/NK	GRN	TNFRSF1B	1.14638	2.43952
10	1	Myeloid	T/NK	HBEGF	CD44	0.700182	1.39849
1	11	T/NK	T/NK	CCL5	CXCR3	1.78134	4.97738
1	11	T/NK	T/NK	HLA-E	KLRD1	1.29512	2.95545
1	11	T/NK	T/NK	ICAM3	ITGB2	0.821104	1.97368
1	11	T/NK	T/NK	ICAM3	ITGAL	0.71143	1.78943
11	1	T/NK	T/NK	IFNG	IFNGR1	1.03539	2.30908
11	1	T/NK	T/NK	HLA-E	KLRD1	1.80162	4.71916
11	1	T/NK	T/NK	HLA-E	KLRC2	1.14055	2.70949
11	1	T/NK	T/NK	ICAM3	ITGAL	0.781871	1.74337
11	1	T/NK	T/NK	ICAM3	ITGB2	0.728546	1.58126
11	1	T/NK	T/NK	HLA-A	KIR3DL2	0.86126	2.00002
1	13	T/NK	T/NK	HLA-E	KLRD1	1.72292	3.8788
1	13	T/NK	T/NK	HLA-E	KLRC2	1.1527	2.81933
1	13	T/NK	T/NK	ICAM3	ITGB2	1.15445	2.66142
1	13	T/NK	T/NK	ICAM3	ITGAL	0.840789	2.07864
13	1	T/NK	T/NK	HLA-E	KLRD1	1.93304	5.0625
13	1	T/NK	T/NK	HLA-E	KLRC2	1.27196	3.05283
13	1	T/NK	T/NK	ICAM3	ITGAL	0.825368	1.9071
13	1	T/NK	T/NK	ICAM3	ITGB2	0.772042	1.745
13	1	T/NK	T/NK	HLA-A	KIR3DL2	0.852279	2.06425
13	1	T/NK	T/NK	IFNG	IFNGR1	0.81521	2.00973
1	14	T/NK	T/NK	HLA-E	KLRD1	1.09147	2.45475
14	1	T/NK	T/NK	IFNG	IFNGR1	2.19169	3.70918
14	1	T/NK	T/NK	HLA-E	KLRD1	1.67603	4.37609
14	1	T/NK	T/NK	HLA-E	KLRC2	1.01495	2.36642
14	1	T/NK	T/NK	ICAM3	ITGAL	0.671604	1.44932
14	1	T/NK	T/NK	ICAM3	ITGB2	0.618279	1.28722
14	1	T/NK	T/NK	TNF	TNFRSF1B	0.843746	2.12616
1	16	T/NK	Myeloid	CD2	CD58	0.838052	1.92983
1	16	T/NK	Myeloid	ANXA1	FPR1	1.54592	2.27156
1	16	T/NK	Myeloid	ANXA1	FPR2	1.1349	1.9337
1	16	T/NK	Myeloid	ICAM3	ITGB2	0.880615	1.69298
1	16	T/NK	Myeloid	RPS19	C5AR1	1.68428	1.983
16	1	Myeloid	T/NK	HBEGF	CD44	0.980917	1.48261
16	1	Myeloid	T/NK	ICAM1	SPN	1.11281	2.03184
16	1	Myeloid	T/NK	ICAM1	ITGAL	0.925203	1.46152
16	1	Myeloid	T/NK	ICAM1	ITGB2	0.871878	1.29941
16	1	Myeloid	T/NK	TNF	TNFRSF1B	1.10685	2.19703
16	1	Myeloid	T/NK	GRN	TNFRSF1B	1.036	2.13879
16	1	Myeloid	T/NK	LGALS9	CD44	0.739348	1.28404
16	1	Myeloid	T/NK	SPP1	CD44	1.93286	2.26511
16	1	Myeloid	T/NK	CXCL16	CXCR6	0.907434	1.90668
16	1	Myeloid	T/NK	FN1	ITGA4	0.706503	1.5288
1	18	T/NK	T/NK	HLA-E	KLRD1	1.55346	2.78273
1	18	T/NK	T/NK	HLA-E	KLRC1	1.22287	2.43197
1	18	T/NK	T/NK	ICAM3	ITGB2	0.693053	1.60002
18	1	T/NK	T/NK	IFNG	IFNGR1	1.81258	2.75204
18	1	T/NK	T/NK	HLA-A	KIR3DL2	0.845955	1.70241
18	1	T/NK	T/NK	HLA-E	KLRD1	1.62567	4.18757
18	1	T/NK	T/NK	HLA-E	KLRC2	0.964591	2.1779
18	1	T/NK	T/NK	ICAM3	ITGAL	0.675729	1.34241
18	1	T/NK	T/NK	ICAM3	ITGB2	0.622404	1.1803
1	20	T/NK	T/NK	CCL5	CXCR3	1.78955	4.93702
20	1	T/NK	T/NK	ICAM3	ITGAL	0.796622	1.68934
20	1	T/NK	T/NK	ICAM3	ITGB2	0.743296	1.52723
20	1	T/NK	T/NK	ICAM2	ITGAL	0.76919	1.64775
20	1	T/NK	T/NK	ICAM2	ITGB2	0.715865	1.48564
20	1	T/NK	T/NK	HLA-E	KLRD1	1.60883	4.3355
20	1	T/NK	T/NK	HLA-E	KLRC2	0.947755	2.32584
20	1	T/NK	T/NK	HLA-A	KIR3DL2	0.69695	1.67638
1	21	T/NK	Myeloid	CCL5	CCR1	1.83001	4.52132
1	21	T/NK	Myeloid	CCL4	CCR1	1.04057	2.12143
1	21	T/NK	Myeloid	ANXA1	FPR3	1.17395	1.53722
1	21	T/NK	Myeloid	ICAM3	CD209	1.06824	1.47285
1	21	T/NK	Myeloid	ICAM3	ITGB2	0.731844	1.39581
1	21	T/NK	Myeloid	CD6	ALCAM	0.644215	1
1	21	T/NK	Myeloid	RPS19	C5AR1	1.58643	1.12184
21	1	Myeloid	T/NK	ICAM1	SPN	1.64686	1.79291
21	1	Myeloid	T/NK	ICAM1	ITGAL	1.45926	1.22259
21	1	Myeloid	T/NK	ICAM1	ITGB2	1.40593	1.06048
21	1	Myeloid	T/NK	MRC1	PTPRC	1.88621	3.02192
21	1	Myeloid	T/NK	GRN	TNFRSF1B	1.42808	1.95837
21	1	Myeloid	T/NK	CXCL16	CXCR6	1.29364	1.76736
21	1	Myeloid	T/NK	CXCL12	CXCR4	1.62874	3.64889
21	1	Myeloid	T/NK	HBEGF	CD44	0.883322	1.05939
21	1	Myeloid	T/NK	LGALS9	CD44	0.787835	1.03752
21	1	Myeloid	T/NK	ICAM4	ITGAL	0.568843	1.01868
21	1	Myeloid	T/NK	ICAM4	ITGB2	0.515517	0.856573
21	1	Myeloid	T/NK	VCAM1	ITGA4	1.02467	1.43618
21	1	Myeloid	T/NK	VCAM1	ITGB2	0.859953	0.935449
1	25	T/NK	T/NK	HLA-E	KLRD1	1.85858	2.48052
1	25	T/NK	T/NK	HLA-E	KLRC1	1.44672	2.24411
1	25	T/NK	T/NK	HLA-E	KLRC2	1.01737	1.99766
1	25	T/NK	T/NK	ICAM3	ITGB2	1.02414	1.66533
1	25	T/NK	T/NK	ICAM3	ITGAL	0.729044	1.49595
25	1	T/NK	T/NK	IFNG	IFNGR1	2.22032	2.30734
25	1	T/NK	T/NK	HLA-A	KIR3DL2	0.833043	1.48108
25	1	T/NK	T/NK	HLA-E	KLRD1	1.67438	4.02987
25	1	T/NK	T/NK	HLA-E	KLRC2	1.01331	2.0202
25	1	T/NK	T/NK	ICAM3	ITGAL	0.657464	1.15676
25	1	T/NK	T/NK	ICAM3	ITGB2	0.604139	0.994655
1	26	T/NK	Myeloid	ANXA1	FPR1	1.21605	1.60117
1	26	T/NK	Myeloid	ANXA1	FPR2	0.85505	1.49287
1	26	T/NK	Myeloid	ICAM3	ITGB2	0.915947	1.47198
1	26	T/NK	Myeloid	RPS19	C5AR1	1.1613	1.08778
26	1	Myeloid	T/NK	LGALS9	CD44	0.815837	1.08021
26	1	Myeloid	T/NK	SPP1	CD44	1.689	1.34216
26	1	Myeloid	T/NK	GRN	TNFRSF1B	0.870446	1.85127
26	1	Myeloid	T/NK	HBEGF	CD44	0.615823	1.02021
26	1	Myeloid	T/NK	ICAM1	SPN	0.800709	1.62023
26	1	Myeloid	T/NK	ICAM1	ITGAL	0.613102	1.04991
26	1	Myeloid	T/NK	ICAM1	ITGB2	0.559777	0.887799
26	1	Myeloid	T/NK	CXCL16	CXCR6	0.834321	1.68425
1	28	T/NK	T/NK	HLA-E	KLRD1	1.9571	2.93976
1	28	T/NK	T/NK	HLA-E	KLRC2	1.27276	2.34781
1	28	T/NK	T/NK	HLA-E	KLRC1	1.23047	2.31123
1	28	T/NK	T/NK	HLA-A	KIR3DL2	0.945868	1.89222
1	28	T/NK	T/NK	ICAM3	ITGB2	1.17946	1.97057
1	28	T/NK	T/NK	ICAM3	ITGAL	0.898212	1.72728
28	1	T/NK	T/NK	HLA-A	KIR3DL2	1.01225	1.76016
28	1	T/NK	T/NK	HLA-E	KLRD1	1.84974	4.30667
28	1	T/NK	T/NK	HLA-E	KLRC2	1.18867	2.29701
28	1	T/NK	T/NK	ICAM3	ITGAL	0.772594	1.3557
28	1	T/NK	T/NK	ICAM3	ITGB2	0.719269	1.19359
28	1	T/NK	T/NK	IFNG	IFNGR1	0.698342	1.51505
29	1	Hepatocyte	T/NK	FGA	ITGB2	2.34289	2.35465
29	1	Hepatocyte	T/NK	C3	ITGB2	2.17797	2.23129
29	1	Hepatocyte	T/NK	F2	F2R	1.58198	2.11217
29	1	Hepatocyte	T/NK	FN1	ITGA4	1.47636	2.08401
1	30	T/NK	Endothelial	TGFB1	TGFBR2	1.94051	2.92577
1	30	T/NK	Endothelial	TGFB1	TGFBR3	1.42541	2.39213
1	30	T/NK	Endothelial	ICAM3	CLEC4M	2.71339	3.68669
1	30	T/NK	Endothelial	FASLG	TNFRSF1A	0.891311	1.55847
1	30	T/NK	Endothelial	TNFSF14	LTBR	0.55248	1.07792
30	1	Endothelial	T/NK	MRC1	PTPRC	2.30021	4.22944
30	1	Endothelial	T/NK	CXCL16	CXCR6	1.6703	2.77921
30	1	Endothelial	T/NK	HLA-E	KLRD1	2.11005	4.67986
30	1	Endothelial	T/NK	HLA-E	KLRC2	1.44898	2.6702
30	1	Endothelial	T/NK	ICAM2	ITGAL	1.13856	1.81292
30	1	Endothelial	T/NK	ICAM2	ITGB2	1.08524	1.65081
30	1	Endothelial	T/NK	ICAM1	SPN	1.51147	2.57521
30	1	Endothelial	T/NK	ICAM1	ITGAL	1.32387	2.00489
30	1	Endothelial	T/NK	ICAM1	ITGB2	1.27054	1.84278
30	1	Endothelial	T/NK	ICAM4	ITGAL	0.604968	1.26011
30	1	Endothelial	T/NK	ICAM4	ITGB2	0.551643	1.098
1	31	T/NK	Fibroblast	FASLG	TNFRSF1A	0.593055	1.01088
31	1	Fibroblast	T/NK	CTGF	ITGB2	2.39273	1.16504
31	1	Fibroblast	T/NK	CYR61	ITGB2	2.15576	1.12429
31	1	Fibroblast	T/NK	FN1	ITGA4	2.11272	1.58928
31	1	Fibroblast	T/NK	HGF	CD44	1.11394	1.06609
31	1	Fibroblast	T/NK	CXCL12	CXCR4	2.30548	3.73887
31	1	Fibroblast	T/NK	FAM3C	CLEC2D	0.885382	1.9237
1	32	T/NK	T/NK	HLA-E	KLRC1	0.991506	1.89123
32	1	T/NK	T/NK	HLA-A	KIR3DL2	0.660757	1.32654
32	1	T/NK	T/NK	IFNG	IFNGR1	0.755164	1.39268
1	33	T/NK	Fibroblast	FASLG	TNFRSF1A	0.618687	1.03732
33	1	Fibroblast	T/NK	CTGF	ITGB2	1.55725	1.11584
33	1	Fibroblast	T/NK	CYR61	ITGB2	1.12511	1.00997
33	1	Fibroblast	T/NK	FN1	ITGA4	1.14173	1.47441
1	35	T/NK	T/NK	CCL5	CXCR3	1.97024	4.52892
1	35	T/NK	T/NK	FASLG	FAS	0.590567	1.01292
37	1	B	T/NK	CD22	PTPRC	1.53884	3.31161
1	39	T/NK	Myeloid	ANXA1	FPR3	0.853483	1.40108
1	39	T/NK	Myeloid	ICAM3	ITGB2	1.03694	1.37208
1	39	T/NK	Myeloid	FASLG	TNFRSF1A	0.716995	0.99259
1	39	T/NK	Myeloid	RPS19	C5AR1	0.933233	0.868769
39	1	Myeloid	T/NK	VCAM1	ITGA4	1.72245	1.39395
39	1	Myeloid	T/NK	VCAM1	ITGB2	1.55774	0.89322
39	1	Myeloid	T/NK	GRN	TNFRSF1B	1.55943	1.83571
39	1	Myeloid	T/NK	CXCL16	CXCR6	1.25791	1.64458
39	1	Myeloid	T/NK	CXCL12	CXCR4	1.86967	3.59419
39	1	Myeloid	T/NK	MRC1	PTPRC	1.57763	2.84887
39	1	Myeloid	T/NK	LGALS9	CD44	0.891557	0.969759
39	1	Myeloid	T/NK	HBEGF	CD44	0.574258	0.946596
43	1	Hepatocyte	T/NK	F2	F2R	1.12093	1.28494
43	1	Hepatocyte	T/NK	FGA	ITGB2	1.19188	0.867441
43	1	Hepatocyte	T/NK	C3	ITGB2	0.878644	0.844262
43	1	Hepatocyte	T/NK	FN1	ITGA4	0.753114	1.32351
1	44	T/NK	Myeloid	CCL5	CCR1	2.08505	4.53843
1	44	T/NK	Myeloid	CCL4	CCR1	1.29562	2.13854
1	44	T/NK	Myeloid	TGFB1	ACVRL1	0.807364	1.44577
1	44	T/NK	Myeloid	ANXA1	FPR3	1.09235	1.47622
1	44	T/NK	Myeloid	ANXA1	FPR1	0.929459	1.44967
1	44	T/NK	Myeloid	RPS19	C5AR1	0.915835	0.925638
44	1	Myeloid	T/NK	VCAM1	ITGA4	2.17196	1.58377
44	1	Myeloid	T/NK	VCAM1	ITGB2	2.00725	1.08304
44	1	Myeloid	T/NK	CXCL12	CXCR4	2.61005	3.77826
44	1	Myeloid	T/NK	TNF	TNFRSF1B	1.56798	1.92523
44	1	Myeloid	T/NK	MRC1	PTPRC	1.81449	2.94655
44	1	Myeloid	T/NK	ICAM1	SPN	1.27333	1.65657
44	1	Myeloid	T/NK	ICAM1	ITGAL	1.08572	1.08625
44	1	Myeloid	T/NK	ICAM1	ITGB2	1.03239	0.92414
44	1	Myeloid	T/NK	CXCL16	CXCR6	1.27069	1.71278
44	1	Myeloid	T/NK	GRN	TNFRSF1B	1.30308	1.88205
44	1	Myeloid	T/NK	HBEGF	CD44	0.793577	1.00659
44	1	Myeloid	T/NK	LGALS9	CD44	0.789534	1.00593
44	1	Myeloid	T/NK	HLA-E	KLRD1	1.63735	3.84712
44	1	Myeloid	T/NK	HLA-E	KLRC2	0.976271	1.83746
1	45	T/NK	Hepatocyte	CRTAM	CADM1	1.18621	2.87416
1	45	T/NK	Hepatocyte	CD6	ALCAM	0.841848	1.09589
1	45	T/NK	Hepatocyte	TNFSF14	LTBR	0.513717	0.851356
45	1	Hepatocyte	T/NK	CYR61	ITGB2	1.99624	1.35861
45	1	Hepatocyte	T/NK	CTGF	ITGB2	1.5091	1.20126
45	1	Hepatocyte	T/NK	C3	ITGB2	0.894879	1.00287
45	1	Hepatocyte	T/NK	SPP1	CD44	0.678077	1.04747
45	1	Hepatocyte	T/NK	HBEGF	CD44	0.556261	1.00812
1	46	T/NK	Myeloid	ANXA1	FPR3	0.734898	1.38079
1	46	T/NK	Myeloid	ICAM3	ITGB2	0.726437	1.33754
1	46	T/NK	Myeloid	CD6	ALCAM	0.595672	0.931282
46	1	Myeloid	T/NK	SPP1	CD44	2.00992	0.981494
46	1	Myeloid	T/NK	LGALS9	CD44	0.728565	0.940491
46	1	Myeloid	T/NK	GRN	TNFRSF1B	1.26411	1.78612
46	1	Myeloid	T/NK	TNF	TNFRSF1B	0.89778	1.7744
46	1	Myeloid	T/NK	HBEGF	CD44	0.609731	0.936688
46	1	Myeloid	T/NK	ICAM1	SPN	0.816559	1.54113
46	1	Myeloid	T/NK	ICAM1	ITGAL	0.628952	0.970805
46	1	Myeloid	T/NK	ICAM1	ITGB2	0.575626	0.808696
46	1	Myeloid	T/NK	CXCL16	CXCR6	0.810842	1.60016
46	1	Myeloid	T/NK	MRC1	PTPRC	1.18181	2.8093
1	48	T/NK	Endothelial	TGFB1	ACVRL1	1.0444	1.40685
1	48	T/NK	Endothelial	TGFB1	TGFBR2	1.33126	1.41574
1	48	T/NK	Endothelial	TGFB1	TGFBR3	0.726645	1.39699
1	48	T/NK	Endothelial	FASLG	TNFRSF1A	0.610339	0.97248
1	48	T/NK	Endothelial	CD44	SELE	1.00485	0.948632
48	1	Endothelial	T/NK	ICAM2	ITGAL	1.26929	0.990342
48	1	Endothelial	T/NK	ICAM2	ITGB2	1.21596	0.828234
48	1	Endothelial	T/NK	CYR61	ITGB2	1.34987	0.832385
48	1	Endothelial	T/NK	HBEGF	CD44	0.771029	0.941383
48	1	Endothelial	T/NK	CTGF	ITGB2	0.844631	0.816723
48	1	Endothelial	T/NK	ICAM1	SPN	0.937588	1.54457
48	1	Endothelial	T/NK	ICAM1	ITGAL	0.749981	0.974244
48	1	Endothelial	T/NK	ICAM1	ITGB2	0.696656	0.812135
49	1	Hepatocyte	T/NK	FGA	ITGB2	1.47073	1.07773
49	1	Hepatocyte	T/NK	F2	F2R	0.978138	1.36432
49	1	Hepatocyte	T/NK	C3	ITGB2	1.29837	1.03792
1	52	T/NK	Myeloid	CCL5	CXCR3	3.12787	4.62165
1	52	T/NK	Myeloid	TGFB1	TGFBR1	1.14809	1.46536
52	1	Myeloid	T/NK	GRN	TNFRSF1B	0.996648	1.81045
2	2	T/NK	T/NK	IFNG	IFNGR1	0.691893	1.96982
2	5	T/NK	Myeloid	ANXA1	FPR3	1.7753	4.56328
2	5	T/NK	Myeloid	ANXA1	FPR1	1.50423	3.94712
2	5	T/NK	Myeloid	ANXA1	FPR2	1.19895	3.25322
2	5	T/NK	Myeloid	CCL5	CCR1	1.5973	4.03528
2	5	T/NK	Myeloid	RPS19	C5AR1	0.991944	2.50134
2	5	T/NK	Myeloid	CCL4	CCR1	1.47482	3.68657
2	5	T/NK	Myeloid	ICAM3	CD209	0.813989	2.10075
2	5	T/NK	Myeloid	IFNG	IFNGR2	0.734931	1.83754
2	5	T/NK	Myeloid	IFNG	IFNGR1	0.581419	1.48861
2	5	T/NK	Myeloid	TGFB1	ACVRL1	0.822934	2.1334
2	5	T/NK	Myeloid	TGFB1	TGFBR2	0.714783	1.88758
5	2	Myeloid	T/NK	CXCL12	CXCR4	2.66487	6.63153
5	2	Myeloid	T/NK	CXCL12	DPP4	2.04448	4.86525
5	2	Myeloid	T/NK	MRC1	PTPRC	1.87608	4.626
5	2	Myeloid	T/NK	CXCL2	DPP4	1.38388	3.36372
5	2	Myeloid	T/NK	IL18	IL18RAP	1.18629	2.85734
5	2	Myeloid	T/NK	TNF	FAS	1.20609	2.95846
5	2	Myeloid	T/NK	TNF	TNFRSF1B	1.12766	2.73519
5	2	Myeloid	T/NK	GRN	TNFRSF1B	1.05328	2.56611
5	2	Myeloid	T/NK	CXCL16	CXCR6	1.38483	3.51036
5	2	Myeloid	T/NK	ICAM1	SPN	0.9981	2.42244
5	2	Myeloid	T/NK	CD86	CD28	1.24572	3.16557
5	2	Myeloid	T/NK	LGALS9	CD44	1.24626	3.22772
5	2	Myeloid	T/NK	CXCL10	DPP4	0.756142	1.93687
5	2	Myeloid	T/NK	HBEGF	CD44	1.0248	2.72435
5	2	Myeloid	T/NK	CCL20	CCR6	1.22506	3.31646
2	6	T/NK	Myeloid	ANXA1	FPR3	1.62618	2.79267
2	6	T/NK	Myeloid	CCL5	CCR1	1.11889	2.1087
2	6	T/NK	Myeloid	CD6	ALCAM	0.893493	1.65879
2	6	T/NK	Myeloid	RPS19	C5AR1	1.0315	1.37143
2	6	T/NK	Myeloid	CCL4	CCR1	0.996409	1.75998
2	6	T/NK	Myeloid	ICAM3	ITGB2	0.982477	1.37704
2	6	T/NK	Myeloid	ICAM3	CD209	0.823669	1.33797
2	6	T/NK	Myeloid	IFNG	IFNGR1	0.798386	0.953326
2	6	T/NK	Myeloid	IFNG	IFNGR2	0.679855	0.924168
6	2	Myeloid	T/NK	GRN	TNFRSF1B	1.45308	1.13691
6	2	Myeloid	T/NK	MRC1	PTPRC	1.51917	2.01261
6	2	Myeloid	T/NK	CD86	CD28	1.32318	1.83921
6	2	Myeloid	T/NK	CXCL16	CXCR6	1.27872	1.95781
6	2	Myeloid	T/NK	IL18	IL18RAP	0.909193	0.952736
6	2	Myeloid	T/NK	LGALS9	CD44	1.2751	2.10344
6	2	Myeloid	T/NK	CXCL9	DPP4	1.24959	1.29596
6	2	Myeloid	T/NK	SPP1	CD44	1.87222	2.25033
6	2	Myeloid	T/NK	CXCL12	CXCR4	1.32171	2.92735
6	2	Myeloid	T/NK	CXCL12	DPP4	0.701317	1.16108
6	2	Myeloid	T/NK	CXCL2	DPP4	1.00986	1.23698
6	2	Myeloid	T/NK	CXCL10	DPP4	1.11591	1.26307
2	7	T/NK	Endothelial	LTB	CD40	1.62911	3.97708
2	7	T/NK	Endothelial	CD40LG	CD40	0.833683	1.71249
2	7	T/NK	Endothelial	IFNG	IFNGR1	0.541465	1.02687
2	7	T/NK	Endothelial	TGFB1	TGFBR2	1.54041	2.16113
2	7	T/NK	Endothelial	TGFB1	ACVRL1	0.99833	1.73181
2	7	T/NK	Endothelial	TGFB1	TGFBR3	0.810941	1.58339
7	2	Endothelial	T/NK	LAMB2	RPSA	0.969496	1.75671
7	2	Endothelial	T/NK	HBEGF	CD44	1.09192	2.27885
7	2	Endothelial	T/NK	CXCL12	CXCR4	1.52808	3.2662
7	2	Endothelial	T/NK	CXCL12	DPP4	0.907685	1.49992
7	2	Endothelial	T/NK	ICAM1	SPN	0.625725	1.04606
7	2	Endothelial	T/NK	CXCL2	DPP4	0.693932	1.33063
2	8	T/NK	T/NK	HLA-E	KLRD1	1.81221	3.7397
2	8	T/NK	T/NK	HLA-E	KLRC1	1.65551	3.44731
2	8	T/NK	T/NK	HLA-E	KLRC2	0.704631	1.67297
2	8	T/NK	T/NK	ICAM3	ITGB2	1.15915	2.59119
2	8	T/NK	T/NK	ICAM3	ITGAL	0.793332	1.90857
2	8	T/NK	T/NK	IFNG	IFNGR1	0.991343	2.13533
8	2	T/NK	T/NK	FASLG	FAS	0.969628	2.18024
8	2	T/NK	T/NK	ICAM1	SPN	0.577732	1.34083
2	9	T/NK	T/NK	CD2	CD58	1.32616	2.52422
2	9	T/NK	T/NK	CCL5	CXCR3	1.33459	2.30344
2	10	T/NK	Myeloid	ANXA1	FPR1	1.31589	3.09135
2	10	T/NK	Myeloid	RPS19	C5AR1	0.734537	1.58704
2	10	T/NK	Myeloid	FLT3LG	FLT3	0.744676	1.42812
2	10	T/NK	Myeloid	ICAM3	ITGB2	0.912382	1.81045
2	10	T/NK	Myeloid	IFNG	IFNGR1	0.714114	1.33327
2	10	T/NK	Myeloid	IFNG	IFNGR2	0.587321	1.18201
10	2	Myeloid	T/NK	CD86	CD28	1.39228	2.62357
10	2	Myeloid	T/NK	CXCL16	CXCR6	1.43096	2.75209
10	2	Myeloid	T/NK	LGALS9	CD44	1.16957	2.53342
10	2	Myeloid	T/NK	GRN	TNFRSF1B	0.865714	1.52846
10	2	Myeloid	T/NK	IL18	IL18RAP	0.671572	1.26481
10	2	Myeloid	T/NK	HBEGF	CD44	1.08338	2.43059
2	11	T/NK	T/NK	CCL5	CXCR3	1.02689	2.54779
2	11	T/NK	T/NK	HLA-E	KLRD1	1.0869	2.25203
2	11	T/NK	T/NK	ICAM3	ITGB2	0.820675	1.88813
2	11	T/NK	T/NK	ICAM3	ITGAL	0.711001	1.70388
11	2	T/NK	T/NK	IFNG	IFNGR1	1.01742	2.1771
2	13	T/NK	T/NK	HLA-E	KLRD1	1.51471	3.17538
2	13	T/NK	T/NK	HLA-E	KLRC2	0.944492	2.11591
2	13	T/NK	T/NK	ICAM3	ITGB2	1.15402	2.57587
2	13	T/NK	T/NK	ICAM3	ITGAL	0.840359	1.99309
13	2	T/NK	T/NK	IFNG	IFNGR1	0.797245	1.87775
2	14	T/NK	T/NK	HLA-E	KLRD1	0.883255	1.75133
14	2	T/NK	T/NK	IFNG	IFNGR1	2.17372	3.57719
14	2	T/NK	T/NK	CCL20	CCR6	1.31958	3.1781
14	2	T/NK	T/NK	TNF	FAS	0.641504	1.43837
14	2	T/NK	T/NK	TNF	TNFRSF1B	0.56308	1.21509
2	16	T/NK	Myeloid	ANXA1	FPR1	2.01458	3.51876
2	16	T/NK	Myeloid	ANXA1	FPR2	1.60356	3.1809
2	16	T/NK	Myeloid	CD2	CD58	1.07806	2.50514
2	16	T/NK	Myeloid	RPS19	C5AR1	1.84414	2.38605
2	16	T/NK	Myeloid	ICAM3	ITGB2	0.880186	1.60743
2	16	T/NK	Myeloid	IFNG	IFNGR2	0.918502	1.34431
2	16	T/NK	Myeloid	IFNG	IFNGR1	0.574993	1.06194
16	2	Myeloid	T/NK	CCL20	CCR6	3.05487	4.38763
16	2	Myeloid	T/NK	CXCL2	DPP4	2.37371	2.72082
16	2	Myeloid	T/NK	CD86	CD28	1.22472	2.18522
16	2	Myeloid	T/NK	HBEGF	CD44	1.36411	2.51471
16	2	Myeloid	T/NK	ICAM1	SPN	0.877028	1.26336
16	2	Myeloid	T/NK	TNF	FAS	0.904605	1.50924
16	2	Myeloid	T/NK	TNF	TNFRSF1B	0.826181	1.28596
16	2	Myeloid	T/NK	GRN	TNFRSF1B	0.75533	1.22772
16	2	Myeloid	T/NK	LGALS9	CD44	1.12254	2.31614
16	2	Myeloid	T/NK	SPP1	CD44	2.31606	3.29721
16	2	Myeloid	T/NK	CXCL16	CXCR6	1.01586	2.11438
2	18	T/NK	T/NK	HLA-E	KLRD1	1.34525	2.07931
2	18	T/NK	T/NK	HLA-E	KLRC1	1.01466	1.72855
2	18	T/NK	T/NK	ICAM3	ITGB2	0.692624	1.51447
18	2	T/NK	T/NK	IFNG	IFNGR1	1.79462	2.62006
18	2	T/NK	T/NK	CCL20	CCR6	1.45432	3.19808
18	2	T/NK	T/NK	FASLG	FAS	0.705668	1.424
2	20	T/NK	T/NK	CCL5	CXCR3	1.0351	2.50743
2	21	T/NK	Myeloid	ANXA1	FPR3	1.64261	2.78442
2	21	T/NK	Myeloid	CCL5	CCR1	1.07555	2.09173
2	21	T/NK	Myeloid	CD6	ALCAM	0.894195	1.65316
2	21	T/NK	Myeloid	RPS19	C5AR1	1.74629	1.52488
2	21	T/NK	Myeloid	CCL4	CCR1	0.953068	1.74302
2	21	T/NK	Myeloid	ICAM3	CD209	1.06781	1.3873
2	21	T/NK	Myeloid	ICAM3	ITGB2	0.731415	1.31026
2	21	T/NK	Myeloid	IFNG	IFNGR2	0.842938	0.954903
21	2	Myeloid	T/NK	ICAM1	SPN	1.41108	1.02444
21	2	Myeloid	T/NK	MRC1	PTPRC	1.59494	2.01485
21	2	Myeloid	T/NK	GRN	TNFRSF1B	1.14741	1.04731
21	2	Myeloid	T/NK	CXCL16	CXCR6	1.40207	1.97506
21	2	Myeloid	T/NK	CXCL12	CXCR4	1.46382	2.95443
21	2	Myeloid	T/NK	CXCL12	DPP4	0.843422	1.18816
21	2	Myeloid	T/NK	IL18	IL18RAP	0.724144	0.899668
21	2	Myeloid	T/NK	ICOSLG	ICOS	0.799058	1.56523
21	2	Myeloid	T/NK	HBEGF	CD44	1.26652	2.09149
21	2	Myeloid	T/NK	CXCL2	DPP4	1.35026	1.30423
21	2	Myeloid	T/NK	CD86	CD28	1.01826	1.75679
21	2	Myeloid	T/NK	LGALS9	CD44	1.17103	2.06963
2	25	T/NK	T/NK	HLA-E	KLRD1	1.65036	1.7771
2	25	T/NK	T/NK	HLA-E	KLRC1	1.23851	1.54069
2	25	T/NK	T/NK	HLA-E	KLRC2	0.809156	1.29424
2	25	T/NK	T/NK	ICAM3	ITGB2	1.02371	1.57978
2	25	T/NK	T/NK	ICAM3	ITGAL	0.728615	1.4104
25	2	T/NK	T/NK	IFNG	IFNGR1	2.20236	2.17536
25	2	T/NK	T/NK	FASLG	FAS	0.706194	1.26478
2	26	T/NK	Myeloid	ANXA1	FPR1	1.68472	2.84837
2	26	T/NK	Myeloid	ANXA1	FPR2	1.32371	2.74006
2	26	T/NK	Myeloid	RPS19	C5AR1	1.32116	1.49082
2	26	T/NK	Myeloid	ICAM3	ITGB2	0.915517	1.38643
2	26	T/NK	Myeloid	IFNG	IFNGR2	0.712836	0.955059
2	26	T/NK	Myeloid	IFNG	IFNGR1	0.570445	0.912342
26	2	Myeloid	T/NK	CD86	CD28	1.1104	1.8154
26	2	Myeloid	T/NK	LGALS9	CD44	1.19903	2.11231
26	2	Myeloid	T/NK	SPP1	CD44	2.07219	2.37426
26	2	Myeloid	T/NK	GRN	TNFRSF1B	0.58978	0.940207
26	2	Myeloid	T/NK	HBEGF	CD44	0.999016	2.05231
26	2	Myeloid	T/NK	ICAM1	SPN	0.564927	0.851756
26	2	Myeloid	T/NK	CXCL16	CXCR6	0.942753	1.89195
26	2	Myeloid	T/NK	CXCL2	DPP4	0.795705	1.20674
26	2	Myeloid	T/NK	CXCL10	DPP4	1.39791	1.3874
2	28	T/NK	T/NK	HLA-A	KIR3DL2	0.861231	1.55595
2	28	T/NK	T/NK	HLA-E	KLRD1	1.74889	2.23634
2	28	T/NK	T/NK	HLA-E	KLRC2	1.06455	1.64439
2	28	T/NK	T/NK	HLA-E	KLRC1	1.02226	1.60781
2	28	T/NK	T/NK	ICAM3	ITGB2	1.17903	1.88502
2	28	T/NK	T/NK	ICAM3	ITGAL	0.897783	1.64173
28	2	T/NK	T/NK	IFNG	IFNGR1	0.680378	1.38307
28	2	T/NK	T/NK	FASLG	FAS	0.647255	1.30927
2	30	T/NK	Endothelial	LTB	LTBR	1.60766	4.03334
2	30	T/NK	Endothelial	ICAM3	CLEC4M	2.71296	3.60113
2	30	T/NK	Endothelial	TGFB1	TGFBR2	1.94169	2.84098
2	30	T/NK	Endothelial	TGFB1	TGFBR3	1.4266	2.30734
30	2	Endothelial	T/NK	MRC1	PTPRC	2.00894	3.22238
30	2	Endothelial	T/NK	CXCL16	CXCR6	1.77873	2.98691
30	2	Endothelial	T/NK	LAMB2	RPSA	1.12542	2.03739
30	2	Endothelial	T/NK	ICAM1	SPN	1.27569	1.80674
30	2	Endothelial	T/NK	CXCL2	DPP4	0.812807	1.53037
31	2	Fibroblast	T/NK	HGF	CD44	1.49714	2.09819
31	2	Fibroblast	T/NK	LAMA2	RPSA	0.734531	1.41355
31	2	Fibroblast	T/NK	CCL21	CCR7	1.72694	1.43849
31	2	Fibroblast	T/NK	LAMB2	RPSA	0.883977	1.43925
31	2	Fibroblast	T/NK	CXCL12	CXCR4	2.14056	3.04442
31	2	Fibroblast	T/NK	CXCL12	DPP4	1.52016	1.27815
31	2	Fibroblast	T/NK	FAM3C	CLEC2D	0.985255	2.08883
2	32	T/NK	T/NK	HLA-E	KLRC1	0.783295	1.1878
32	2	T/NK	T/NK	IFNG	IFNGR1	0.7372	1.2607
33	2	Fibroblast	T/NK	LAMB2	RPSA	0.992567	1.49526
2	35	T/NK	T/NK	CCL5	CXCR3	1.21579	2.09932
37	2	B	T/NK	CD22	PTPRC	1.24757	2.30455
2	39	T/NK	Myeloid	ANXA1	FPR3	1.32215	2.64828
2	39	T/NK	Myeloid	RPS19	C5AR1	1.09309	1.27181
2	39	T/NK	Myeloid	ICAM3	ITGB2	1.03651	1.28653
2	39	T/NK	Myeloid	IFNG	IFNGR1	0.932825	0.875365
2	39	T/NK	Myeloid	IFNG	IFNGR2	0.604127	0.85137
39	2	Myeloid	T/NK	GRN	TNFRSF1B	1.27877	0.92465
39	2	Myeloid	T/NK	CXCL2	DPP4	1.22057	1.14341
39	2	Myeloid	T/NK	IL18	IL18RAP	1.05435	0.854535
39	2	Myeloid	T/NK	CXCL16	CXCR6	1.36634	1.85228
39	2	Myeloid	T/NK	CXCL12	CXCR4	1.70475	2.89974
39	2	Myeloid	T/NK	CXCL12	DPP4	1.08435	1.13346
39	2	Myeloid	T/NK	MRC1	PTPRC	1.28636	1.84181
39	2	Myeloid	T/NK	LGALS9	CD44	1.27475	2.00186
39	2	Myeloid	T/NK	CD86	CD28	1.15387	1.69863
39	2	Myeloid	T/NK	HBEGF	CD44	0.957452	1.9787
2	44	T/NK	Myeloid	ANXA1	FPR3	1.56101	2.72342
2	44	T/NK	Myeloid	ANXA1	FPR1	1.39812	2.69687
2	44	T/NK	Myeloid	CCL5	CCR1	1.3306	2.10884
2	44	T/NK	Myeloid	RPS19	C5AR1	1.0757	1.32868
2	44	T/NK	Myeloid	CCL4	CCR1	1.20811	1.76013
2	44	T/NK	Myeloid	IFNG	IFNGR2	0.723395	0.898991
2	44	T/NK	Myeloid	IFNG	IFNGR1	0.637038	0.884915
2	44	T/NK	Myeloid	TGFB1	ACVRL1	0.808548	1.36098
44	2	Myeloid	T/NK	CXCL12	CXCR4	2.44513	3.08381
44	2	Myeloid	T/NK	CXCL12	DPP4	1.82473	1.31753
44	2	Myeloid	T/NK	CXCL2	DPP4	1.62552	1.28506
44	2	Myeloid	T/NK	IL18	IL18RAP	1.29276	0.963059
44	2	Myeloid	T/NK	TNF	FAS	1.36574	1.23744
44	2	Myeloid	T/NK	TNF	TNFRSF1B	1.28732	1.01416
44	2	Myeloid	T/NK	MRC1	PTPRC	1.52322	1.93948
44	2	Myeloid	T/NK	CXCL10	DPP4	1.18839	1.21381
44	2	Myeloid	T/NK	ICAM1	SPN	1.03755	0.888097
44	2	Myeloid	T/NK	CXCL16	CXCR6	1.37912	1.92048
44	2	Myeloid	T/NK	GRN	TNFRSF1B	1.02241	0.970981
44	2	Myeloid	T/NK	CD86	CD28	1.20635	1.75865
44	2	Myeloid	T/NK	HBEGF	CD44	1.17677	2.03869
44	2	Myeloid	T/NK	LGALS9	CD44	1.17273	2.03803
2	45	T/NK	Hepatocyte	LTB	LTBR	1.5689	3.80677
2	45	T/NK	Hepatocyte	CD6	ALCAM	1.09183	1.74905
2	45	T/NK	Hepatocyte	CRTAM	CADM1	0.764453	1.49646
45	2	Hepatocyte	T/NK	CXCL2	DPP4	0.996892	1.28129
45	2	Hepatocyte	T/NK	IL18	IL18RAP	0.789278	0.962427
45	2	Hepatocyte	T/NK	SPP1	CD44	1.06127	2.07957
45	2	Hepatocyte	T/NK	LIPH	LPAR2	0.707371	1.11454
45	2	Hepatocyte	T/NK	LAMB2	RPSA	0.747733	1.45607
45	2	Hepatocyte	T/NK	HBEGF	CD44	0.939454	2.04022
2	46	T/NK	Myeloid	ANXA1	FPR3	1.20356	2.62799
2	46	T/NK	Myeloid	CD6	ALCAM	0.845651	1.58444
2	46	T/NK	Myeloid	ICAM3	ITGB2	0.726008	1.25199
46	2	Myeloid	T/NK	CD86	CD28	1.07113	1.67253
46	2	Myeloid	T/NK	SPP1	CD44	2.39311	2.0136
46	2	Myeloid	T/NK	LGALS9	CD44	1.11176	1.97259
46	2	Myeloid	T/NK	GRN	TNFRSF1B	0.983441	0.875056
46	2	Myeloid	T/NK	TNF	FAS	0.695538	1.08661
46	2	Myeloid	T/NK	TNF	TNFRSF1B	0.617114	0.863334
46	2	Myeloid	T/NK	CXCL9	DPP4	0.769172	1.0945
46	2	Myeloid	T/NK	HBEGF	CD44	0.992924	1.96879
46	2	Myeloid	T/NK	ICAM1	SPN	0.580777	0.772654
46	2	Myeloid	T/NK	CXCL16	CXCR6	0.919273	1.80786
46	2	Myeloid	T/NK	MRC1	PTPRC	0.890541	1.80224
46	2	Myeloid	T/NK	CXCL10	DPP4	1.51397	1.11834
46	2	Myeloid	T/NK	CXCL2	DPP4	0.99144	1.10162
46	2	Myeloid	T/NK	CCL20	CCR6	1.32612	2.65104
2	48	T/NK	Endothelial	LTB	CD40	1.71151	3.73485
2	48	T/NK	Endothelial	CD44	SELE	1.38804	1.98073
2	48	T/NK	Endothelial	CD40LG	CD40	0.916075	1.47026
2	48	T/NK	Endothelial	TGFB1	ACVRL1	1.04558	1.32206
2	48	T/NK	Endothelial	TGFB1	TGFBR2	1.33244	1.33095
2	48	T/NK	Endothelial	TGFB1	TGFBR3	0.727829	1.31221
48	2	Endothelial	T/NK	HBEGF	CD44	1.15422	1.97349
48	2	Endothelial	T/NK	LAMB2	RPSA	0.914565	1.38341
48	2	Endothelial	T/NK	ICAM1	SPN	0.701806	0.776093
2	52	T/NK	Myeloid	CCL5	CXCR3	2.37341	2.19206
2	52	T/NK	Myeloid	FLT3LG	FLT3	0.736144	0.9745
2	52	T/NK	Myeloid	TGFB1	TGFBR1	1.14927	1.38057
52	2	Myeloid	T/NK	ICOSLG	ICOS	1.20282	1.57805
52	2	Myeloid	T/NK	GRN	TNFRSF1B	0.715981	0.899386
5	5	Myeloid	Myeloid	VCAM1	ITGAD	2.17034	4.93318
5	5	Myeloid	Myeloid	CCL3	CCR1	2.71975	6.182
5	5	Myeloid	Myeloid	CCL3L3	CCR1	2.16105	4.91207
5	5	Myeloid	Myeloid	CCL4	CCR1	2.14161	4.86788
5	5	Myeloid	Myeloid	CCL18	CCR1	2.00292	4.55263
5	5	Myeloid	Myeloid	PSAP	LRP1	1.37953	3.13567
5	5	Myeloid	Myeloid	TNF	TNFRSF21	1.13576	2.58158
5	5	Myeloid	Myeloid	IL10	IL10RA	1.35262	3.07449
5	5	Myeloid	Myeloid	IL10	IL10RB	1.08182	2.45899
5	5	Myeloid	Myeloid	LGALS9	CD44	1.07166	2.43589
5	5	Myeloid	Myeloid	LGALS9	HAVCR2	0.92151	2.09459
5	5	Myeloid	Myeloid	HBEGF	CD44	0.850205	1.93252
5	5	Myeloid	Myeloid	VEGFA	NRP1	0.591689	1.34491
5	6	Myeloid	Myeloid	VCAM1	ITGB2	2.46085	4.48684
5	6	Myeloid	Myeloid	CCL3	CCR1	2.24135	4.25542
5	6	Myeloid	Myeloid	CCL3L3	CCR1	1.68264	2.98548
5	6	Myeloid	Myeloid	CCL4	CCR1	1.6632	2.9413
5	6	Myeloid	Myeloid	CCL18	CCR1	1.52451	2.62605
5	6	Myeloid	Myeloid	PSAP	LRP1	1.40369	2.54612
5	6	Myeloid	Myeloid	TNF	TNFRSF1A	1.08085	1.94422
5	6	Myeloid	Myeloid	GRN	TNFRSF1A	1.00647	1.77514
5	6	Myeloid	Myeloid	ICAM1	ITGB2	1.2762	1.79411
5	6	Myeloid	Myeloid	ICAM1	ITGAX	0.983061	1.722
5	6	Myeloid	Myeloid	LGALS9	HAVCR2	0.885127	1.34912
5	6	Myeloid	Myeloid	VEGFA	NRP2	0.573208	0.69168
5	6	Myeloid	Myeloid	VEGFA	NRP1	0.662123	0.713553
6	5	Myeloid	Myeloid	PSAP	LRP1	1.75808	1.02798
6	5	Myeloid	Myeloid	CCL18	CCR1	2.28097	2.37002
6	5	Myeloid	Myeloid	CCL3L3	CCR1	1.97618	2.29504
6	5	Myeloid	Myeloid	CCL3	CCR1	1.96151	2.29143
6	5	Myeloid	Myeloid	MMP9	LRP1	1.1408	0.876135
6	5	Myeloid	Myeloid	CCL13	CCR1	1.6247	2.20857
6	5	Myeloid	Myeloid	LAIR1	LILRB4	1.14173	1.15189
6	5	Myeloid	Myeloid	A2M	LRP1	0.982319	0.837148
6	5	Myeloid	Myeloid	LGALS9	CD44	1.1005	1.31161
6	5	Myeloid	Myeloid	LGALS9	HAVCR2	0.950347	0.970309
6	5	Myeloid	Myeloid	PLAU	LRP1	0.691521	0.765612
6	5	Myeloid	Myeloid	SPP1	CD44	1.69762	1.4585
6	5	Myeloid	Myeloid	VCAM1	ITGAD	0.822533	0.720157
6	5	Myeloid	Myeloid	CCL8	CCR1	1.34826	2.14057
6	5	Myeloid	Myeloid	IL10	IL10RA	0.818423	1.28489
6	5	Myeloid	Myeloid	IL10	IL10RB	0.547632	0.669379
6	5	Myeloid	Myeloid	CCL2	CCR1	1.16785	2.09619
5	7	Myeloid	Endothelial	VCAM1	ITGB1	2.64741	4.93269
5	7	Myeloid	Endothelial	ADM	RAMP2	3.01826	3.82709
5	7	Myeloid	Endothelial	ADM	CALCRL	2.2665	3.2317
5	7	Myeloid	Endothelial	TNFSF13B	CD40	1.19143	2.23174
5	7	Myeloid	Endothelial	NAMPT	INSR	2.35647	3.15402
5	7	Myeloid	Endothelial	TNF	TNFRSF1A	1.29456	2.25154
5	7	Myeloid	Endothelial	GRN	TNFRSF1A	1.22018	2.08246
5	7	Myeloid	Endothelial	TNFSF10	TNFRSF10D	0.990363	1.62773
5	7	Myeloid	Endothelial	IL6	IL6ST	1.40041	1.79925
5	7	Myeloid	Endothelial	CD38	PECAM1	1.99727	2.13477
5	7	Myeloid	Endothelial	ADAM17	ITGB1	1.08523	1.38186
5	7	Myeloid	Endothelial	ADAM17	ITGA5	0.964585	1.28631
5	7	Myeloid	Endothelial	PILRA	CD99	0.901967	1.20733
5	7	Myeloid	Endothelial	PDGFC	KDR	1.02644	1.22749
5	7	Myeloid	Endothelial	PDGFC	FLT4	0.570398	0.866301
5	7	Myeloid	Endothelial	VEGFA	FLT1	1.61638	1.68251
5	7	Myeloid	Endothelial	VEGFA	KDR	1.0182	1.20875
5	7	Myeloid	Endothelial	VEGFA	NRP1	0.811519	1.04506
5	7	Myeloid	Endothelial	VEGFA	NRP2	0.696077	0.953633
5	7	Myeloid	Endothelial	ADAM9	ITGA6	1.1059	1.2629
5	7	Myeloid	Endothelial	ADAM9	ITGB1	0.993855	1.17416
5	7	Myeloid	Endothelial	DLL1	NOTCH1	0.553142	0.823748
7	5	Endothelial	Myeloid	A2M	LRP1	1.82471	1.88026
7	5	Endothelial	Myeloid	APP	CD74	2.36818	3.23556
7	5	Endothelial	Myeloid	APP	FPR2	1.72897	1.78264
7	5	Endothelial	Myeloid	NOTCH4	DLL1	1.54154	1.60656
7	5	Endothelial	Myeloid	CCL14	CCR1	1.96554	2.87835
7	5	Endothelial	Myeloid	ADAM15	ITGA9	1.23973	1.35904
7	5	Endothelial	Myeloid	GAS6	AXL	2.0819	3.67086
7	5	Endothelial	Myeloid	GAS6	MERTK	1.32132	1.94205
7	5	Endothelial	Myeloid	F8	LRP1	0.978695	1.21022
7	5	Endothelial	Myeloid	PLAT	LRP1	0.944756	1.18334
7	5	Endothelial	Myeloid	SCGB3A1	MARCO	3.40165	7.08285
7	5	Endothelial	Myeloid	NOTCH1	DLL1	0.553142	0.823748
7	5	Endothelial	Myeloid	HBEGF	CD44	0.917319	1.48702
7	5	Endothelial	Myeloid	TFPI	LRP1	0.781043	1.05368
7	5	Endothelial	Myeloid	CCL2	CCR1	1.68865	2.65906
7	5	Endothelial	Myeloid	HEBP1	FPR3	1.20212	2.21896
7	5	Endothelial	Myeloid	SERPINE1	LRP1	0.586558	0.899646
7	5	Endothelial	Myeloid	SERPINE2	LRP1	0.737671	1.01933
5	8	Myeloid	T/NK	VCAM1	ITGB2	2.63753	5.70099
5	8	Myeloid	T/NK	VCAM1	ITGA4	2.36178	5.18644
5	8	Myeloid	T/NK	CXCL12	CXCR4	2.3566	5.07483
5	8	Myeloid	T/NK	MRC1	PTPRC	1.87361	4.00327
5	8	Myeloid	T/NK	TNF	TNFRSF1B	1.52072	3.17466
5	8	Myeloid	T/NK	GRN	TNFRSF1B	1.44634	3.00559
5	8	Myeloid	T/NK	CXCL16	CXCR6	1.40076	2.92032
5	8	Myeloid	T/NK	ICAM1	ITGB2	1.45287	3.00826
5	8	Myeloid	T/NK	ICAM1	SPN	1.32504	2.76972
5	8	Myeloid	T/NK	ICAM1	ITGAL	1.08705	2.32564
5	8	Myeloid	T/NK	LGALS9	HAVCR2	1.0267	2.14299
5	8	Myeloid	T/NK	HLA-E	KLRD1	1.85724	3.63253
5	8	Myeloid	T/NK	HLA-E	KLRC1	1.70055	3.34014
5	8	Myeloid	T/NK	HLA-E	KLRC2	0.749669	1.56579
8	5	T/NK	Myeloid	CCL5	CCR1	1.78155	3.68757
8	5	T/NK	Myeloid	TGFB1	ACVRL1	1.07099	2.14701
8	5	T/NK	Myeloid	TGFB1	TGFBR2	0.962842	1.90119
8	5	T/NK	Myeloid	CCL4	CCR1	1.51679	3.19354
8	5	T/NK	Myeloid	IL16	CD4	1.35225	2.84228
8	5	T/NK	Myeloid	ICAM3	CD209	0.928841	1.88685
5	9	Myeloid	T/NK	VCAM1	ITGA4	2.19236	4.48322
5	9	Myeloid	T/NK	CXCL12	CXCR3	2.2941	4.07978
5	9	Myeloid	T/NK	CXCL12	CXCR4	2.06061	3.96981
5	9	Myeloid	T/NK	MRC1	PTPRC	2.13531	3.25098
5	9	Myeloid	T/NK	IL1B	IL1R2	1.61203	2.41718
5	9	Myeloid	T/NK	IL18	IL18R1	1.2278	2.21089
5	9	Myeloid	T/NK	TNF	FAS	1.49508	2.19621
5	9	Myeloid	T/NK	TNF	TNFRSF1B	1.28374	2.09667
5	9	Myeloid	T/NK	IL10	IL10RA	1.25615	2.06578
5	9	Myeloid	T/NK	GRN	TNFRSF1B	1.20935	1.9276
5	9	Myeloid	T/NK	CXCL16	CXCR6	1.75663	2.18438
5	9	Myeloid	T/NK	CD86	CD28	1.23465	1.77759
5	9	Myeloid	T/NK	LGALS9	CD44	1.10179	1.52474
5	9	Myeloid	T/NK	LGALS9	HAVCR2	0.837049	1.40004
5	9	Myeloid	T/NK	CXCL10	CXCR3	1.00576	1.1514
5	9	Myeloid	T/NK	HBEGF	CD44	0.880337	1.02136
5	9	Myeloid	T/NK	CCL20	CXCR3	0.928063	0.974793
5	9	Myeloid	T/NK	CCL20	CCR6	0.979045	0.998805
9	5	T/NK	Myeloid	CTLA4	CD86	2.15865	2.21279
9	5	T/NK	Myeloid	ICAM3	CD209	0.985733	1.14451
5	10	Myeloid	Myeloid	VCAM1	ITGB2	2.39076	4.92025
5	10	Myeloid	Myeloid	IL1B	IL1R2	1.84804	3.19836
5	10	Myeloid	Myeloid	ICAM1	ITGAX	1.20851	2.2304
5	10	Myeloid	Myeloid	ICAM1	ITGB2	1.2061	2.22752
5	10	Myeloid	Myeloid	LGALS9	HAVCR2	1.07192	1.88161
10	5	Myeloid	Myeloid	LGALS9	CD44	0.994974	1.74159
10	5	Myeloid	Myeloid	LGALS9	HAVCR2	0.84482	1.4003
10	5	Myeloid	Myeloid	HBEGF	CD44	0.908779	1.63876
10	5	Myeloid	Myeloid	VEGFA	NRP1	0.585426	1.04404
5	11	Myeloid	T/NK	VCAM1	ITGA4	2.30592	5.00947
5	11	Myeloid	T/NK	VCAM1	ITGB2	2.29905	4.99793
5	11	Myeloid	T/NK	CXCL12	CXCR4	2.8527	5.77953
5	11	Myeloid	T/NK	CXCL12	CXCR3	1.9864	4.32414
5	11	Myeloid	T/NK	MRC1	PTPRC	2.18312	4.40651
5	11	Myeloid	T/NK	TNF	TNFRSF1B	1.30793	2.68831
5	11	Myeloid	T/NK	IL10	IL10RA	1.13263	2.38792
5	11	Myeloid	T/NK	GRN	TNFRSF1B	1.23354	2.51924
5	11	Myeloid	T/NK	CXCL16	CXCR6	1.79565	3.46325
5	11	Myeloid	T/NK	ICAM1	ITGB2	1.1144	2.30521
5	11	Myeloid	T/NK	ICAM1	SPN	1.06512	2.22243
5	11	Myeloid	T/NK	ICAM1	ITGAL	1.00472	2.12095
5	11	Myeloid	T/NK	CD86	CD28	0.973968	2.02987
5	11	Myeloid	T/NK	LGALS9	CD44	1.12762	2.22539
5	11	Myeloid	T/NK	HLA-E	KLRD1	1.13194	2.14485
5	11	Myeloid	T/NK	CXCL10	CXCR3	0.698061	1.39576
5	11	Myeloid	T/NK	HBEGF	CD44	0.906164	1.72202
5	11	Myeloid	T/NK	PILRA	CD99	0.709193	1.38883
5	11	Myeloid	T/NK	CCL20	CXCR3	0.620363	1.21915
5	11	Myeloid	T/NK	CCL20	CCR6	0.55081	1.1023
11	5	T/NK	Myeloid	CCL5	CCR1	2.22681	4.27023
11	5	T/NK	Myeloid	CCL4	CCR1	1.86253	3.65825
11	5	T/NK	Myeloid	ANXA1	FPR3	1.5943	3.18569
11	5	T/NK	Myeloid	ANXA1	FPR1	1.32323	2.56954
11	5	T/NK	Myeloid	ANXA1	FPR2	1.01795	1.87563
11	5	T/NK	Myeloid	IFNG	IFNGR2	1.06046	2.04482
11	5	T/NK	Myeloid	IFNG	IFNGR1	0.90695	1.69589
11	5	T/NK	Myeloid	ICAM3	CD209	0.843306	1.6406
11	5	T/NK	Myeloid	RPS19	C5AR1	0.8407	1.74578
5	13	Myeloid	T/NK	VCAM1	ITGB2	2.6324	5.68567
5	13	Myeloid	T/NK	VCAM1	ITGA4	2.2762	5.02385
5	13	Myeloid	T/NK	CXCL12	CXCR4	2.47812	5.29508
5	13	Myeloid	T/NK	MRC1	PTPRC	2.02781	4.28476
5	13	Myeloid	T/NK	TNF	TNFRSF1B	1.15881	2.49668
5	13	Myeloid	T/NK	IL10	IL10RA	1.1252	2.43012
5	13	Myeloid	T/NK	GRN	TNFRSF1B	1.08442	2.3276
5	13	Myeloid	T/NK	ICAM1	ITGB2	1.44774	2.99295
5	13	Myeloid	T/NK	ICAM1	SPN	1.2313	2.59079
5	13	Myeloid	T/NK	ICAM1	ITGAL	1.13408	2.41016
5	13	Myeloid	T/NK	LGALS9	CD44	0.831612	1.77677
5	13	Myeloid	T/NK	HLA-E	KLRD1	1.55975	3.0682
5	13	Myeloid	T/NK	HLA-E	KLRC2	0.98953	2.00874
5	13	Myeloid	T/NK	HBEGF	CD44	0.610153	1.27339
5	13	Myeloid	T/NK	PILRA	CD99	0.890168	1.79207
13	5	T/NK	Myeloid	CCL5	CCR1	2.20321	4.46391
13	5	T/NK	Myeloid	ANXA1	FPR3	1.5987	3.32539
13	5	T/NK	Myeloid	ANXA1	FPR1	1.32763	2.70923
13	5	T/NK	Myeloid	ANXA1	FPR2	1.02235	2.01533
13	5	T/NK	Myeloid	ICAM3	CD209	0.886803	1.80434
13	5	T/NK	Myeloid	CCL4	CCR1	1.33575	2.85217
13	5	T/NK	Myeloid	IFNG	IFNGR2	0.840283	1.74547
13	5	T/NK	Myeloid	IFNG	IFNGR1	0.686772	1.39654
13	5	T/NK	Myeloid	RPS19	C5AR1	0.889366	1.88577
13	5	T/NK	Myeloid	TGFB1	ACVRL1	0.680282	1.41542
13	5	T/NK	Myeloid	TGFB1	TGFBR2	0.572132	1.1696
13	5	T/NK	Myeloid	IL16	CD4	1.03647	2.25101
5	14	Myeloid	T/NK	CXCL12	CXCR4	2.37676	4.76197
5	14	Myeloid	T/NK	MRC1	PTPRC	1.81495	3.61388
5	14	Myeloid	T/NK	IL10	IL10RA	1.08049	2.22002
5	14	Myeloid	T/NK	LGALS9	CD44	0.854091	1.6753
5	14	Myeloid	T/NK	HLA-E	KLRD1	0.928292	1.64415
5	14	Myeloid	T/NK	HBEGF	CD44	0.632632	1.17193
5	14	Myeloid	T/NK	CCL20	CCR6	0.552686	1.02763
14	5	T/NK	Myeloid	IFNG	IFNGR2	2.21676	3.44491
14	5	T/NK	Myeloid	IFNG	IFNGR1	2.06325	3.09598
14	5	T/NK	Myeloid	CCL5	CCR1	1.95255	3.48507
14	5	T/NK	Myeloid	ANXA1	FPR3	1.75414	3.17922
14	5	T/NK	Myeloid	ANXA1	FPR1	1.48307	2.56306
14	5	T/NK	Myeloid	ANXA1	FPR2	1.17779	1.86915
14	5	T/NK	Myeloid	CCL4	CCR1	1.38592	2.70653
14	5	T/NK	Myeloid	ICAM3	CD209	0.733039	1.34656
14	5	T/NK	Myeloid	RPS19	C5AR1	0.89956	1.74144
14	5	T/NK	Myeloid	TNF	TNFRSF21	0.571175	1.06148
14	5	T/NK	Myeloid	IL16	CD4	1.0398	2.13325
5	16	Myeloid	Myeloid	VCAM1	ITGB2	2.35856	4.71723
5	16	Myeloid	Myeloid	IL1B	IL1R2	1.20569	2.32605
5	16	Myeloid	Myeloid	TNF	TNFRSF1B	1.27348	2.24821
5	16	Myeloid	Myeloid	IL10	IL10RB	1.13265	2.11803
5	16	Myeloid	Myeloid	GRN	TNFRSF1B	1.1991	2.07914
5	16	Myeloid	Myeloid	ICAM1	ITGAX	1.29333	2.12267
5	16	Myeloid	Myeloid	ICAM1	ITGB2	1.17391	2.02451
5	16	Myeloid	Myeloid	LGALS9	CD44	1.51603	2.05606
5	16	Myeloid	Myeloid	IL6	IL6R	0.755713	1.29735
5	16	Myeloid	Myeloid	HBEGF	CD44	1.29457	1.55268
16	5	Myeloid	Myeloid	THBS1	CD36	1.95761	2.01023
16	5	Myeloid	Myeloid	PSAP	LRP1	1.02133	1.26581
16	5	Myeloid	Myeloid	HBEGF	CD44	1.18951	1.72288
16	5	Myeloid	Myeloid	CCL3	CCR1	2.3946	3.26324
16	5	Myeloid	Myeloid	NRG1	MS4A4A	1.78561	3.55373
16	5	Myeloid	Myeloid	VEGFA	NRP1	1.12068	1.38555
16	5	Myeloid	Myeloid	CCL3L3	CCR1	2.47923	3.33281
16	5	Myeloid	Myeloid	ANXA1	FPR3	1.32296	2.32869
16	5	Myeloid	Myeloid	ANXA1	FPR1	1.05188	1.71253
16	5	Myeloid	Myeloid	ANXA1	FPR2	0.746604	1.01863
16	5	Myeloid	Myeloid	TNF	TNFRSF21	0.834276	1.13235
16	5	Myeloid	Myeloid	LGALS9	CD44	0.947945	1.52431
16	5	Myeloid	Myeloid	LGALS9	HAVCR2	0.797792	1.18302
16	5	Myeloid	Myeloid	LAIR1	LILRB4	0.729264	1.22297
16	5	Myeloid	Myeloid	SPP1	CD44	2.14146	2.50538
16	5	Myeloid	Myeloid	IL10	IL10RA	0.942451	1.55034
16	5	Myeloid	Myeloid	IL10	IL10RB	0.67166	0.934835
16	5	Myeloid	Myeloid	CCL4	CCR1	1.24202	2.31582
16	5	Myeloid	Myeloid	CCL2	CCR1	1.79379	2.76937
16	5	Myeloid	Myeloid	MMP9	LRP1	0.545482	0.874665
16	5	Myeloid	Myeloid	MIF	CD74	1.28529	2.38891
5	18	Myeloid	T/NK	VCAM1	ITGB2	2.171	4.62427
5	18	Myeloid	T/NK	CXCL12	CXCR4	2.41896	4.58378
5	18	Myeloid	T/NK	MRC1	PTPRC	1.80539	3.42564
5	18	Myeloid	T/NK	TNF	TNFRSF1B	1.14862	2.22221
5	18	Myeloid	T/NK	GRN	TNFRSF1B	1.07424	2.05313
5	18	Myeloid	T/NK	CXCL16	CXCR6	1.13521	2.11717
5	18	Myeloid	T/NK	ICAM1	SPN	1.04124	1.98979
5	18	Myeloid	T/NK	ICAM1	ITGB2	0.986344	1.93154
5	18	Myeloid	T/NK	LGALS9	CD44	0.892238	1.62315
5	18	Myeloid	T/NK	HLA-E	KLRD1	1.39029	1.97214
5	18	Myeloid	T/NK	HLA-E	KLRC1	1.0597	1.62138
5	18	Myeloid	T/NK	HBEGF	CD44	0.670779	1.11977
18	5	T/NK	Myeloid	IFNG	IFNGR2	1.83766	2.48778
18	5	T/NK	Myeloid	IFNG	IFNGR1	1.68414	2.13885
18	5	T/NK	Myeloid	CCL4	CCR1	2.00054	3.20416
18	5	T/NK	Myeloid	CCL5	CCR1	1.8769	3.07298
18	5	T/NK	Myeloid	TGFB1	ACVRL1	0.878655	1.37459
18	5	T/NK	Myeloid	TGFB1	TGFBR2	0.770505	1.12876
18	5	T/NK	Myeloid	ANXA1	FPR3	1.364	2.48397
18	5	T/NK	Myeloid	ANXA1	FPR1	1.09292	1.86781
18	5	T/NK	Myeloid	ANXA1	FPR2	0.78764	1.17391
18	5	T/NK	Myeloid	ICAM3	CD209	0.737164	1.23964
5	20	Myeloid	T/NK	CXCL12	CXCR4	2.82746	5.54639
5	20	Myeloid	T/NK	CXCL12	CXCR3	1.99461	4.28378
5	20	Myeloid	T/NK	MRC1	PTPRC	1.78963	3.65628
5	20	Myeloid	T/NK	CD86	CD28	1.17856	2.28915
5	20	Myeloid	T/NK	LGALS9	CD44	1.20348	2.24699
5	20	Myeloid	T/NK	CXCL10	CXCR3	0.706271	1.3554
5	20	Myeloid	T/NK	HBEGF	CD44	0.982019	1.74362
5	20	Myeloid	T/NK	CCL20	CCR6	1.15825	1.98177
5	20	Myeloid	T/NK	CCL20	CXCR3	0.628573	1.17879
20	5	T/NK	Myeloid	ANXA1	FPR3	1.86001	3.46732
20	5	T/NK	Myeloid	ANXA1	FPR1	1.58893	2.85116
20	5	T/NK	Myeloid	ANXA1	FPR2	1.28365	2.15726
20	5	T/NK	Myeloid	RPS19	C5AR1	1.15696	2.17957
20	5	T/NK	Myeloid	ICAM3	CD209	0.858056	1.58657
5	21	Myeloid	Myeloid	VCAM1	ITGB2	2.20979	4.42006
5	21	Myeloid	Myeloid	CCL3	CCR1	2.198	4.23845
5	21	Myeloid	Myeloid	CCL3L3	CCR1	1.6393	2.96852
5	21	Myeloid	Myeloid	CCL4	CCR1	1.61986	2.92433
5	21	Myeloid	Myeloid	CCL18	CCR1	1.48117	2.60908
5	21	Myeloid	Myeloid	PSAP	LRP1	1.47048	2.55601
5	21	Myeloid	Myeloid	TNF	TNFRSF21	1.21127	1.96979
5	21	Myeloid	Myeloid	TNF	TNFRSF1B	1.15432	1.95674
5	21	Myeloid	Myeloid	IL10	IL10RA	1.1195	1.92847
5	21	Myeloid	Myeloid	GRN	TNFRSF1B	1.07993	1.78767
5	21	Myeloid	Myeloid	ICAM1	ITGAX	1.39743	1.81259
5	21	Myeloid	Myeloid	ICAM1	ITGB2	1.02514	1.72733
5	21	Myeloid	Myeloid	IL6	IL6R	0.718201	1.11695
5	21	Myeloid	Myeloid	VEGFA	NRP2	0.795294	0.737411
5	21	Myeloid	Myeloid	VEGFA	NRP1	0.617609	0.696721
21	5	Myeloid	Myeloid	CCL3L3	CCR1	2.7659	2.45746
21	5	Myeloid	Myeloid	CCL3	CCR1	2.36825	2.3664
21	5	Myeloid	Myeloid	CCL18	CCR1	2.26105	2.34185
21	5	Myeloid	Myeloid	PSAP	LRP1	1.65615	0.97975
21	5	Myeloid	Myeloid	CCL4	CCR1	1.82932	2.24298
21	5	Myeloid	Myeloid	A2M	LRP1	1.17965	0.870632
21	5	Myeloid	Myeloid	LAIR1	LILRB4	0.978948	1.10251
21	5	Myeloid	Myeloid	IL10	IL10RA	1.08229	1.34049
21	5	Myeloid	Myeloid	IL10	IL10RB	0.8115	0.724979
21	5	Myeloid	Myeloid	VEGFA	NRP1	1.17111	0.922306
21	5	Myeloid	Myeloid	PDGFB	LRP1	0.660451	0.751735
21	5	Myeloid	Myeloid	GAS6	AXL	1.79929	3.20269
21	5	Myeloid	Myeloid	GAS6	MERTK	1.03871	1.47388
21	5	Myeloid	Myeloid	PLAU	LRP1	0.807003	0.785296
21	5	Myeloid	Myeloid	HBEGF	CD44	1.09192	1.29966
21	5	Myeloid	Myeloid	LGALS9	CD44	0.996432	1.2778
21	5	Myeloid	Myeloid	LGALS9	HAVCR2	0.846279	0.936498
21	5	Myeloid	Myeloid	MMP9	LRP1	0.781094	0.779363
21	5	Myeloid	Myeloid	VCAM1	ITGAD	0.852687	0.717422
21	5	Myeloid	Myeloid	THBS1	CD36	0.572516	0.696085
5	25	Myeloid	T/NK	VCAM1	ITGB2	2.50209	4.68958
5	25	Myeloid	T/NK	MRC1	PTPRC	1.66564	3.07299
5	25	Myeloid	T/NK	ICAM1	ITGB2	1.31743	1.99686
5	25	Myeloid	T/NK	ICAM1	SPN	1.10854	1.87695
5	25	Myeloid	T/NK	ICAM1	ITGAL	1.02233	1.82747
5	25	Myeloid	T/NK	LGALS9	HAVCR2	1.02114	1.53444
5	25	Myeloid	T/NK	HLA-E	KLRD1	1.6954	1.66992
5	25	Myeloid	T/NK	HLA-E	KLRC1	1.28355	1.43352
5	25	Myeloid	T/NK	HLA-E	KLRC2	0.854193	1.18707
5	25	Myeloid	T/NK	PILRA	CD99	0.636223	0.930727
25	5	T/NK	Myeloid	IFNG	IFNGR2	2.2454	2.04308
25	5	T/NK	Myeloid	IFNG	IFNGR1	2.09189	1.69414
25	5	T/NK	Myeloid	CCL5	CCR1	2.12786	2.73758
25	5	T/NK	Myeloid	CCL4	CCR1	1.95513	2.63844
25	5	T/NK	Myeloid	CCL3	CCR1	1.50143	2.37801
25	5	T/NK	Myeloid	ANXA1	FPR3	1.52869	2.33083
25	5	T/NK	Myeloid	ANXA1	FPR1	1.25762	1.71467
25	5	T/NK	Myeloid	ANXA1	FPR2	0.952335	1.02076
25	5	T/NK	Myeloid	IL16	CD4	1.1659	2.00077
25	5	T/NK	Myeloid	ICAM3	CD209	0.718899	1.054
5	26	Myeloid	Myeloid	VCAM1	ITGB2	2.39389	4.49623
5	26	Myeloid	Myeloid	ICAM1	ITGAX	1.14055	1.7829
5	26	Myeloid	Myeloid	ICAM1	ITGB2	1.20924	1.8035
5	26	Myeloid	Myeloid	LGALS9	CD44	0.966797	1.39128
5	26	Myeloid	Myeloid	HBEGF	CD44	0.745339	0.887901
26	5	Myeloid	Myeloid	PSAP	LRP1	1.03754	0.890895
26	5	Myeloid	Myeloid	NRG1	MS4A4A	1.85662	3.39337
26	5	Myeloid	Myeloid	LGALS9	CD44	1.02443	1.32048
26	5	Myeloid	Myeloid	LGALS9	HAVCR2	0.87428	0.979186
26	5	Myeloid	Myeloid	CCL3L3	CCR1	1.71	2.27371
26	5	Myeloid	Myeloid	IL10	IL10RA	1.17955	1.40855
26	5	Myeloid	Myeloid	IL10	IL10RB	0.908759	0.793046
26	5	Myeloid	Myeloid	CCL3	CCR1	1.56375	2.22983
26	5	Myeloid	Myeloid	LAIR1	LILRB4	0.71061	1.061
26	5	Myeloid	Myeloid	CCL2	CCR1	2.17054	2.41187
26	5	Myeloid	Myeloid	SPP1	CD44	1.8976	1.58243
26	5	Myeloid	Myeloid	HBEGF	CD44	0.82442	1.26048
26	5	Myeloid	Myeloid	VEGFA	NRP1	0.649546	0.826265
26	5	Myeloid	Myeloid	THBS1	CD36	0.604076	0.726577
5	28	Myeloid	T/NK	VCAM1	ITGB2	2.65741	4.99482
5	28	Myeloid	T/NK	VCAM1	ITGA4	2.24114	4.63474
5	28	Myeloid	T/NK	CXCL12	CXCR4	2.33664	4.36468
5	28	Myeloid	T/NK	MRC1	PTPRC	1.95791	3.44793
5	28	Myeloid	T/NK	TNF	TNFRSF1B	1.32743	2.31404
5	28	Myeloid	T/NK	GRN	TNFRSF1B	1.25305	2.14496
5	28	Myeloid	T/NK	CXCL16	CXCR6	1.22573	2.12056
5	28	Myeloid	T/NK	ICAM1	ITGB2	1.47275	2.30209
5	28	Myeloid	T/NK	ICAM1	SPN	1.28585	2.14042
5	28	Myeloid	T/NK	ICAM1	ITGAL	1.1915	2.05881
5	28	Myeloid	T/NK	LGALS9	HAVCR2	1.2572	1.87336
5	28	Myeloid	T/NK	HLA-E	KLRD1	1.79393	2.12917
5	28	Myeloid	T/NK	HLA-E	KLRC2	1.10959	1.53721
5	28	Myeloid	T/NK	HLA-E	KLRC1	1.06729	1.50063
5	28	Myeloid	T/NK	PILRA	CD99	0.817447	1.17576
28	5	T/NK	Myeloid	CCL5	CCR1	2.23147	3.18672
28	5	T/NK	Myeloid	CCL4	CCR1	1.50167	2.55544
28	5	T/NK	Myeloid	ANXA1	FPR3	1.39455	2.41071
28	5	T/NK	Myeloid	ANXA1	FPR1	1.12347	1.79455
28	5	T/NK	Myeloid	ANXA1	FPR2	0.818188	1.10065
28	5	T/NK	Myeloid	ICAM3	CD209	0.834029	1.25293
28	5	T/NK	Myeloid	TGFB1	ACVRL1	0.820836	1.22389
28	5	T/NK	Myeloid	TGFB1	TGFBR2	0.712686	0.978067
28	5	T/NK	Myeloid	IFNG	IFNGR2	0.723416	1.25079
28	5	T/NK	Myeloid	IFNG	IFNGR1	0.569904	0.90186
5	29	Myeloid	Hepatocyte	PSAP	LRP1	1.36348	2.67565
29	5	Hepatocyte	Myeloid	SAA1	FPR2	3.17162	2.79794
29	5	Hepatocyte	Myeloid	C3	C3AR1	2.79006	3.42107
29	5	Hepatocyte	Myeloid	C3	LRP1	2.20903	2.10037
29	5	Hepatocyte	Myeloid	SERPINC1	LRP1	1.78857	1.78587
29	5	Hepatocyte	Myeloid	PLG	ITGA9	1.56536	1.55927
29	5	Hepatocyte	Myeloid	SERPING1	LRP1	1.59315	1.63969
29	5	Hepatocyte	Myeloid	SERPINA1	LRP1	1.26609	1.39505
29	5	Hepatocyte	Myeloid	RARRES2	CMKLR1	1.36356	1.68859
29	5	Hepatocyte	Myeloid	C5	C5AR1	1.33099	1.85298
29	5	Hepatocyte	Myeloid	CCL16	CCR1	1.49317	2.4778
29	5	Hepatocyte	Myeloid	F9	LRP1	0.798731	1.04547
29	5	Hepatocyte	Myeloid	A2M	LRP1	1.12362	1.28849
29	5	Hepatocyte	Myeloid	PROS1	AXL	1.73006	3.37615
29	5	Hepatocyte	Myeloid	TFPI	LRP1	0.622024	0.913293
5	30	Myeloid	Endothelial	VCAM1	ITGB1	2.48085	4.93887
5	30	Myeloid	Endothelial	ADM	RAMP2	2.22978	3.50999
5	30	Myeloid	Endothelial	ADM	CALCRL	1.74614	3.00894
5	30	Myeloid	Endothelial	ADM	GPR182	1.62461	2.88303
5	30	Myeloid	Endothelial	IL1B	IL1R1	1.92543	3.13283
5	30	Myeloid	Endothelial	NAMPT	INSR	2.3079	3.46653
5	30	Myeloid	Endothelial	TNF	TNFRSF1A	1.4024	2.4771
5	30	Myeloid	Endothelial	TNF	LTBR	1.12819	2.19303
5	30	Myeloid	Endothelial	GRN	TNFRSF1A	1.32801	2.30803
5	30	Myeloid	Endothelial	TNFSF10	TNFRSF10D	1.10438	1.84855
5	30	Myeloid	Endothelial	IL6	IL6ST	2.08892	2.74055
5	30	Myeloid	Endothelial	CD209	CEACAM1	0.76721	1.26178
5	30	Myeloid	Endothelial	CD38	PECAM1	0.970317	1.46709
5	30	Myeloid	Endothelial	ADAM17	ITGB1	0.918677	1.38805
5	30	Myeloid	Endothelial	ADAM17	ITGA5	0.630314	1.0893
5	30	Myeloid	Endothelial	PDGFC	KDR	1.50623	1.9067
5	30	Myeloid	Endothelial	PDGFC	FLT4	0.769822	1.14378
5	30	Myeloid	Endothelial	VEGFA	FLT1	1.71479	2.11257
5	30	Myeloid	Endothelial	VEGFA	KDR	1.49799	1.88797
5	30	Myeloid	Endothelial	VEGFA	NRP1	1.24601	1.62692
5	30	Myeloid	Endothelial	VEGFA	NRP2	1.04825	1.42204
5	30	Myeloid	Endothelial	ADAM9	ITGB1	0.827299	1.18034
5	30	Myeloid	Endothelial	DLL1	NOTCH1	0.554575	0.89666
30	5	Endothelial	Myeloid	CCL14	CCR1	3.30379	4.52662
30	5	Endothelial	Myeloid	APP	CD74	2.59555	3.82488
30	5	Endothelial	Myeloid	APP	FPR2	1.95634	2.37196
30	5	Endothelial	Myeloid	TFPI	LRP1	1.68878	2.11299
30	5	Endothelial	Myeloid	F8	LRP1	1.54286	1.96182
30	5	Endothelial	Myeloid	CCL23	CCR1	2.00897	3.1852
30	5	Endothelial	Myeloid	A2M	LRP1	1.3378	1.74937
30	5	Endothelial	Myeloid	NOTCH4	DLL1	1.15616	1.5199
30	5	Endothelial	Myeloid	SCGB3A1	MARCO	3.25053	7.03323
30	5	Endothelial	Myeloid	CCL2	CCR1	2.22463	3.40862
30	5	Endothelial	Myeloid	CSF1	CSF1R	1.26737	2.41931
30	5	Endothelial	Myeloid	GAS6	AXL	1.78488	3.538
30	5	Endothelial	Myeloid	GAS6	MERTK	1.02429	1.80919
30	5	Endothelial	Myeloid	HEBP1	FPR3	1.38821	2.49634
30	5	Endothelial	Myeloid	NOTCH1	DLL1	0.554575	0.89666
30	5	Endothelial	Myeloid	PROS1	AXL	1.83017	3.58492
30	5	Endothelial	Myeloid	PLAT	LRP1	0.547119	0.930224
5	31	Myeloid	Fibroblast	VCAM1	ITGB1	3.08833	4.55436
5	31	Myeloid	Fibroblast	PSAP	LRP1	1.45421	2.53128
5	31	Myeloid	Fibroblast	TNF	TNFRSF1A	1.10414	1.92951
5	31	Myeloid	Fibroblast	GRN	TNFRSF1A	1.02976	1.76044
5	31	Myeloid	Fibroblast	TNFSF10	TNFRSF11B	1.01172	1.37044
5	31	Myeloid	Fibroblast	IL6	IL6ST	0.790011	1.11493
5	31	Myeloid	Fibroblast	ADAM17	ITGB1	1.52616	1.00353
5	31	Myeloid	Fibroblast	PILRA	CD99	0.860204	0.847301
5	31	Myeloid	Fibroblast	PDGFC	PDGFRA	0.745462	0.716309
5	31	Myeloid	Fibroblast	VEGFA	NRP1	0.683999	0.688422
5	31	Myeloid	Fibroblast	ADAM9	ITGB1	1.43478	0.795833
5	31	Myeloid	Fibroblast	ADAM9	ITGAV	0.561392	0.64561
5	31	Myeloid	Fibroblast	DLL1	NOTCH3	1.17173	0.748647
31	5	Fibroblast	Myeloid	CCL2	CCR1	2.20905	2.25489
31	5	Fibroblast	Myeloid	PLAT	LRP1	1.29935	0.840726
31	5	Fibroblast	Myeloid	NOTCH3	DLL1	1.17173	0.748647
31	5	Fibroblast	Myeloid	HGF	CD44	1.32254	1.30636
31	5	Fibroblast	Myeloid	TGFB3	ACVRL1	1.14459	0.963659
31	5	Fibroblast	Myeloid	TGFB3	TGFBR2	1.03644	0.717834
31	5	Fibroblast	Myeloid	TFPI	LRP1	1.00332	0.789808
31	5	Fibroblast	Myeloid	PGF	NRP1	0.982057	0.841278
31	5	Fibroblast	Myeloid	GAS6	AXL	1.95925	3.20546
31	5	Fibroblast	Myeloid	GAS6	MERTK	1.19866	1.47666
31	5	Fibroblast	Myeloid	IL34	CSF1R	1.27509	2.09835
31	5	Fibroblast	Myeloid	SERPING1	LRP1	1.196	0.82295
31	5	Fibroblast	Myeloid	APP	CD74	1.79659	2.2383
31	5	Fibroblast	Myeloid	APP	FPR2	1.15738	0.785376
31	5	Fibroblast	Myeloid	SERPINE1	LRP1	1.33105	0.846178
31	5	Fibroblast	Myeloid	CCL26	CCR1	1.21163	2.08334
31	5	Fibroblast	Myeloid	THBS1	CD36	0.970874	0.747725
31	5	Fibroblast	Myeloid	SERPINE2	LRP1	0.955358	0.781559
31	5	Fibroblast	Myeloid	A2M	LRP1	0.861977	0.765498
31	5	Fibroblast	Myeloid	MIF	CD74	1.35781	2.16283
31	5	Fibroblast	Myeloid	PROS1	AXL	1.67284	3.1562
5	32	Myeloid	T/NK	HLA-E	KLRC1	0.828332	1.08063
5	32	Myeloid	T/NK	PILRA	CD99	0.691664	0.883973
32	5	T/NK	Myeloid	CTLA4	CD86	0.950164	1.61037
32	5	T/NK	Myeloid	IFNG	IFNGR2	0.780238	1.12842
32	5	T/NK	Myeloid	IFNG	IFNGR1	0.626726	0.779488
5	33	Myeloid	Fibroblast	VCAM1	ITGB1	3.06364	4.63397
5	33	Myeloid	Fibroblast	TNF	TNFRSF21	1.07875	1.94345
5	33	Myeloid	Fibroblast	TNF	TNFRSF1A	1.12977	1.95595
5	33	Myeloid	Fibroblast	GRN	SORT1	1.15553	1.81141
5	33	Myeloid	Fibroblast	GRN	TNFRSF1A	1.05539	1.78688
5	33	Myeloid	Fibroblast	ADAM17	ITGB1	1.50146	1.08314
5	33	Myeloid	Fibroblast	PILRA	CD99	0.607822	0.823964
5	33	Myeloid	Fibroblast	VEGFA	NRP1	0.548987	0.685444
5	33	Myeloid	Fibroblast	ADAM9	ITGB1	1.41008	0.875444
5	33	Myeloid	Fibroblast	ADAM9	ITGAV	0.532512	0.660439
5	33	Myeloid	Fibroblast	DLL1	NOTCH3	1.66573	0.936206
33	5	Fibroblast	Myeloid	NOTCH3	DLL1	1.66573	0.936206
33	5	Fibroblast	Myeloid	PGF	NRP1	1.58742	1.03792
33	5	Fibroblast	Myeloid	PLAT	LRP1	0.927587	0.82305
33	5	Fibroblast	Myeloid	GAS6	AXL	1.90622	3.23583
33	5	Fibroblast	Myeloid	GAS6	MERTK	1.14564	1.50703
33	5	Fibroblast	Myeloid	TGFB3	ACVRL1	0.720309	0.916623
33	5	Fibroblast	Myeloid	TGFB3	TGFBR2	0.612159	0.670797
33	5	Fibroblast	Myeloid	COL5A3	SDC3	1.96204	3.91598
33	5	Fibroblast	Myeloid	A2M	LRP1	0.989225	0.838152
33	5	Fibroblast	Myeloid	APP	CD74	1.50606	2.23123
33	5	Fibroblast	Myeloid	APP	FPR2	0.866852	0.778314
33	5	Fibroblast	Myeloid	CCL2	CCR1	2.06479	2.31566
33	5	Fibroblast	Myeloid	THBS1	CD36	0.824493	0.762557
33	5	Fibroblast	Myeloid	SERPING1	LRP1	0.790105	0.789367
33	5	Fibroblast	Myeloid	SERPINE1	LRP1	0.593547	0.741211
5	35	Myeloid	T/NK	CXCL12	CXCR4	2.64831	3.96129
5	35	Myeloid	T/NK	CXCL12	CXCR3	2.1753	3.87567
5	35	Myeloid	T/NK	MRC1	PTPRC	1.94781	2.95913
5	35	Myeloid	T/NK	TNF	FAS	1.10165	1.93155
5	35	Myeloid	T/NK	CD86	CD28	1.01656	1.57256
5	35	Myeloid	T/NK	LGALS9	CD44	1.2901	1.40117
5	35	Myeloid	T/NK	CXCL10	CXCR3	0.886961	0.947289
5	35	Myeloid	T/NK	HBEGF	CD44	1.06865	0.897791
5	35	Myeloid	T/NK	CCL20	CCR6	1.21861	0.844772
5	35	Myeloid	T/NK	CCL20	CXCR3	0.809263	0.770681
35	5	T/NK	Myeloid	ANXA1	FPR3	2.21729	2.19086
35	5	T/NK	Myeloid	ANXA1	FPR1	1.94621	1.57471
35	5	T/NK	Myeloid	ANXA1	FPR2	1.64093	0.880803
35	5	T/NK	Myeloid	RPS19	C5AR1	1.11025	1.37715
5	36	Myeloid	B	TNFSF13B	TNFRSF17	1.62555	2.31936
5	37	Myeloid	B	CXCL12	CXCR4	2.45879	4.44016
5	37	Myeloid	B	TNFSF13B	TNFRSF13C	2.34733	3.19893
5	37	Myeloid	B	TNFSF13B	TNFRSF13B	1.52499	2.51886
37	5	B	Myeloid	RPS19	C5AR1	1.03112	1.66573
37	5	B	Myeloid	IL16	CD4	1.50214	2.37553
5	39	Myeloid	Myeloid	VCAM1	ITGB2	2.51488	4.39633
5	39	Myeloid	Myeloid	PSAP	LRP1	1.37979	2.48937
5	39	Myeloid	Myeloid	TNF	TNFRSF1A	1.22808	1.91122
5	39	Myeloid	Myeloid	IL10	IL10RA	1.07008	1.87784
5	39	Myeloid	Myeloid	GRN	TNFRSF1A	1.15369	1.74215
5	39	Myeloid	Myeloid	ICAM1	ITGB2	1.33023	1.7036
5	39	Myeloid	Myeloid	ICAM1	ITGAX	1.04555	1.68282
5	39	Myeloid	Myeloid	LGALS9	HAVCR2	0.845627	1.28967
5	39	Myeloid	Myeloid	VEGFA	NRP1	0.562977	0.638766
39	5	Myeloid	Myeloid	VCAM1	ITGAD	1.55047	0.675193
39	5	Myeloid	Myeloid	PSAP	LRP1	1.52482	0.757634
39	5	Myeloid	Myeloid	CCL3L3	CCR1	1.98373	2.1081
39	5	Myeloid	Myeloid	CCL3	CCR1	1.96632	2.10682
39	5	Myeloid	Myeloid	A2M	LRP1	1.056	0.723411
39	5	Myeloid	Myeloid	LGALS9	CD44	1.10015	1.21003
39	5	Myeloid	Myeloid	LGALS9	HAVCR2	0.950001	0.868734
39	5	Myeloid	Myeloid	LAIR1	LILRB4	1.00446	1.01869
39	5	Myeloid	Myeloid	HBEGF	CD44	0.782855	1.18687
43	5	Hepatocyte	Myeloid	C5	C5AR1	0.819176	1.29697
43	5	Hepatocyte	Myeloid	CCL15	CCR1	1.23703	2.05393
43	5	Hepatocyte	Myeloid	CCL26	CCR1	2.16654	2.12271
43	5	Hepatocyte	Myeloid	MDK	LRP1	1.20447	0.735159
43	5	Hepatocyte	Myeloid	SERPINA1	LRP1	1.30675	0.742728
43	5	Hepatocyte	Myeloid	PLG	ITGA9	0.810932	0.620041
43	5	Hepatocyte	Myeloid	C3	C3AR1	1.49074	2.03404
43	5	Hepatocyte	Myeloid	C3	LRP1	0.909702	0.713346
43	5	Hepatocyte	Myeloid	RARRES2	CMKLR1	1.33133	1.06269
43	5	Hepatocyte	Myeloid	SERPINC1	LRP1	0.820823	0.706769
43	5	Hepatocyte	Myeloid	SAA1	FPR2	0.958268	0.684567
5	44	Myeloid	Myeloid	CCL3	CCR1	2.45305	4.25556
5	44	Myeloid	Myeloid	CCL3L3	CCR1	1.89435	2.98563
5	44	Myeloid	Myeloid	CCL4	CCR1	1.87491	2.94144
5	44	Myeloid	Myeloid	CCL18	CCR1	1.73621	2.62619
5	44	Myeloid	Myeloid	IL10	IL10RA	1.23369	1.92719
5	44	Myeloid	Myeloid	LGALS9	CD44	0.875123	1.32035
5	44	Myeloid	Myeloid	HBEGF	CD44	0.653665	0.816974
44	5	Myeloid	Myeloid	CCL3	CCR1	2.68548	2.3207
44	5	Myeloid	Myeloid	VCAM1	ITGAD	1.99998	0.865014
44	5	Myeloid	Myeloid	CCL3L3	CCR1	2.31836	2.26086
44	5	Myeloid	Myeloid	CCL4	CCR1	1.99891	2.20879
44	5	Myeloid	Myeloid	IL10	IL10RA	1.61024	1.39039
44	5	Myeloid	Myeloid	IL10	IL10RB	1.33944	0.774884
44	5	Myeloid	Myeloid	TNF	TNFRSF21	1.29541	0.860548
44	5	Myeloid	Myeloid	PSAP	LRP1	1.10479	0.799962
44	5	Myeloid	Myeloid	HBEGF	CD44	1.00217	1.24686
44	5	Myeloid	Myeloid	LGALS9	CD44	0.998131	1.2462
44	5	Myeloid	Myeloid	LGALS9	HAVCR2	0.847978	0.904902
44	5	Myeloid	Myeloid	VEGFA	NRP1	0.779571	0.802314
5	45	Myeloid	Hepatocyte	VCAM1	ITGB1	2.59364	4.57177
5	45	Myeloid	Hepatocyte	NAMPT	INSR	1.4533	2.1649
5	45	Myeloid	Hepatocyte	TNF	LTBR	1.08943	1.96646
5	45	Myeloid	Hepatocyte	TNF	TNFRSF21	1.0791	1.96312
5	45	Myeloid	Hepatocyte	ADAM17	ITGB1	1.03147	1.02094
5	45	Myeloid	Hepatocyte	ADAM9	ITGB1	0.940091	0.813239
5	45	Myeloid	Hepatocyte	ADAM9	ITGAV	0.606867	0.705608
5	45	Myeloid	Hepatocyte	ADAM9	ITGB5	0.600732	0.703626
45	5	Hepatocyte	Myeloid	SCGB3A1	MARCO	4.19869	7.13474
45	5	Hepatocyte	Myeloid	SERPING1	LRP1	1.42664	1.03368
45	5	Hepatocyte	Myeloid	CCL2	CCR1	2.00717	2.3885
45	5	Hepatocyte	Myeloid	APP	CD74	1.79267	2.36966
45	5	Hepatocyte	Myeloid	APP	FPR2	1.15346	0.916737
45	5	Hepatocyte	Myeloid	C3	C3AR1	1.50697	2.19265
45	5	Hepatocyte	Myeloid	C3	LRP1	0.925937	0.871954
45	5	Hepatocyte	Myeloid	DSG2	DSC2	0.834003	0.786441
45	5	Hepatocyte	Myeloid	THBS1	CD36	0.713343	0.769407
45	5	Hepatocyte	Myeloid	SPP1	CD44	0.886674	1.28774
45	5	Hepatocyte	Myeloid	VEGFA	NRP1	0.688058	0.846283
45	5	Hepatocyte	Myeloid	SEMA3B	NRP1	0.582431	0.812166
45	5	Hepatocyte	Myeloid	HBEGF	CD44	0.764858	1.24839
5	46	Myeloid	Myeloid	VCAM1	ITGB2	2.20439	4.36179
5	46	Myeloid	Myeloid	ICAM1	ITGB2	1.01973	1.66906
5	46	Myeloid	Myeloid	VEGFA	NRP1	0.526965	0.62567
46	5	Myeloid	Myeloid	PLAU	LRP1	0.81159	0.684338
46	5	Myeloid	Myeloid	LAIR1	LILRB4	0.955801	0.993569
46	5	Myeloid	Myeloid	SPP1	CD44	2.21852	1.22177
46	5	Myeloid	Myeloid	LGALS9	CD44	0.937162	1.18076
46	5	Myeloid	Myeloid	LGALS9	HAVCR2	0.787009	0.839466
46	5	Myeloid	Myeloid	CCL2	CCR1	1.58328	2.05054
46	5	Myeloid	Myeloid	MMP9	LRP1	0.970068	0.689409
46	5	Myeloid	Myeloid	TNF	TNFRSF21	0.625209	0.709721
46	5	Myeloid	Myeloid	PSAP	LRP1	0.911685	0.687541
46	5	Myeloid	Myeloid	CCL13	CCR1	1.32238	2.04219
46	5	Myeloid	Myeloid	CCL18	CCR1	1.36145	2.04344
46	5	Myeloid	Myeloid	HBEGF	CD44	0.818328	1.17696
46	5	Myeloid	Myeloid	CCL3	CCR1	1.67556	2.05349
46	5	Myeloid	Myeloid	CCL3L3	CCR1	1.71273	2.05468
46	5	Myeloid	Myeloid	VEGFA	NRP1	0.606505	0.736575
46	5	Myeloid	Myeloid	MIF	CD74	1.23284	2.09729
5	48	Myeloid	Endothelial	VCAM1	ITGB1	2.72175	4.37754
5	48	Myeloid	Endothelial	ADM	RAMP2	2.71477	2.25899
5	48	Myeloid	Endothelial	ADM	CALCRL	2.37757	2.24853
5	48	Myeloid	Endothelial	TNFSF13B	CD40	1.27382	1.98952
5	48	Myeloid	Endothelial	NAMPT	INSR	2.77005	2.03524
5	48	Myeloid	Endothelial	TNF	TNFRSF1A	1.12142	1.89111
5	48	Myeloid	Endothelial	GRN	TNFRSF1A	1.04704	1.72204
5	48	Myeloid	Endothelial	TNFSF10	TNFRSF10D	0.855389	1.30323
5	48	Myeloid	Endothelial	CD44	SELE	1.21344	1.1889
5	48	Myeloid	Endothelial	IL6	IL6ST	1.088	1.07848
5	48	Myeloid	Endothelial	CD38	PECAM1	1.90857	0.896223
5	48	Myeloid	Endothelial	ADAM17	ITGA5	1.13461	0.825939
5	48	Myeloid	Endothelial	ADAM17	ITGB1	1.15958	0.826713
5	48	Myeloid	Endothelial	PILRA	CD99	1.08159	0.779809
5	48	Myeloid	Endothelial	PDGFC	KDR	0.996859	0.658459
5	48	Myeloid	Endothelial	PDGFC	FLT4	0.638644	0.647354
5	48	Myeloid	Endothelial	VEGFA	FLT1	1.85395	0.666552
5	48	Myeloid	Endothelial	VEGFA	KDR	0.988617	0.639726
5	48	Myeloid	Endothelial	VEGFA	NRP2	0.893124	0.636766
5	48	Myeloid	Endothelial	VEGFA	NRP1	0.941888	0.638278
5	48	Myeloid	Endothelial	ADAM9	ITGA6	1.13445	0.621066
5	48	Myeloid	Endothelial	ADAM9	ITGB1	1.0682	0.619012
5	48	Myeloid	Endothelial	DLL1	NOTCH1	0.657085	0.604197
48	5	Endothelial	Myeloid	NOTCH4	DLL1	1.60905	0.633708
48	5	Endothelial	Myeloid	APP	CD74	2.3019	2.13012
48	5	Endothelial	Myeloid	APP	FPR2	1.66269	0.677198
48	5	Endothelial	Myeloid	ADAM15	ITGA9	1.24885	0.609697
48	5	Endothelial	Myeloid	PGF	NRP1	1.31507	0.758254
48	5	Endothelial	Myeloid	A2M	LRP1	1.65843	0.710072
48	5	Endothelial	Myeloid	PDGFB	LRP1	0.664542	0.679262
48	5	Endothelial	Myeloid	F8	LRP1	0.718758	0.680943
48	5	Endothelial	Myeloid	HBEGF	CD44	0.979626	1.18166
48	5	Endothelial	Myeloid	PLAT	LRP1	0.603599	0.677373
48	5	Endothelial	Myeloid	NOTCH1	DLL1	0.657085	0.604197
48	5	Endothelial	Myeloid	GAS6	AXL	1.77764	3.11609
48	5	Endothelial	Myeloid	GAS6	MERTK	1.01706	1.38728
48	5	Endothelial	Myeloid	SERPINE1	LRP1	0.948899	0.688077
48	5	Endothelial	Myeloid	PLAU	LRP1	0.670943	0.67946
48	5	Endothelial	Myeloid	CCL14	CCR1	1.18093	2.03737
48	5	Endothelial	Myeloid	CCL2	CCR1	1.70079	2.05349
48	5	Endothelial	Myeloid	HEBP1	FPR3	1.17385	1.95424
5	49	Myeloid	Hepatocyte	IL1B	IL1RAP	1.50661	2.22675
49	5	Hepatocyte	Myeloid	F9	LRP1	0.668575	0.754345
49	5	Hepatocyte	Myeloid	SAA1	FPR2	2.25666	1.09113
49	5	Hepatocyte	Myeloid	SERPINC1	LRP1	1.41559	0.926906
49	5	Hepatocyte	Myeloid	SERPINA1	LRP1	1.20773	0.878891
49	5	Hepatocyte	Myeloid	RARRES2	CMKLR1	1.04438	1.13658
49	5	Hepatocyte	Myeloid	PLG	ITGA9	1.13835	0.783007
49	5	Hepatocyte	Myeloid	HEBP1	FPR3	1.37735	2.06493
49	5	Hepatocyte	Myeloid	SERPING1	LRP1	1.02289	0.836193
49	5	Hepatocyte	Myeloid	MIF	CD74	1.28588	2.17214
49	5	Hepatocyte	Myeloid	C3	C3AR1	1.91047	2.2277
49	5	Hepatocyte	Myeloid	C3	LRP1	1.32943	0.907003
49	5	Hepatocyte	Myeloid	C5	C5AR1	0.887838	1.35317
49	5	Hepatocyte	Myeloid	A2M	LRP1	0.752938	0.773833
5	52	Myeloid	Myeloid	CXCL12	CXCR3	3.33292	3.96841
5	52	Myeloid	Myeloid	CXCL12	CXCR4	2.62224	3.88952
5	52	Myeloid	Myeloid	TNF	TNFRSF21	1.43774	1.9497
5	52	Myeloid	Myeloid	IL10	IL10RA	1.22914	1.90507
5	52	Myeloid	Myeloid	ICAM1	SPN	1.43373	1.73789
5	52	Myeloid	Myeloid	CXCL10	CXCR3	2.04458	1.04002
5	52	Myeloid	Myeloid	CCL20	CXCR3	1.96689	0.863415
52	5	Myeloid	Myeloid	APP	CD74	1.87103	2.19298
52	5	Myeloid	Myeloid	APP	FPR2	1.23182	0.740061
52	5	Myeloid	Myeloid	LAIR1	LILRB4	0.73187	1.01027
5	53	Myeloid	Myeloid	IL18	IL1RAPL1	1.31061	2.06255
5	53	Myeloid	Myeloid	LGALS9	CD44	1.35763	1.27508
5	53	Myeloid	Myeloid	HBEGF	CD44	1.13617	0.771704
53	5	Myeloid	Myeloid	ADAM12	ITGA9	0.528124	0.581065
53	5	Myeloid	Myeloid	ANXA1	FPR3	2.26677	1.95566
53	5	Myeloid	Myeloid	ANXA1	FPR1	1.99569	1.3395
53	5	Myeloid	Myeloid	ANXA1	FPR2	1.69041	0.645596
53	5	Myeloid	Myeloid	CSF1	CSF1R	1.73473	2.03959
6	6	Myeloid	Myeloid	PSAP	LRP1	1.78223	0.43843
6	6	Myeloid	Myeloid	CCL18	CCR1	1.80256	0.443431
6	6	Myeloid	Myeloid	GRN	TNFRSF1A	1.40627	0.345942
6	6	Myeloid	Myeloid	CCL3L3	CCR1	1.49777	0.368453
6	6	Myeloid	Myeloid	CCL3	CCR1	1.4831	0.364842
6	6	Myeloid	Myeloid	MMP9	LRP1	1.16496	0.28658
6	6	Myeloid	Myeloid	CCL13	CCR1	1.14629	0.281988
6	6	Myeloid	Myeloid	LAIR1	LILRB4	1.27361	0.313307
6	6	Myeloid	Myeloid	A2M	LRP1	1.00648	0.247593
6	6	Myeloid	Myeloid	LGALS9	HAVCR2	0.913964	0.224835
6	6	Myeloid	Myeloid	PLAU	PLAUR	0.733631	0.180473
6	6	Myeloid	Myeloid	PLAU	LRP1	0.715678	0.176057
6	6	Myeloid	Myeloid	VCAM1	ITGB2	1.11305	0.27381
6	6	Myeloid	Myeloid	CCL8	CCR1	0.86985	0.213983
6	6	Myeloid	Myeloid	CCL2	CCR1	0.689446	0.169604
6	7	Myeloid	Endothelial	GRN	TNFRSF1A	1.61997	0.653262
6	7	Myeloid	Endothelial	TNFSF13B	CD40	1.05367	0.434829
6	7	Myeloid	Endothelial	PILRA	CD99	1.14922	0.593439
6	7	Myeloid	Endothelial	ADORA3	ENTPD1	0.875413	0.475304
6	7	Myeloid	Endothelial	PDGFC	KDR	1.02724	0.660306
6	7	Myeloid	Endothelial	PDGFC	FLT4	0.571193	0.29912
6	7	Myeloid	Endothelial	APOE	LDLR	0.760675	0.412451
6	7	Myeloid	Endothelial	ADAM9	ITGA6	1.19294	0.7546
6	7	Myeloid	Endothelial	ADAM9	ITGB1	1.0809	0.66586
6	7	Myeloid	Endothelial	VCAM1	ITGB1	1.2996	0.719661
6	7	Myeloid	Endothelial	NAMPT	INSR	1.74476	1.24111
7	6	Endothelial	Myeloid	A2M	LRP1	1.84887	1.29071
7	6	Endothelial	Myeloid	APP	CD74	2.95994	1.5198
7	6	Endothelial	Myeloid	CCL14	CCR1	1.48713	0.951768
7	6	Endothelial	Myeloid	ICAM2	ITGB2	1.59269	0.963309
7	6	Endothelial	Myeloid	CYR61	ITGB2	1.3441	0.766423
7	6	Endothelial	Myeloid	GAS6	AXL	1.26496	0.70245
7	6	Endothelial	Myeloid	GAS6	MERTK	1.18641	0.683126
7	6	Endothelial	Myeloid	F8	LRP1	1.00285	0.620664
7	6	Endothelial	Myeloid	PLAT	LRP1	0.968913	0.593784
7	6	Endothelial	Myeloid	VEGFC	NRP2	0.642251	0.344022
7	6	Endothelial	Myeloid	SEMA3F	NRP2	0.565015	0.282851
7	6	Endothelial	Myeloid	TFPI	LRP1	0.8052	0.464124
7	6	Endothelial	Myeloid	CTGF	ITGB2	1.34845	0.769868
7	6	Endothelial	Myeloid	CCL2	CCR1	1.21025	0.732475
7	6	Endothelial	Myeloid	HEBP1	FPR3	1.053	0.44834
7	6	Endothelial	Myeloid	SERPINE1	LRP1	0.610715	0.310091
7	6	Endothelial	Myeloid	ICAM1	ITGB2	0.903822	0.417726
7	6	Endothelial	Myeloid	ICAM1	ITGAX	0.610686	0.345614
7	6	Endothelial	Myeloid	SERPINE2	LRP1	0.761828	0.429773
6	8	Myeloid	T/NK	GRN	TNFRSF1B	1.84614	1.57638
6	8	Myeloid	T/NK	MRC1	PTPRC	1.5167	1.38988
6	8	Myeloid	T/NK	CXCL16	CXCR6	1.29465	1.36777
6	8	Myeloid	T/NK	LGALS9	HAVCR2	1.05553	1.0187
6	8	Myeloid	T/NK	VCAM1	ITGB2	1.28972	1.48796
6	8	Myeloid	T/NK	VCAM1	ITGA4	1.01397	0.973413
6	8	Myeloid	T/NK	CXCL12	CXCR4	1.01344	1.37065
8	6	T/NK	Myeloid	CCL5	CCR1	1.30314	1.76099
8	6	T/NK	Myeloid	CCL4	CCR1	1.03838	1.26695
8	6	T/NK	Myeloid	FASLG	TNFRSF1A	0.844395	1.166
8	6	T/NK	Myeloid	IL16	CD4	1.20473	1.21739
8	6	T/NK	Myeloid	ICAM3	ITGB2	1.09733	1.16314
8	6	T/NK	Myeloid	ICAM3	CD209	0.938522	1.12407
8	6	T/NK	Myeloid	ICAM1	ITGB2	0.85583	0.712501
8	6	T/NK	Myeloid	ICAM1	ITGAX	0.562693	0.64039
6	9	Myeloid	T/NK	GRN	TNFRSF1B	1.60915	0.498394
6	9	Myeloid	T/NK	MRC1	PTPRC	1.7784	0.637585
6	9	Myeloid	T/NK	CD86	CD28	1.31211	0.451232
6	9	Myeloid	T/NK	CCL13	CXCR3	1.36199	0.476728
6	9	Myeloid	T/NK	CXCL16	CXCR6	1.65052	0.631833
6	9	Myeloid	T/NK	IL18	IL18R1	0.950704	0.306282
6	9	Myeloid	T/NK	LGALS9	CD44	1.13063	0.400455
6	9	Myeloid	T/NK	LGALS9	HAVCR2	0.865886	0.275759
6	9	Myeloid	T/NK	ADORA3	ENTPD1	0.754306	0.265434
6	9	Myeloid	T/NK	CXCL9	CXCR3	1.49921	0.510486
6	9	Myeloid	T/NK	SPP1	CD44	1.72775	0.547346
6	9	Myeloid	T/NK	VCAM1	ITGA4	0.844552	0.270192
6	9	Myeloid	T/NK	CXCL12	CXCR3	0.950936	0.37561
6	9	Myeloid	T/NK	CXCL12	CXCR4	0.717453	0.265639
6	9	Myeloid	T/NK	IL1RN	IL1R2	0.942722	0.387608
6	9	Myeloid	T/NK	IL10	IL10RA	0.721956	0.276172
6	9	Myeloid	T/NK	CXCL10	CXCR3	1.36553	0.4776
9	6	T/NK	Myeloid	CTLA4	CD86	2.2361	0.886434
9	6	T/NK	Myeloid	ICAM3	ITGB2	1.15422	0.420794
9	6	T/NK	Myeloid	ICAM3	CD209	0.995414	0.381728
6	10	Myeloid	Myeloid	LGALS9	HAVCR2	1.10076	0.757329
6	10	Myeloid	Myeloid	ADORA3	ENTPD1	0.747774	0.513949
6	10	Myeloid	Myeloid	PLAU	PLAUR	1.43678	1.33743
6	10	Myeloid	Myeloid	VCAM1	ITGB2	1.04295	0.707223
6	10	Myeloid	Myeloid	IL1RN	IL1R2	1.17873	1.16879
10	6	Myeloid	Myeloid	LGALS9	HAVCR2	0.808438	0.654822
10	6	Myeloid	Myeloid	GRN	TNFRSF1A	0.818906	0.737489
10	6	Myeloid	Myeloid	VEGFA	NRP2	0.566946	0.390807
10	6	Myeloid	Myeloid	VEGFA	NRP1	0.65586	0.41268
6	11	Myeloid	T/NK	GRN	TNFRSF1B	1.63334	1.09004
6	11	Myeloid	T/NK	MRC1	PTPRC	1.82621	1.79311
6	11	Myeloid	T/NK	CD86	CD28	1.05142	0.703509
6	11	Myeloid	T/NK	CCL13	CXCR3	1.05429	0.721083
6	11	Myeloid	T/NK	CXCL16	CXCR6	1.68954	1.9107
6	11	Myeloid	T/NK	LGALS9	CD44	1.15646	1.10111
6	11	Myeloid	T/NK	PILRA	CD99	0.95645	0.774944
6	11	Myeloid	T/NK	CXCL9	CXCR3	1.19151	0.754841
6	11	Myeloid	T/NK	SPP1	CD44	1.75358	1.248
6	11	Myeloid	T/NK	VCAM1	ITGA4	0.958113	0.796445
6	11	Myeloid	T/NK	VCAM1	ITGB2	0.951245	0.784907
6	11	Myeloid	T/NK	CXCL12	CXCR4	1.50954	2.07536
6	11	Myeloid	T/NK	CXCL12	CXCR3	0.643236	0.619964
6	11	Myeloid	T/NK	IL10	IL10RA	0.598433	0.598309
6	11	Myeloid	T/NK	CXCL10	CXCR3	1.05783	0.721955
11	6	T/NK	Myeloid	CCL5	CCR1	1.7484	2.34364
11	6	T/NK	Myeloid	CCL4	CCR1	1.38413	1.73167
11	6	T/NK	Myeloid	ANXA1	FPR3	1.44518	1.41508
11	6	T/NK	Myeloid	IFNG	IFNGR1	1.12392	1.16061
11	6	T/NK	Myeloid	IFNG	IFNGR2	1.00539	1.13145
11	6	T/NK	Myeloid	CD6	ALCAM	0.916558	1.0519
11	6	T/NK	Myeloid	ICAM3	ITGB2	1.01179	0.916889
11	6	T/NK	Myeloid	ICAM3	CD209	0.852986	0.877822
11	6	T/NK	Myeloid	RPS19	C5AR1	0.880256	0.615864
6	13	Myeloid	T/NK	GRN	TNFRSF1B	1.48422	0.898402
6	13	Myeloid	T/NK	MRC1	PTPRC	1.6709	1.67137
6	13	Myeloid	T/NK	LGALS9	CD44	0.860449	0.652485
6	13	Myeloid	T/NK	PILRA	CD99	1.13742	1.17818
6	13	Myeloid	T/NK	SPP1	CD44	1.45757	0.799377
6	13	Myeloid	T/NK	VCAM1	ITGB2	1.28459	1.47265
6	13	Myeloid	T/NK	VCAM1	ITGA4	0.92839	0.810825
6	13	Myeloid	T/NK	CXCL12	CXCR4	1.13496	1.59091
6	13	Myeloid	T/NK	IL10	IL10RA	0.591008	0.640507
13	6	T/NK	Myeloid	CCL5	CCR1	1.7248	2.53733
13	6	T/NK	Myeloid	ANXA1	FPR3	1.44958	1.55477
13	6	T/NK	Myeloid	CD6	ALCAM	0.871285	1.07037
13	6	T/NK	Myeloid	ICAM3	ITGB2	1.05529	1.08062
13	6	T/NK	Myeloid	ICAM3	CD209	0.896483	1.04155
13	6	T/NK	Myeloid	CCL4	CCR1	0.857344	0.925588
13	6	T/NK	Myeloid	IFNG	IFNGR1	0.903739	0.86126
13	6	T/NK	Myeloid	IFNG	IFNGR2	0.785207	0.832101
13	6	T/NK	Myeloid	RPS19	C5AR1	0.928922	0.755853
13	6	T/NK	Myeloid	IL16	CD4	0.888948	0.626119
6	14	Myeloid	T/NK	MRC1	PTPRC	1.45804	1.00049
6	14	Myeloid	T/NK	LGALS9	CD44	0.882928	0.551017
6	14	Myeloid	T/NK	SPP1	CD44	1.48005	0.697909
6	14	Myeloid	T/NK	CXCL12	CXCR4	1.0336	1.05779
6	14	Myeloid	T/NK	IL10	IL10RA	0.546298	0.430417
14	6	T/NK	Myeloid	IFNG	IFNGR1	2.28022	2.5607
14	6	T/NK	Myeloid	IFNG	IFNGR2	2.16169	2.53154
14	6	T/NK	Myeloid	CCL5	CCR1	1.47414	1.55848
14	6	T/NK	Myeloid	ANXA1	FPR3	1.60502	1.4086
14	6	T/NK	Myeloid	CCL4	CCR1	0.907515	0.779942
14	6	T/NK	Myeloid	CD6	ALCAM	0.708705	0.58996
14	6	T/NK	Myeloid	ICAM3	ITGB2	0.901528	0.622841
14	6	T/NK	Myeloid	ICAM3	CD209	0.74272	0.583774
14	6	T/NK	Myeloid	RPS19	C5AR1	0.939117	0.611528
14	6	T/NK	Myeloid	TNF	TNFRSF1A	0.516272	0.424123
14	6	T/NK	Myeloid	IL16	CD4	0.892272	0.508354
6	16	Myeloid	Myeloid	GRN	TNFRSF1B	1.5989	0.649934
6	16	Myeloid	Myeloid	LAIR1	LILRB4	1.08728	0.483619
6	16	Myeloid	Myeloid	LGALS9	CD44	1.54487	0.931773
6	16	Myeloid	Myeloid	PLAU	PLAUR	2.56744	1.88134
6	16	Myeloid	Myeloid	SPP1	CD44	2.14199	1.07866
6	16	Myeloid	Myeloid	VCAM1	ITGB2	1.01076	0.504207
6	16	Myeloid	Myeloid	IL1RN	IL1R2	0.536382	0.296485
6	16	Myeloid	Myeloid	IL10	IL10RB	0.598457	0.328427
16	6	Myeloid	Myeloid	PSAP	LRP1	1.04549	0.676256
16	6	Myeloid	Myeloid	CCL3	CCR1	1.9162	1.33665
16	6	Myeloid	Myeloid	NRG1	MS4A4A	1.90061	0.668002
16	6	Myeloid	Myeloid	ICAM1	ITGB2	1.15513	0.635033
16	6	Myeloid	Myeloid	ICAM1	ITGAX	0.861989	0.562921
16	6	Myeloid	Myeloid	VEGFA	NRP2	1.1022	0.73232
16	6	Myeloid	Myeloid	VEGFA	NRP1	1.19111	0.754193
16	6	Myeloid	Myeloid	CCL3L3	CCR1	2.00083	1.40622
16	6	Myeloid	Myeloid	ANXA1	FPR3	1.17384	0.55807
16	6	Myeloid	Myeloid	TNF	TNFRSF1A	0.779373	0.494993
16	6	Myeloid	Myeloid	GRN	TNFRSF1A	0.708522	0.436753
16	6	Myeloid	Myeloid	LGALS9	HAVCR2	0.761409	0.437542
16	6	Myeloid	Myeloid	LAIR1	LILRB4	0.861143	0.384383
16	6	Myeloid	Myeloid	CCL4	CCR1	0.763616	0.389232
16	6	Myeloid	Myeloid	CCL2	CCR1	1.31538	0.842783
16	6	Myeloid	Myeloid	MMP9	LRP1	0.569639	0.28511
16	6	Myeloid	Myeloid	MIF	CD74	1.87705	0.673156
6	18	Myeloid	T/NK	GRN	TNFRSF1B	1.47404	0.623929
6	18	Myeloid	T/NK	MRC1	PTPRC	1.44848	0.812252
6	18	Myeloid	T/NK	CXCL16	CXCR6	1.0291	0.564619
6	18	Myeloid	T/NK	LGALS9	CD44	0.921075	0.498863
6	18	Myeloid	T/NK	SPP1	CD44	1.51819	0.645755
6	18	Myeloid	T/NK	VCAM1	ITGB2	0.823194	0.411244
6	18	Myeloid	T/NK	CXCL12	CXCR4	1.0758	0.879604
18	6	T/NK	Myeloid	IFNG	IFNGR1	1.90111	1.60357
18	6	T/NK	Myeloid	IFNG	IFNGR2	1.78258	1.57441
18	6	T/NK	Myeloid	CCL4	CCR1	1.52213	1.27758
18	6	T/NK	Myeloid	CCL5	CCR1	1.39849	1.14639
18	6	T/NK	Myeloid	ANXA1	FPR3	1.21488	0.713352
18	6	T/NK	Myeloid	ICAM3	ITGB2	0.905652	0.515929
18	6	T/NK	Myeloid	ICAM3	CD209	0.746844	0.476862
18	6	T/NK	Myeloid	FASLG	TNFRSF1A	0.580436	0.409755
6	20	Myeloid	T/NK	MRC1	PTPRC	1.43272	1.04289
6	20	Myeloid	T/NK	CD86	CD28	1.25601	0.96279
6	20	Myeloid	T/NK	CCL13	CXCR3	1.0625	0.680723
6	20	Myeloid	T/NK	LGALS9	CD44	1.23231	1.12271
6	20	Myeloid	T/NK	CXCL9	CXCR3	1.19972	0.714481
6	20	Myeloid	T/NK	SPP1	CD44	1.82943	1.2696
6	20	Myeloid	T/NK	CXCL12	CXCR4	1.4843	1.84222
6	20	Myeloid	T/NK	CXCL12	CXCR3	0.651445	0.579604
6	20	Myeloid	T/NK	CXCL10	CXCR3	1.06604	0.681595
20	6	T/NK	Myeloid	ANXA1	FPR3	1.71089	1.69671
20	6	T/NK	Myeloid	RPS19	C5AR1	1.19652	1.04965
20	6	T/NK	Myeloid	ICAM3	ITGB2	1.02654	0.862856
20	6	T/NK	Myeloid	ICAM3	CD209	0.867737	0.823789
20	6	T/NK	Myeloid	ICAM2	ITGB2	0.999113	0.82127
20	6	T/NK	Myeloid	CD6	ALCAM	0.693666	0.619481
6	21	Myeloid	Myeloid	PSAP	LRP1	1.84902	0.448319
6	21	Myeloid	Myeloid	CCL18	CCR1	1.75922	0.426467
6	21	Myeloid	Myeloid	GRN	TNFRSF1B	1.47973	0.358466
6	21	Myeloid	Myeloid	CCL3L3	CCR1	1.45443	0.351489
6	21	Myeloid	Myeloid	CCL3	CCR1	1.43976	0.347879
6	21	Myeloid	Myeloid	MMP9	LRP1	1.23175	0.296469
6	21	Myeloid	Myeloid	CCL13	CCR1	1.10295	0.265025
6	21	Myeloid	Myeloid	LAIR1	LILRB4	1.0185	0.24534
6	21	Myeloid	Myeloid	A2M	LRP1	1.07326	0.257483
6	21	Myeloid	Myeloid	PLAU	PLAUR	1.54518	0.360608
6	21	Myeloid	Myeloid	PLAU	LRP1	0.782465	0.185946
6	21	Myeloid	Myeloid	VCAM1	ITGB2	0.861985	0.207035
6	21	Myeloid	Myeloid	CCL8	CCR1	0.826508	0.19702
6	21	Myeloid	Myeloid	IL10	IL10RA	0.585304	0.13886
6	21	Myeloid	Myeloid	CCL2	CCR1	0.646104	0.15264
21	6	Myeloid	Myeloid	CCL3L3	CCR1	2.28749	0.530872
21	6	Myeloid	Myeloid	CCL3	CCR1	1.88984	0.439812
21	6	Myeloid	Myeloid	CCL18	CCR1	1.78264	0.415262
21	6	Myeloid	Myeloid	PSAP	LRP1	1.68031	0.390195
21	6	Myeloid	Myeloid	ICAM1	ITGB2	1.68918	0.396104
21	6	Myeloid	Myeloid	ICAM1	ITGAX	1.39604	0.323992
21	6	Myeloid	Myeloid	CCL4	CCR1	1.35092	0.316398
21	6	Myeloid	Myeloid	A2M	LRP1	1.20381	0.281077
21	6	Myeloid	Myeloid	GRN	TNFRSF1A	1.1006	0.256337
21	6	Myeloid	Myeloid	LAIR1	LILRB4	1.11083	0.263927
21	6	Myeloid	Myeloid	VEGFA	NRP2	1.15263	0.269078
21	6	Myeloid	Myeloid	VEGFA	NRP1	1.24154	0.290951
21	6	Myeloid	Myeloid	PDGFB	LRP1	0.684608	0.16218
21	6	Myeloid	Myeloid	GAS6	AXL	0.98235	0.23428
21	6	Myeloid	Myeloid	GAS6	MERTK	0.903798	0.214956
21	6	Myeloid	Myeloid	PLAU	PLAUR	0.849113	0.200157
21	6	Myeloid	Myeloid	PLAU	LRP1	0.83116	0.195741
21	6	Myeloid	Myeloid	LGALS9	HAVCR2	0.809896	0.191025
21	6	Myeloid	Myeloid	MMP9	LRP1	0.805251	0.189807
21	6	Myeloid	Myeloid	ICAM4	ITGB2	0.798766	0.192199
21	6	Myeloid	Myeloid	VCAM1	ITGB2	1.1432	0.271075
6	25	Myeloid	T/NK	MRC1	PTPRC	1.30873	0.459598
6	25	Myeloid	T/NK	LGALS9	HAVCR2	1.04997	0.410153
6	25	Myeloid	T/NK	PILRA	CD99	0.883479	0.316838
6	25	Myeloid	T/NK	VCAM1	ITGB2	1.15428	0.476557
25	6	T/NK	Myeloid	IFNG	IFNGR1	2.30885	1.15886
25	6	T/NK	Myeloid	IFNG	IFNGR2	2.19032	1.1297
25	6	T/NK	Myeloid	CCL5	CCR1	1.64945	0.810995
25	6	T/NK	Myeloid	CCL4	CCR1	1.47672	0.711849
25	6	T/NK	Myeloid	CCL3	CCR1	1.02302	0.451423
25	6	T/NK	Myeloid	FASLG	TNFRSF1A	0.580961	0.250531
25	6	T/NK	Myeloid	ANXA1	FPR3	1.37957	0.560209
25	6	T/NK	Myeloid	IL16	CD4	1.01838	0.375876
25	6	T/NK	Myeloid	ICAM3	ITGB2	0.887387	0.330281
25	6	T/NK	Myeloid	ICAM3	CD209	0.72858	0.291214
6	26	Myeloid	Myeloid	LAIR1	LILRB4	1.04453	0.274911
6	26	Myeloid	Myeloid	LGALS9	CD44	0.995634	0.266993
6	26	Myeloid	Myeloid	PLAU	PLAUR	1.51105	0.431836
6	26	Myeloid	Myeloid	SPP1	CD44	1.59275	0.413884
6	26	Myeloid	Myeloid	VCAM1	ITGB2	1.04609	0.283204
26	6	Myeloid	Myeloid	PSAP	LRP1	1.0617	0.30134
26	6	Myeloid	Myeloid	NRG1	MS4A4A	1.97162	0.507645
26	6	Myeloid	Myeloid	LGALS9	HAVCR2	0.837898	0.233713
26	6	Myeloid	Myeloid	CCL3L3	CCR1	1.23159	0.347121
26	6	Myeloid	Myeloid	CCL3	CCR1	1.08535	0.303248
26	6	Myeloid	Myeloid	LAIR1	LILRB4	0.842489	0.222421
26	6	Myeloid	Myeloid	CCL2	CCR1	1.69214	0.485285
26	6	Myeloid	Myeloid	GRN	TNFRSF1A	0.542972	0.149237
26	6	Myeloid	Myeloid	ICAM1	ITGB2	0.843025	0.223425
26	6	Myeloid	Myeloid	ICAM1	ITGAX	0.549888	0.151313
26	6	Myeloid	Myeloid	VEGFA	NRP2	0.631065	0.173036
26	6	Myeloid	Myeloid	VEGFA	NRP1	0.71998	0.194909
6	28	Myeloid	T/NK	GRN	TNFRSF1B	1.65285	0.715759
6	28	Myeloid	T/NK	MRC1	PTPRC	1.601	0.834537
6	28	Myeloid	T/NK	CXCL16	CXCR6	1.11962	0.568012
6	28	Myeloid	T/NK	LGALS9	HAVCR2	1.28604	0.749077
6	28	Myeloid	T/NK	PILRA	CD99	1.0647	0.561874
6	28	Myeloid	T/NK	VCAM1	ITGB2	1.30961	0.781789
6	28	Myeloid	T/NK	VCAM1	ITGA4	0.893336	0.421717
6	28	Myeloid	T/NK	CXCL12	CXCR4	0.993477	0.660504
28	6	T/NK	Myeloid	CCL5	CCR1	1.75306	1.26014
28	6	T/NK	Myeloid	CCL4	CCR1	1.02326	0.628856
28	6	T/NK	Myeloid	ANXA1	FPR3	1.24543	0.640095
28	6	T/NK	Myeloid	ICAM3	ITGB2	1.00252	0.52922
28	6	T/NK	Myeloid	ICAM3	CD209	0.843709	0.490153
28	6	T/NK	Myeloid	CD47	SIRPA	0.763866	0.450075
28	6	T/NK	Myeloid	IFNG	IFNGR1	0.786871	0.366579
28	6	T/NK	Myeloid	IFNG	IFNGR2	0.66834	0.337421
28	6	T/NK	Myeloid	FASLG	TNFRSF1A	0.522023	0.295025
6	29	Myeloid	Hepatocyte	PSAP	LRP1	1.74203	0.567963
6	29	Myeloid	Hepatocyte	MMP9	LRP1	1.12475	0.416113
6	29	Myeloid	Hepatocyte	A2M	LRP1	0.966272	0.377126
6	29	Myeloid	Hepatocyte	PLAU	LRP1	0.675474	0.30559
6	29	Myeloid	Hepatocyte	APOE	SORL1	0.619435	0.288645
29	6	Hepatocyte	Myeloid	FGA	ITGB2	2.62614	1.69027
29	6	Hepatocyte	Myeloid	FGA	ITGAX	2.333	1.61816
29	6	Hepatocyte	Myeloid	C3	C3AR1	2.729	1.63279
29	6	Hepatocyte	Myeloid	C3	ITGB2	2.46122	1.56691
29	6	Hepatocyte	Myeloid	C3	ITGAX	2.16808	1.4948
29	6	Hepatocyte	Myeloid	C3	LRP1	2.23318	1.51081
29	6	Hepatocyte	Myeloid	TF	TFRC	1.87253	1.24156
29	6	Hepatocyte	Myeloid	SERPINC1	LRP1	1.81273	1.19632
29	6	Hepatocyte	Myeloid	SERPING1	LRP1	1.6173	1.05014
29	6	Hepatocyte	Myeloid	SERPINA1	LRP1	1.29024	0.805497
29	6	Hepatocyte	Myeloid	RARRES2	CMKLR1	1.19026	0.757205
29	6	Hepatocyte	Myeloid	C5	C5AR1	1.37054	0.723069
29	6	Hepatocyte	Myeloid	CCL16	CCR1	1.01476	0.551214
29	6	Hepatocyte	Myeloid	F9	LRP1	0.822888	0.455914
29	6	Hepatocyte	Myeloid	A2M	LRP1	1.14778	0.698935
29	6	Hepatocyte	Myeloid	PROS1	AXL	0.913121	0.407742
29	6	Hepatocyte	Myeloid	TFPI	LRP1	0.646181	0.323737
6	30	Myeloid	Endothelial	GRN	TNFRSF1A	1.72781	0.878824
6	30	Myeloid	Endothelial	IGF1	IGF1R	0.823142	0.421961
6	30	Myeloid	Endothelial	CD209	CEACAM1	0.77689	0.498998
6	30	Myeloid	Endothelial	PDGFC	KDR	1.50702	1.33952
6	30	Myeloid	Endothelial	PDGFC	FLT4	0.770616	0.576602
6	30	Myeloid	Endothelial	APOE	LDLR	0.711729	0.462437
6	30	Myeloid	Endothelial	ADAM9	ITGB1	0.914341	0.672045
6	30	Myeloid	Endothelial	VCAM1	ITGB1	1.13305	0.725846
6	30	Myeloid	Endothelial	NAMPT	INSR	1.6962	1.55362
6	30	Myeloid	Endothelial	IL1RN	IL1R1	1.25612	1.10326
30	6	Endothelial	Myeloid	CCL14	CCR1	2.82538	2.60004
30	6	Endothelial	Myeloid	APP	CD74	3.18731	2.10913
30	6	Endothelial	Myeloid	TFPI	LRP1	1.71294	1.52343
30	6	Endothelial	Myeloid	F8	LRP1	1.56702	1.37226
30	6	Endothelial	Myeloid	CCL23	CCR1	1.53057	1.25861
30	6	Endothelial	Myeloid	A2M	LRP1	1.36195	1.15981
30	6	Endothelial	Myeloid	ICAM2	ITGB2	1.36849	0.986435
30	6	Endothelial	Myeloid	CCL2	CCR1	1.74623	1.48204
30	6	Endothelial	Myeloid	SEMA3F	NRP2	0.575511	0.358013
30	6	Endothelial	Myeloid	ICAM1	ITGB2	1.55379	1.17841
30	6	Endothelial	Myeloid	ICAM1	ITGAX	1.26065	1.10629
30	6	Endothelial	Myeloid	CSF1	CSF1R	1.25604	0.603666
30	6	Endothelial	Myeloid	GAS6	AXL	0.967939	0.569587
30	6	Endothelial	Myeloid	GAS6	MERTK	0.889387	0.550264
30	6	Endothelial	Myeloid	HEBP1	FPR3	1.23909	0.725722
30	6	Endothelial	Myeloid	ICAM4	ITGB2	0.834891	0.433628
30	6	Endothelial	Myeloid	PROS1	AXL	1.01323	0.616514
30	6	Endothelial	Myeloid	PLAT	LRP1	0.571276	0.340669
6	31	Myeloid	Fibroblast	PSAP	LRP1	1.83276	0.423592
6	31	Myeloid	Fibroblast	GRN	TNFRSF1A	1.42955	0.331235
6	31	Myeloid	Fibroblast	MMP9	LRP1	1.21548	0.271742
6	31	Myeloid	Fibroblast	A2M	LRP1	1.057	0.232756
6	31	Myeloid	Fibroblast	PILRA	CD99	1.10746	0.233412
6	31	Myeloid	Fibroblast	PDGFC	PDGFRA	0.746256	0.149128
6	31	Myeloid	Fibroblast	PLAU	LRP1	0.766201	0.161219
6	31	Myeloid	Fibroblast	ADAM9	ITGB1	1.52182	0.287533
6	31	Myeloid	Fibroblast	ADAM9	ITGAV	0.648434	0.13731
6	31	Myeloid	Fibroblast	SPP1	ITGAV	1.48418	0.342902
6	31	Myeloid	Fibroblast	VCAM1	ITGB1	1.74053	0.341334
31	6	Fibroblast	Myeloid	CTGF	ITGB2	2.67598	0.50067
31	6	Fibroblast	Myeloid	CYR61	ITGB2	2.43901	0.459911
31	6	Fibroblast	Myeloid	CCL2	CCR1	1.73064	0.328306
31	6	Fibroblast	Myeloid	PLAT	LRP1	1.32351	0.251171
31	6	Fibroblast	Myeloid	TFPI	LRP1	1.02747	0.200253
31	6	Fibroblast	Myeloid	PGF	NRP1	1.05249	0.209922
31	6	Fibroblast	Myeloid	GAS6	AXL	1.14231	0.237055
31	6	Fibroblast	Myeloid	GAS6	MERTK	1.06376	0.217731
31	6	Fibroblast	Myeloid	IL34	CSF1R	1.26377	0.282711
31	6	Fibroblast	Myeloid	SERPING1	LRP1	1.22016	0.233395
31	6	Fibroblast	Myeloid	APP	CD74	2.38835	0.522538
31	6	Fibroblast	Myeloid	SERPINE1	LRP1	1.35521	0.256623
31	6	Fibroblast	Myeloid	CCL26	CCR1	0.733224	0.15675
31	6	Fibroblast	Myeloid	SERPINE2	LRP1	0.979515	0.192004
31	6	Fibroblast	Myeloid	A2M	LRP1	0.886134	0.175943
31	6	Fibroblast	Myeloid	MIF	CD74	1.94958	0.44707
31	6	Fibroblast	Myeloid	PROS1	AXL	0.855897	0.187792
6	32	Myeloid	T/NK	PILRA	CD99	0.93892	0.270084
32	6	T/NK	Myeloid	CTLA4	CD86	1.02762	0.284014
32	6	T/NK	Myeloid	IFNG	IFNGR1	0.843693	0.244207
32	6	T/NK	Myeloid	IFNG	IFNGR2	0.725162	0.215049
6	33	Myeloid	Fibroblast	GRN	SORT1	1.55533	0.38221
6	33	Myeloid	Fibroblast	GRN	TNFRSF1A	1.45519	0.357674
6	33	Myeloid	Fibroblast	PILRA	CD99	0.855079	0.210074
6	33	Myeloid	Fibroblast	ADORA3	ENTPD1	0.700167	0.17194
6	33	Myeloid	Fibroblast	ADAM9	ITGB1	1.49712	0.367144
6	33	Myeloid	Fibroblast	ADAM9	ITGAV	0.619554	0.152139
6	33	Myeloid	Fibroblast	SPP1	ITGAV	1.45529	0.357731
6	33	Myeloid	Fibroblast	VCAM1	ITGB1	1.71583	0.420945
33	6	Fibroblast	Myeloid	PGF	NRP1	1.65786	0.406565
33	6	Fibroblast	Myeloid	PLAT	LRP1	0.951744	0.233495
33	6	Fibroblast	Myeloid	GAS6	AXL	1.08928	0.267422
33	6	Fibroblast	Myeloid	GAS6	MERTK	1.01073	0.248098
33	6	Fibroblast	Myeloid	COL5A3	SDC3	0.813241	0.199789
33	6	Fibroblast	Myeloid	A2M	LRP1	1.01338	0.248597
33	6	Fibroblast	Myeloid	CTGF	ITGB2	1.8405	0.451467
33	6	Fibroblast	Myeloid	APP	CD74	2.09782	0.515477
33	6	Fibroblast	Myeloid	CYR61	ITGB2	1.40836	0.345593
33	6	Fibroblast	Myeloid	CCL2	CCR1	1.58638	0.389078
33	6	Fibroblast	Myeloid	SERPING1	LRP1	0.814262	0.199812
33	6	Fibroblast	Myeloid	SERPINE1	LRP1	0.617704	0.151655
6	35	Myeloid	T/NK	MRC1	PTPRC	1.5909	0.345742
6	35	Myeloid	T/NK	CD86	CD28	1.09402	0.246195
6	35	Myeloid	T/NK	CCL13	CXCR3	1.24319	0.272616
6	35	Myeloid	T/NK	LGALS9	CD44	1.31894	0.276883
6	35	Myeloid	T/NK	CXCL9	CXCR3	1.38041	0.306374
6	35	Myeloid	T/NK	SPP1	CD44	1.91606	0.423774
6	35	Myeloid	T/NK	CXCL12	CXCR4	1.30515	0.257113
6	35	Myeloid	T/NK	CXCL12	CXCR3	0.832135	0.171498
6	35	Myeloid	T/NK	CXCL10	CXCR3	1.24673	0.273488
35	6	T/NK	Myeloid	ANXA1	FPR3	2.06817	0.420248
35	6	T/NK	Myeloid	RPS19	C5AR1	1.14981	0.247232
35	6	T/NK	Myeloid	CD6	ALCAM	0.706405	0.149976
6	36	Myeloid	B	TNFSF13B	TNFRSF17	1.48779	0.522443
6	37	Myeloid	B	TNFSF13B	TNFRSF13C	2.20957	1.40202
6	37	Myeloid	B	TNFSF13B	TNFRSF13B	1.38723	0.721942
6	37	Myeloid	B	CXCL12	CXCR4	1.11563	0.735981
37	6	B	Myeloid	RPS19	C5AR1	1.07068	0.53581
37	6	B	Myeloid	IL16	CD4	1.35461	0.750637
6	39	Myeloid	Myeloid	PSAP	LRP1	1.75834	0.381681
6	39	Myeloid	Myeloid	GRN	TNFRSF1A	1.55349	0.312943
6	39	Myeloid	Myeloid	MMP9	LRP1	1.14106	0.229832
6	39	Myeloid	Myeloid	LAIR1	LILRB4	1.28533	0.217008
6	39	Myeloid	Myeloid	A2M	LRP1	0.982579	0.190845
6	39	Myeloid	Myeloid	LGALS9	HAVCR2	0.874465	0.165385
6	39	Myeloid	Myeloid	PLAU	LRP1	0.69178	0.119309
6	39	Myeloid	Myeloid	VCAM1	ITGB2	1.16708	0.183301
6	39	Myeloid	Myeloid	IL10	IL10RA	0.535885	0.0882277
39	6	Myeloid	Myeloid	VCAM1	ITGB2	1.84099	0.228845
39	6	Myeloid	Myeloid	PSAP	LRP1	1.54897	0.168079
39	6	Myeloid	Myeloid	CCL3L3	CCR1	1.50532	0.181509
39	6	Myeloid	Myeloid	CCL3	CCR1	1.48792	0.180239
39	6	Myeloid	Myeloid	GRN	TNFRSF1A	1.23196	0.133679
39	6	Myeloid	Myeloid	A2M	LRP1	1.08016	0.133855
39	6	Myeloid	Myeloid	LGALS9	HAVCR2	0.913618	0.123261
39	6	Myeloid	Myeloid	LAIR1	LILRB4	1.13634	0.180108
43	6	Hepatocyte	Myeloid	C5	C5AR1	0.858732	0.167054
43	6	Hepatocyte	Myeloid	CCL15	CCR1	0.758619	0.127345
43	6	Hepatocyte	Myeloid	CCL26	CCR1	1.68813	0.196128
43	6	Hepatocyte	Myeloid	MDK	LRP1	1.22863	0.145604
43	6	Hepatocyte	Myeloid	TF	TFRC	1.28216	0.14939
43	6	Hepatocyte	Myeloid	FGA	ITGB2	1.47513	0.203067
43	6	Hepatocyte	Myeloid	FGA	ITGAX	1.18199	0.130955
43	6	Hepatocyte	Myeloid	SERPINA1	LRP1	1.33091	0.153173
43	6	Hepatocyte	Myeloid	C3	C3AR1	1.42968	0.245763
43	6	Hepatocyte	Myeloid	C3	ITGB2	1.16189	0.179887
43	6	Hepatocyte	Myeloid	C3	ITGAX	0.868755	0.107776
43	6	Hepatocyte	Myeloid	C3	LRP1	0.933859	0.123791
43	6	Hepatocyte	Myeloid	RARRES2	CMKLR1	1.15802	0.1313
43	6	Hepatocyte	Myeloid	SERPINC1	LRP1	0.84498	0.117214
6	44	Myeloid	Myeloid	CCL18	CCR1	2.01427	0.443577
6	44	Myeloid	Myeloid	CCL3L3	CCR1	1.70948	0.368599
6	44	Myeloid	Myeloid	CCL3	CCR1	1.6948	0.364988
6	44	Myeloid	Myeloid	CCL13	CCR1	1.358	0.282134
6	44	Myeloid	Myeloid	LAIR1	LILRB4	1.14338	0.245468
6	44	Myeloid	Myeloid	LGALS9	CD44	0.903961	0.196066
6	44	Myeloid	Myeloid	PLAU	PLAUR	0.939912	0.186218
6	44	Myeloid	Myeloid	SPP1	CD44	1.50108	0.342957
6	44	Myeloid	Myeloid	CCL8	CCR1	1.08155	0.214129
6	44	Myeloid	Myeloid	IL10	IL10RA	0.699499	0.137579
6	44	Myeloid	Myeloid	CCL2	CCR1	0.90115	0.16975
44	6	Myeloid	Myeloid	CCL3	CCR1	2.20708	0.394115
44	6	Myeloid	Myeloid	VCAM1	ITGB2	2.29049	0.418666
44	6	Myeloid	Myeloid	CCL3L3	CCR1	1.83995	0.334274
44	6	Myeloid	Myeloid	CCL4	CCR1	1.5205	0.282203
44	6	Myeloid	Myeloid	TNF	TNFRSF1A	1.24051	0.223191
44	6	Myeloid	Myeloid	PSAP	LRP1	1.12895	0.210407
44	6	Myeloid	Myeloid	ICAM1	ITGB2	1.31564	0.259766
44	6	Myeloid	Myeloid	ICAM1	ITGAX	1.02251	0.187654
44	6	Myeloid	Myeloid	GRN	TNFRSF1A	0.975601	0.180011
44	6	Myeloid	Myeloid	LGALS9	HAVCR2	0.811595	0.159429
44	6	Myeloid	Myeloid	VEGFA	NRP2	0.761091	0.149086
44	6	Myeloid	Myeloid	VEGFA	NRP1	0.850005	0.170959
6	45	Myeloid	Hepatocyte	APOE	LDLR	1.52187	0.46477
6	45	Myeloid	Hepatocyte	ADAM9	ITGB1	1.02713	0.304939
6	45	Myeloid	Hepatocyte	ADAM9	ITGAV	0.693909	0.197308
6	45	Myeloid	Hepatocyte	ADAM9	ITGB5	0.687774	0.195326
6	45	Myeloid	Hepatocyte	SPP1	ITGAV	1.52965	0.4029
6	45	Myeloid	Hepatocyte	VCAM1	ITGB1	1.24584	0.358741
6	45	Myeloid	Hepatocyte	NAMPT	INSR	0.8416	0.251988
45	6	Hepatocyte	Myeloid	CYR61	ITGB2	2.27948	0.694234
45	6	Hepatocyte	Myeloid	CTGF	ITGB2	1.79235	0.536888
45	6	Hepatocyte	Myeloid	SERPING1	LRP1	1.4508	0.444128
45	6	Hepatocyte	Myeloid	CCL2	CCR1	1.52876	0.461913
45	6	Hepatocyte	Myeloid	APP	CD74	2.38443	0.6539
45	6	Hepatocyte	Myeloid	C3	C3AR1	1.44591	0.404371
45	6	Hepatocyte	Myeloid	C3	ITGB2	1.17813	0.338495
45	6	Hepatocyte	Myeloid	C3	ITGAX	0.884991	0.266384
45	6	Hepatocyte	Myeloid	C3	LRP1	0.950094	0.282399
45	6	Hepatocyte	Myeloid	VEGFA	NRP2	0.669577	0.193055
45	6	Hepatocyte	Myeloid	VEGFA	NRP1	0.758492	0.214928
45	6	Hepatocyte	Myeloid	SEMA3B	NRP1	0.652865	0.18081
6	46	Myeloid	Myeloid	LAIR1	LILRB4	1.06993	0.186609
6	46	Myeloid	Myeloid	PLAU	PLAUR	1.11841	0.120905
6	46	Myeloid	Myeloid	VCAM1	ITGB2	0.856578	0.148764
46	6	Myeloid	Myeloid	PLAU	PLAUR	0.853701	0.0991997
46	6	Myeloid	Myeloid	PLAU	LRP1	0.835747	0.094783
46	6	Myeloid	Myeloid	LAIR1	LILRB4	1.08768	0.154986
46	6	Myeloid	Myeloid	LGALS9	HAVCR2	0.750626	0.0939924
46	6	Myeloid	Myeloid	GRN	TNFRSF1A	0.936633	0.0840859
46	6	Myeloid	Myeloid	CCL2	CCR1	1.10487	0.12395
46	6	Myeloid	Myeloid	MMP9	LRP1	0.994225	0.0998543
46	6	Myeloid	Myeloid	TNF	TNFRSF1A	0.570306	0.0723634
46	6	Myeloid	Myeloid	PSAP	LRP1	0.935842	0.0979861
46	6	Myeloid	Myeloid	CCL13	CCR1	0.843973	0.115602
46	6	Myeloid	Myeloid	CCL18	CCR1	0.883038	0.116852
46	6	Myeloid	Myeloid	ICAM1	ITGB2	0.858875	0.144322
46	6	Myeloid	Myeloid	ICAM1	ITGAX	0.565738	0.0722106
46	6	Myeloid	Myeloid	CCL3	CCR1	1.19715	0.126903
46	6	Myeloid	Myeloid	CCL3L3	CCR1	1.23432	0.128093
46	6	Myeloid	Myeloid	VEGFA	NRP2	0.588025	0.0833465
46	6	Myeloid	Myeloid	VEGFA	NRP1	0.676939	0.105219
46	6	Myeloid	Myeloid	MIF	CD74	1.8246	0.381534
6	48	Myeloid	Endothelial	GRN	TNFRSF1A	1.44684	0.292833
6	48	Myeloid	Endothelial	TNFSF13B	CD40	1.13606	0.1926
6	48	Myeloid	Endothelial	PILRA	CD99	1.32885	0.16592
6	48	Myeloid	Endothelial	ADORA3	ENTPD1	0.900181	0.113757
6	48	Myeloid	Endothelial	PDGFC	KDR	0.997653	0.0912786
6	48	Myeloid	Endothelial	PDGFC	FLT4	0.639438	0.0801739
6	48	Myeloid	Endothelial	APOE	LDLR	0.604704	0.0935641
6	48	Myeloid	Endothelial	ADAM9	ITGA6	1.22149	0.112766
6	48	Myeloid	Endothelial	ADAM9	ITGB1	1.15524	0.110712
6	48	Myeloid	Endothelial	VCAM1	ITGB1	1.37395	0.164513
6	48	Myeloid	Endothelial	NAMPT	INSR	2.15835	0.12233
48	6	Endothelial	Myeloid	SEMA3F	NRP2	0.929152	0.0936349
48	6	Endothelial	Myeloid	VEGFC	NRP2	0.727668	0.0873889
48	6	Endothelial	Myeloid	APP	CD74	2.89366	0.41436
48	6	Endothelial	Myeloid	PGF	NRP1	1.38551	0.126899
48	6	Endothelial	Myeloid	A2M	LRP1	1.68259	0.120517
48	6	Endothelial	Myeloid	PDGFB	LRP1	0.688699	0.0897067
48	6	Endothelial	Myeloid	ICAM2	ITGB2	1.49921	0.16386
48	6	Endothelial	Myeloid	CYR61	ITGB2	1.63312	0.168011
48	6	Endothelial	Myeloid	F8	LRP1	0.742915	0.0913874
48	6	Endothelial	Myeloid	PLAT	LRP1	0.627756	0.0878175
48	6	Endothelial	Myeloid	GAS6	AXL	0.9607	0.147677
48	6	Endothelial	Myeloid	GAS6	MERTK	0.882148	0.128353
48	6	Endothelial	Myeloid	SERPINE1	LRP1	0.973056	0.0985218
48	6	Endothelial	Myeloid	PLAU	PLAUR	0.713054	0.0943218
48	6	Endothelial	Myeloid	PLAU	LRP1	0.6951	0.0899052
48	6	Endothelial	Myeloid	CCL14	CCR1	0.702518	0.110787
48	6	Endothelial	Myeloid	CCL2	CCR1	1.22239	0.126902
48	6	Endothelial	Myeloid	CTGF	ITGB2	1.12788	0.152348
48	6	Endothelial	Myeloid	ICAM1	ITGB2	0.979904	0.147761
48	6	Endothelial	Myeloid	ICAM1	ITGAX	0.686767	0.0756496
48	6	Endothelial	Myeloid	HEBP1	FPR3	1.02473	0.183621
49	6	Hepatocyte	Myeloid	F9	LRP1	0.692732	0.16479
49	6	Hepatocyte	Myeloid	SERPINC1	LRP1	1.43975	0.337351
49	6	Hepatocyte	Myeloid	SERPINA1	LRP1	1.23189	0.289336
49	6	Hepatocyte	Myeloid	RARRES2	CMKLR1	0.871074	0.205195
49	6	Hepatocyte	Myeloid	FGA	ITGB2	1.75398	0.413358
49	6	Hepatocyte	Myeloid	FGA	ITGAX	1.46084	0.341246
49	6	Hepatocyte	Myeloid	HEBP1	FPR3	1.22823	0.294316
49	6	Hepatocyte	Myeloid	SERPING1	LRP1	1.04705	0.246638
49	6	Hepatocyte	Myeloid	MIF	CD74	1.87765	0.456387
49	6	Hepatocyte	Myeloid	C3	C3AR1	1.84941	0.43942
49	6	Hepatocyte	Myeloid	C3	ITGB2	1.58162	0.373544
49	6	Hepatocyte	Myeloid	C3	ITGAX	1.28849	0.301433
49	6	Hepatocyte	Myeloid	C3	LRP1	1.35359	0.317448
49	6	Hepatocyte	Myeloid	TF	TFRC	1.05281	0.247954
49	6	Hepatocyte	Myeloid	C5	C5AR1	0.927395	0.223255
49	6	Hepatocyte	Myeloid	A2M	LRP1	0.777095	0.184278
6	52	Myeloid	Myeloid	CCL13	CXCR3	2.40081	0.36535
6	52	Myeloid	Myeloid	LAIR1	LILRB4	1.94097	0.31157
6	52	Myeloid	Myeloid	CXCL9	CXCR3	2.53804	0.399108
6	52	Myeloid	Myeloid	CXCL12	CXCR3	1.98976	0.264232
6	52	Myeloid	Myeloid	CXCL12	CXCR4	1.27908	0.185346
6	52	Myeloid	Myeloid	IL10	IL10RA	0.694951	0.115461
6	52	Myeloid	Myeloid	CXCL10	CXCR3	2.40436	0.366223
52	6	Myeloid	Myeloid	LILRA4	BST2	2.28334	0.295116
52	6	Myeloid	Myeloid	APP	CD74	2.46279	0.477224
52	6	Myeloid	Myeloid	GRN	TNFRSF1A	0.669173	0.108415
52	6	Myeloid	Myeloid	LAIR1	LILRB4	0.863749	0.171691
6	53	Myeloid	Myeloid	IL18	IL1RAPL1	1.03351	0.157943
6	53	Myeloid	Myeloid	LGALS9	CD44	1.38646	0.150795
6	53	Myeloid	Myeloid	SPP1	CD44	1.98358	0.297687
53	6	Myeloid	Myeloid	ANXA1	FPR3	2.11765	0.18504
53	6	Myeloid	Myeloid	CSF1	CSF1R	1.7234	0.223947
7	7	Endothelial	Endothelial	COL4A1	ITGB1	2.23046	1.76653
7	7	Endothelial	Endothelial	COL4A1	ITGA1	1.85166	1.46651
7	7	Endothelial	Endothelial	NOTCH4	JAG1	2.07432	1.64286
7	7	Endothelial	Endothelial	NOTCH4	DLL1	1.58017	1.2515
7	7	Endothelial	Endothelial	EFNB2	EPHB4	1.54168	1.22101
7	7	Endothelial	Endothelial	EFNB2	EPHA4	1.5407	1.22024
7	7	Endothelial	Endothelial	ADAM15	ITGB1	1.71758	1.36032
7	7	Endothelial	Endothelial	ADAM15	ITGA5	1.59693	1.26477
7	7	Endothelial	Endothelial	ANGPT2	TEK	1.43237	1.13443
7	7	Endothelial	Endothelial	CYR61	ITGA5	1.41	1.11672
7	7	Endothelial	Endothelial	JAG1	NOTCH4	2.07432	1.64286
7	7	Endothelial	Endothelial	JAG1	NOTCH1	1.08593	0.860054
7	7	Endothelial	Endothelial	DLL4	NOTCH4	1.96603	1.55709
7	7	Endothelial	Endothelial	DLL4	NOTCH1	0.977634	0.774286
7	7	Endothelial	Endothelial	EFNA1	EPHA4	1.0744	0.850923
7	7	Endothelial	Endothelial	IGF2	INSR	2.09654	1.66046
7	7	Endothelial	Endothelial	COL18A1	ITGB1	1.31172	1.03889
7	7	Endothelial	Endothelial	COL18A1	ITGA5	1.19108	0.943333
7	7	Endothelial	Endothelial	NOV	NOTCH1	0.841219	0.666245
7	7	Endothelial	Endothelial	EFNB1	EPHB4	0.945084	0.748507
7	7	Endothelial	Endothelial	EPHB4	EFNB1	0.945084	0.748507
7	7	Endothelial	Endothelial	EPHA4	EFNB1	0.944112	0.747737
7	7	Endothelial	Endothelial	JAG2	NOTCH4	1.62274	1.28521
7	7	Endothelial	Endothelial	JAG2	NOTCH1	0.634349	0.502404
7	7	Endothelial	Endothelial	VEGFC	KDR	1.08724	0.861095
7	7	Endothelial	Endothelial	VEGFC	NRP2	0.76512	0.605975
7	7	Endothelial	Endothelial	VEGFC	FLT4	0.631199	0.49991
7	7	Endothelial	Endothelial	DLL1	NOTCH1	0.591779	0.468689
7	7	Endothelial	Endothelial	NOTCH1	JAG1	1.08593	0.860054
7	7	Endothelial	Endothelial	NOTCH1	DLL1	0.591779	0.468689
7	7	Endothelial	Endothelial	SEMA3F	NRP2	0.687884	0.544804
7	7	Endothelial	Endothelial	TNFSF10	TNFRSF10D	0.851095	0.674067
7	7	Endothelial	Endothelial	ADM	RAMP2	2.69234	2.13234
7	7	Endothelial	Endothelial	ADM	CALCRL	1.94058	1.53694
7	7	Endothelial	Endothelial	CD46	JAG1	1.07315	0.849931
7	7	Endothelial	Endothelial	IL6	IL6ST	1.48961	1.17977
7	8	Endothelial	T/NK	ICAM2	ITGB2	1.76937	2.17746
7	8	Endothelial	T/NK	ICAM2	ITGAL	1.40354	1.49484
7	8	Endothelial	T/NK	CYR61	ITGB2	1.52077	1.98058
7	8	Endothelial	T/NK	HLA-E	KLRD1	2.04985	3.17772
7	8	Endothelial	T/NK	HLA-E	KLRC1	1.89316	2.88533
7	8	Endothelial	T/NK	HLA-E	KLRC2	0.942277	1.11098
7	8	Endothelial	T/NK	LAMB2	RPSA	0.800907	0.970063
7	8	Endothelial	T/NK	CXCL12	CXCR4	1.21981	1.7095
7	8	Endothelial	T/NK	CTGF	ITGB2	1.52512	1.98402
7	8	Endothelial	T/NK	ICAM1	ITGB2	1.0805	1.63188
7	8	Endothelial	T/NK	ICAM1	SPN	0.952662	1.39334
7	8	Endothelial	T/NK	ICAM1	ITGAL	0.714678	0.949258
8	7	T/NK	Endothelial	CD38	PECAM1	2.49847	2.91805
8	7	T/NK	Endothelial	TGFB1	TGFBR2	1.78846	2.17474
8	7	T/NK	Endothelial	TGFB1	ACVRL1	1.24639	1.74542
8	7	T/NK	Endothelial	TGFB1	TGFBR3	1.059	1.597
8	7	T/NK	Endothelial	FASLG	TNFRSF1A	1.0581	1.47332
7	9	Endothelial	T/NK	CD34	SELL	1.94981	1.31761
7	9	Endothelial	T/NK	PODXL	SELL	1.92387	1.29707
7	9	Endothelial	T/NK	HBEGF	CD44	0.947451	0.575872
7	9	Endothelial	T/NK	CXCL12	CXCR3	1.1573	0.714455
7	9	Endothelial	T/NK	CXCL12	CXCR4	0.923821	0.604485
9	7	T/NK	Endothelial	LTB	CD40	1.63259	0.872203
7	10	Endothelial	Myeloid	APP	CD74	3.2204	3.26052
7	10	Endothelial	Myeloid	ICAM2	ITGB2	1.52259	1.39672
7	10	Endothelial	Myeloid	CYR61	ITGB2	1.274	1.19984
7	10	Endothelial	Myeloid	GAS6	AXL	1.21231	1.15893
7	10	Endothelial	Myeloid	CTGF	ITGB2	1.27835	1.20328
7	10	Endothelial	Myeloid	ICAM1	ITGAX	0.836137	0.854014
7	10	Endothelial	Myeloid	ICAM1	ITGB2	0.833727	0.851139
10	7	Myeloid	Endothelial	TNFSF13B	CD40	0.814135	0.842278
10	7	Myeloid	Endothelial	GRN	TNFRSF1A	1.03261	1.04481
10	7	Myeloid	Endothelial	NAMPT	INSR	2.08645	1.89285
10	7	Myeloid	Endothelial	OSM	IL6ST	1.24447	1.10995
10	7	Myeloid	Endothelial	OSM	LIFR	1.07345	0.974504
10	7	Myeloid	Endothelial	VEGFA	FLT1	1.61012	1.38164
10	7	Myeloid	Endothelial	VEGFA	KDR	1.01194	0.907881
10	7	Myeloid	Endothelial	VEGFA	NRP1	0.805256	0.744191
10	7	Myeloid	Endothelial	VEGFA	NRP2	0.689815	0.652761
7	11	Endothelial	T/NK	ICAM2	ITGB2	1.43089	1.47441
7	11	Endothelial	T/NK	ICAM2	ITGAL	1.32121	1.29015
7	11	Endothelial	T/NK	CYR61	ITGB2	1.18229	1.27752
7	11	Endothelial	T/NK	HLA-E	KLRD1	1.32455	1.69004
7	11	Endothelial	T/NK	HBEGF	CD44	0.973279	1.27653
7	11	Endothelial	T/NK	CXCL12	CXCR4	1.71591	2.4142
7	11	Endothelial	T/NK	CXCL12	CXCR3	0.849604	0.95881
7	11	Endothelial	T/NK	CTGF	ITGB2	1.18664	1.28097
7	11	Endothelial	T/NK	ICAM1	ITGB2	0.74202	0.928823
7	11	Endothelial	T/NK	ICAM1	SPN	0.692745	0.846042
7	11	Endothelial	T/NK	ICAM1	ITGAL	0.632346	0.744571
11	7	T/NK	Endothelial	IFNG	IFNGR1	0.866995	1.23415
11	7	T/NK	Endothelial	LTB	CD40	0.881568	1.1954
11	7	T/NK	Endothelial	CD40LG	CD40	0.65762	0.819168
7	13	Endothelial	T/NK	ICAM2	ITGB2	1.76423	2.16214
7	13	Endothelial	T/NK	ICAM2	ITGAL	1.45057	1.57936
7	13	Endothelial	T/NK	CYR61	ITGB2	1.51564	1.96526
7	13	Endothelial	T/NK	HLA-E	KLRD1	1.75235	2.61339
7	13	Endothelial	T/NK	HLA-E	KLRC2	1.18214	1.55393
7	13	Endothelial	T/NK	LAMB2	RPSA	0.932032	1.21119
7	13	Endothelial	T/NK	HBEGF	CD44	0.677268	0.827902
7	13	Endothelial	T/NK	CXCL12	CXCR4	1.34133	1.92975
7	13	Endothelial	T/NK	CTGF	ITGB2	1.51999	1.9687
7	13	Endothelial	T/NK	ICAM1	ITGB2	1.07537	1.61656
7	13	Endothelial	T/NK	ICAM1	SPN	0.858922	1.21441
7	13	Endothelial	T/NK	ICAM1	ITGAL	0.761705	1.03378
13	7	T/NK	Endothelial	IFNG	IFNGR1	0.646818	0.934804
13	7	T/NK	Endothelial	TGFB1	TGFBR2	1.39775	1.44315
13	7	T/NK	Endothelial	TGFB1	ACVRL1	0.855679	1.01383
13	7	T/NK	Endothelial	TGFB1	TGFBR3	0.66829	0.865415
7	14	Endothelial	T/NK	HLA-E	KLRD1	1.1209	1.18934
7	14	Endothelial	T/NK	LAMB2	RPSA	0.848584	0.881766
7	14	Endothelial	T/NK	HBEGF	CD44	0.699747	0.726435
7	14	Endothelial	T/NK	CXCL12	CXCR4	1.23996	1.39664
14	7	T/NK	Endothelial	IFNG	IFNGR1	2.0233	2.63424
14	7	T/NK	Endothelial	LTB	CD40	1.16528	1.41389
14	7	T/NK	Endothelial	CD40LG	CD40	0.817688	0.936297
14	7	T/NK	Endothelial	TNF	TNFRSF1A	0.729977	0.731443
7	16	Endothelial	Myeloid	APP	FPR2	2.13359	1.71031
7	16	Endothelial	Myeloid	APP	CD74	1.7301	1.37864
7	16	Endothelial	Myeloid	ICAM2	ITGB2	1.4904	1.19371
7	16	Endothelial	Myeloid	CYR61	ITGAM	1.13428	0.908437
7	16	Endothelial	Myeloid	CYR61	ITGB2	1.24181	0.99682
7	16	Endothelial	Myeloid	SCGB3A1	MARCO	0.746451	0.600434
7	16	Endothelial	Myeloid	HBEGF	CD44	1.36168	1.10719
7	16	Endothelial	Myeloid	CTGF	ITGAM	1.13863	0.911882
7	16	Endothelial	Myeloid	CTGF	ITGB2	1.24615	1.00026
7	16	Endothelial	Myeloid	ICAM1	ITGAX	0.920952	0.746287
7	16	Endothelial	Myeloid	ICAM1	ITGB2	0.801531	0.648123
7	16	Endothelial	Myeloid	IL6	IL6R	0.844911	0.677861
16	7	Myeloid	Endothelial	THBS1	CD36	2.66095	2.1579
16	7	Myeloid	Endothelial	NAMPT	INSR	2.96466	2.39234
16	7	Myeloid	Endothelial	PILRA	CD99	1.29778	1.0497
16	7	Myeloid	Endothelial	TNFSF13B	CD40	1.03201	0.838661
16	7	Myeloid	Endothelial	OSM	IL6ST	1.52126	1.22244
16	7	Myeloid	Endothelial	OSM	LIFR	1.35024	1.08699
16	7	Myeloid	Endothelial	VEGFA	FLT1	2.14537	1.72315
16	7	Myeloid	Endothelial	VEGFA	KDR	1.54719	1.24939
16	7	Myeloid	Endothelial	VEGFA	NRP1	1.34051	1.0857
16	7	Myeloid	Endothelial	VEGFA	NRP2	1.22507	0.994273
16	7	Myeloid	Endothelial	TNF	TNFRSF1A	0.993078	0.802313
16	7	Myeloid	Endothelial	GRN	TNFRSF1A	0.922227	0.744074
16	7	Myeloid	Endothelial	IL6	IL6ST	1.40394	1.126
16	7	Myeloid	Endothelial	ADAM17	ITGB1	1.09316	0.876598
16	7	Myeloid	Endothelial	ADAM17	ITGA5	0.972509	0.781046
16	7	Myeloid	Endothelial	FN1	ITGB1	1.01159	0.809553
16	7	Myeloid	Endothelial	FN1	ITGA5	0.890944	0.714
16	7	Myeloid	Endothelial	MIF	TNFRSF10D	0.787927	0.635049
7	18	Endothelial	T/NK	ICAM2	ITGB2	1.30284	1.10074
7	18	Endothelial	T/NK	CYR61	ITGB2	1.05424	0.903857
7	18	Endothelial	T/NK	HLA-E	KLRD1	1.5829	1.51733
7	18	Endothelial	T/NK	HLA-E	KLRC1	1.2523	1.16657
7	18	Endothelial	T/NK	HBEGF	CD44	0.737894	0.67428
7	18	Endothelial	T/NK	CXCL12	CXCR4	1.28217	1.21845
7	18	Endothelial	T/NK	CTGF	ITGB2	1.05859	0.907302
7	18	Endothelial	T/NK	ICAM1	SPN	0.668864	0.613403
7	18	Endothelial	T/NK	ICAM1	ITGB2	0.613969	0.55516
18	7	T/NK	Endothelial	IFNG	IFNGR1	1.64419	1.67711
18	7	T/NK	Endothelial	TGFB1	TGFBR2	1.59613	1.40231
18	7	T/NK	Endothelial	TGFB1	ACVRL1	1.05405	0.972992
18	7	T/NK	Endothelial	TGFB1	TGFBR3	0.866663	0.82458
18	7	T/NK	Endothelial	LTB	CD40	0.661403	0.615222
18	7	T/NK	Endothelial	FASLG	TNFRSF1A	0.794141	0.717076
7	20	Endothelial	T/NK	CD34	SELL	2.03214	2.18023
7	20	Endothelial	T/NK	PODXL	SELL	2.00621	2.15969
7	20	Endothelial	T/NK	LAMB2	RPSA	1.20814	1.47801
7	20	Endothelial	T/NK	HBEGF	CD44	1.04913	1.29813
7	20	Endothelial	T/NK	CXCL12	CXCR4	1.69067	2.18106
7	20	Endothelial	T/NK	CXCL12	CXCR3	0.857813	0.91845
20	7	T/NK	Endothelial	LTB	CD40	1.19569	1.57979
20	7	T/NK	Endothelial	CD40LG	CD40	0.892574	1.12026
7	21	Endothelial	Myeloid	A2M	LRP1	1.91566	1.3006
7	21	Endothelial	Myeloid	APP	CD74	2.59379	1.41028
7	21	Endothelial	Myeloid	CCL14	CCR1	1.44379	0.934805
[truncated: 4,690 more rows]
