# Supplementary material for: A single-cell atlas of the multicellular ecosystem of primary and metastatic hepatocellular carcinoma
Source: Nat Commun. 2022 Aug 6;13:4594. doi: 10.1038/s41467-022-32283-3 (PMC9357016; doi:10.1038/s41467-022-32283-3)
Supplement: Supplementary file 3 — Supplementary Datasets 1–11 [file 41467_2022_32283_MOESM3_ESM.zip › SupplementaryData/Supplementary Data 9.xlsx]

## Sheet: Supplementary Data 9
Supplementary Data 9. Significant L-R interactions in the Primary Tumor Tissues.
Cell cluster ID (ligand)	Cell cluster ID (receptor)	Major cell type (ligand)	Major cell type (receptor)	Ligand	Receptor	Interaction intensity	Weighted interaction intensity*
1	1	T/NK	T/NK	HLA-E	KLRD1	1.81771	1.19242
1	1	T/NK	T/NK	HLA-E	KLRC2	1.15663	0.758752
1	1	T/NK	T/NK	HLA-A	KIR3DL2	0.900507	0.590732
1	1	T/NK	T/NK	ICAM3	ITGAL	0.752984	0.493957
1	1	T/NK	T/NK	ICAM3	ITGB2	0.699658	0.458976
1	2	T/NK	T/NK	FASLG	FAS	0.695002	0.373496
2	1	T/NK	T/NK	HLA-A	KIR3DL2	0.81587	0.446011
2	1	T/NK	T/NK	HLA-E	KLRD1	1.6095	0.976246
2	1	T/NK	T/NK	HLA-E	KLRC2	0.948422	0.542581
2	1	T/NK	T/NK	ICAM3	ITGAL	0.752554	0.398518
2	1	T/NK	T/NK	ICAM3	ITGB2	0.699229	0.363536
2	1	T/NK	T/NK	IFNG	IFNGR1	0.709858	0.402226
3	1	Hepatocyte	T/NK	F2	F2R	0.751165	0.878798
3	1	Hepatocyte	T/NK	CYR61	ITGB2	0.538754	0.661471
3	1	Hepatocyte	T/NK	PTDSS1	JMJD6	0.769635	0.784263
3	1	Hepatocyte	T/NK	FGA	ITGB2	0.521346	0.630624
4	1	Hepatocyte	T/NK	CYR61	ITGB2	0.920094	1.2787
4	1	Hepatocyte	T/NK	FGA	ITGB2	0.837687	1.14001
4	1	Hepatocyte	T/NK	FN1	ITGA4	0.894694	1.06679
4	1	Hepatocyte	T/NK	F2	F2R	0.828993	0.978997
4	1	Hepatocyte	T/NK	CTGF	ITGB2	0.540066	0.639112
1	6	T/NK	Myeloid	CCL5	CCR1	1.87335	1.63753
1	6	T/NK	Myeloid	CCL4	CCR1	1.08391	1.11966
1	6	T/NK	Myeloid	ANXA1	FPR3	1.15752	1.45645
1	6	T/NK	Myeloid	ICAM3	ITGB2	0.982907	1.18366
1	6	T/NK	Myeloid	ICAM3	CD209	0.824099	0.922741
1	6	T/NK	Myeloid	FASLG	TNFRSF1A	0.56977	0.623349
1	6	T/NK	Myeloid	CD6	ALCAM	0.643514	0.757971
1	6	T/NK	Myeloid	RPS19	C5AR1	0.871639	1.16576
6	1	Myeloid	T/NK	GRN	TNFRSF1B	1.73374	2.27574
6	1	Myeloid	T/NK	MRC1	PTPRC	1.81043	2.06515
6	1	Myeloid	T/NK	CXCL16	CXCR6	1.17029	1.40624
6	1	Myeloid	T/NK	LGALS9	CD44	0.891903	1.16445
6	1	Myeloid	T/NK	SPP1	CD44	1.48902	2.14552
6	1	Myeloid	T/NK	VCAM1	ITGA4	0.994513	1.2121
6	1	Myeloid	T/NK	VCAM1	ITGB2	0.829799	1.10405
6	1	Myeloid	T/NK	CXCL12	CXCR4	1.48664	1.29231
1	7	T/NK	Endothelial	TGFB1	TGFBR2	1.53922	1.78259
1	7	T/NK	Endothelial	TGFB1	ACVRL1	0.997146	1.03995
1	7	T/NK	Endothelial	TGFB1	TGFBR3	0.809758	0.783223
1	7	T/NK	Endothelial	FASLG	TNFRSF1A	0.783475	0.847093
7	1	Endothelial	T/NK	ICAM2	ITGAL	1.36277	1.64133
7	1	Endothelial	T/NK	ICAM2	ITGB2	1.30944	1.60635
7	1	Endothelial	T/NK	CYR61	ITGB2	1.06085	1.26578
7	1	Endothelial	T/NK	HLA-E	KLRD1	1.84714	1.64206
7	1	Endothelial	T/NK	HLA-E	KLRC2	1.18607	1.20839
7	1	Endothelial	T/NK	HBEGF	CD44	0.708722	0.753241
7	1	Endothelial	T/NK	CXCL12	CXCR4	1.693	1.48733
7	1	Endothelial	T/NK	CTGF	ITGB2	1.0652	1.27174
7	1	Endothelial	T/NK	ICAM1	SPN	0.861506	0.820653
7	1	Endothelial	T/NK	ICAM1	ITGAL	0.673899	0.697582
7	1	Endothelial	T/NK	ICAM1	ITGB2	0.620574	0.662601
1	8	T/NK	T/NK	HLA-E	KLRD1	2.02042	0.714699
1	8	T/NK	T/NK	HLA-E	KLRC1	1.86373	0.678033
1	8	T/NK	T/NK	HLA-E	KLRC2	0.912843	0.455527
1	8	T/NK	T/NK	ICAM3	ITGB2	1.15958	0.455728
1	8	T/NK	T/NK	ICAM3	ITGAL	0.793762	0.370126
8	1	T/NK	T/NK	HLA-A	KIR3DL2	1.04316	0.415725
8	1	T/NK	T/NK	ICAM3	ITGAL	0.867406	0.336346
8	1	T/NK	T/NK	ICAM3	ITGB2	0.814081	0.301365
8	1	T/NK	T/NK	HLA-E	KLRD1	1.77376	0.940211
8	1	T/NK	T/NK	HLA-E	KLRC2	1.11268	0.506546
8	1	T/NK	T/NK	ICAM1	SPN	0.813513	0.402905
8	1	T/NK	T/NK	ICAM1	ITGAL	0.625906	0.279835
8	1	T/NK	T/NK	ICAM1	ITGB2	0.572581	0.244854
1	9	T/NK	T/NK	CCL5	CXCR3	2.08904	1.8219
1	9	T/NK	T/NK	CD2	CD58	1.08616	1.09014
1	9	T/NK	T/NK	FASLG	FAS	0.983991	1.1238
9	1	T/NK	T/NK	HLA-A	KIR3DL2	1.23343	1.40189
9	1	T/NK	T/NK	ICAM3	ITGAL	0.924298	1.04245
9	1	T/NK	T/NK	ICAM3	ITGB2	0.870973	1.00747
9	1	T/NK	T/NK	HLA-E	KLRD1	1.54791	1.23303
9	1	T/NK	T/NK	HLA-E	KLRC2	0.88684	0.799363
1	10	T/NK	Myeloid	ANXA1	FPR1	0.84723	0.532023
1	10	T/NK	Myeloid	ICAM3	ITGB2	0.912811	0.570252
1	10	T/NK	Myeloid	RPS19	C5AR1	0.574675	0.358697
10	1	Myeloid	T/NK	CXCL16	CXCR6	1.32253	0.819629
10	1	Myeloid	T/NK	LGALS9	CD44	0.786377	0.486975
10	1	Myeloid	T/NK	GRN	TNFRSF1B	1.14638	0.718063
10	1	Myeloid	T/NK	HBEGF	CD44	0.700182	0.435603
1	11	T/NK	T/NK	CCL5	CXCR3	1.78134	1.06649
1	11	T/NK	T/NK	HLA-E	KLRD1	1.29512	0.620772
1	11	T/NK	T/NK	ICAM3	ITGB2	0.821104	0.416862
1	11	T/NK	T/NK	ICAM3	ITGAL	0.71143	0.379683
11	1	T/NK	T/NK	IFNG	IFNGR1	1.03539	0.48377
11	1	T/NK	T/NK	HLA-E	KLRD1	1.80162	1.00524
11	1	T/NK	T/NK	HLA-E	KLRC2	1.14055	0.571572
11	1	T/NK	T/NK	ICAM3	ITGAL	0.781871	0.365242
11	1	T/NK	T/NK	ICAM3	ITGB2	0.728546	0.330261
11	1	T/NK	T/NK	HLA-A	KIR3DL2	0.86126	0.420889
12	1	Hepatocyte	T/NK	F2	F2R	0.78745	0.780281
12	1	Hepatocyte	T/NK	FN1	ITGA4	0.862012	0.865336
12	1	Hepatocyte	T/NK	C3	ITGB2	0.565668	0.580109
12	1	Hepatocyte	T/NK	FGA	ITGB2	0.534661	0.538374
1	14	T/NK	T/NK	HLA-E	KLRD1	1.09147	0.629982
14	1	T/NK	T/NK	IFNG	IFNGR1	2.19169	1.14346
14	1	T/NK	T/NK	HLA-E	KLRD1	1.67603	1.02783
14	1	T/NK	T/NK	HLA-E	KLRC2	1.01495	0.594165
14	1	T/NK	T/NK	ICAM3	ITGAL	0.671604	0.38155
14	1	T/NK	T/NK	ICAM3	ITGB2	0.618279	0.346569
14	1	T/NK	T/NK	TNF	TNFRSF1B	0.843746	0.509772
1	15	T/NK	Hepatocyte	CRTAM	CADM1	1.25247	1.0794
15	1	Hepatocyte	T/NK	FGA	ITGB2	1.60471	2.08334
15	1	Hepatocyte	T/NK	F2	F2R	1.58425	1.94473
15	1	Hepatocyte	T/NK	C3	ITGB2	1.2046	1.51358
15	1	Hepatocyte	T/NK	FN1	ITGA4	1.29941	1.52209
1	16	T/NK	Myeloid	CD2	CD58	0.838052	0.533327
1	16	T/NK	Myeloid	ANXA1	FPR1	1.54592	0.949535
1	16	T/NK	Myeloid	ANXA1	FPR2	1.1349	0.704155
1	16	T/NK	Myeloid	ICAM3	ITGB2	0.880615	0.551506
1	16	T/NK	Myeloid	RPS19	C5AR1	1.68428	1.02143
16	1	Myeloid	T/NK	HBEGF	CD44	0.980917	0.603597
16	1	Myeloid	T/NK	ICAM1	SPN	1.11281	0.694063
16	1	Myeloid	T/NK	ICAM1	ITGAL	0.925203	0.570993
16	1	Myeloid	T/NK	ICAM1	ITGB2	0.871878	0.536012
16	1	Myeloid	T/NK	TNF	TNFRSF1B	1.10685	0.695028
16	1	Myeloid	T/NK	GRN	TNFRSF1B	1.036	0.65273
16	1	Myeloid	T/NK	LGALS9	CD44	0.739348	0.459381
16	1	Myeloid	T/NK	SPP1	CD44	1.93286	1.17191
16	1	Myeloid	T/NK	CXCL16	CXCR6	0.907434	0.572615
16	1	Myeloid	T/NK	FN1	ITGA4	0.706503	0.447001
1	17	T/NK	Hepatocyte	CRTAM	CADM1	1.46002	1.35268
17	1	Hepatocyte	T/NK	F2	F2R	1.59659	1.91347
17	1	Hepatocyte	T/NK	FN1	ITGA4	1.52423	1.79726
17	1	Hepatocyte	T/NK	C3	ITGB2	1.30057	1.60769
17	1	Hepatocyte	T/NK	FGA	ITGB2	1.27996	1.57919
1	18	T/NK	T/NK	HLA-E	KLRD1	1.55346	0.870084
1	18	T/NK	T/NK	HLA-E	KLRC1	1.22287	0.703464
1	18	T/NK	T/NK	ICAM3	ITGB2	0.693053	0.415713
18	1	T/NK	T/NK	IFNG	IFNGR1	1.81258	0.977206
18	1	T/NK	T/NK	HLA-A	KIR3DL2	0.845955	0.488179
18	1	T/NK	T/NK	HLA-E	KLRD1	1.62567	1.00849
18	1	T/NK	T/NK	HLA-E	KLRC2	0.964591	0.574824
18	1	T/NK	T/NK	ICAM3	ITGAL	0.675729	0.388607
18	1	T/NK	T/NK	ICAM3	ITGB2	0.622404	0.353626
1	19	T/NK	Hepatocyte	CRTAM	CADM1	1.59975	1.66406
19	1	Hepatocyte	T/NK	F2	F2R	1.30497	1.6658
19	1	Hepatocyte	T/NK	FAM3C	CLEC2D	1.25473	1.39647
19	1	Hepatocyte	T/NK	FN1	ITGA4	0.927299	1.05818
19	1	Hepatocyte	T/NK	FGA	ITGB2	0.581029	0.667628
19	1	Hepatocyte	T/NK	C3	ITGB2	0.516486	0.5672
1	21	T/NK	Myeloid	CCL5	CCR1	1.83001	1.37358
1	21	T/NK	Myeloid	CCL4	CCR1	1.04057	0.855708
1	21	T/NK	Myeloid	ANXA1	FPR3	1.17395	1.10762
1	21	T/NK	Myeloid	ICAM3	CD209	1.06824	0.995589
1	21	T/NK	Myeloid	ICAM3	ITGB2	0.731844	0.617813
1	21	T/NK	Myeloid	CD6	ALCAM	0.644215	0.581829
1	21	T/NK	Myeloid	RPS19	C5AR1	1.58643	1.65554
21	1	Myeloid	T/NK	ICAM1	SPN	1.64686	1.61422
21	1	Myeloid	T/NK	ICAM1	ITGAL	1.45926	1.49115
21	1	Myeloid	T/NK	ICAM1	ITGB2	1.40593	1.45617
21	1	Myeloid	T/NK	MRC1	PTPRC	1.88621	1.68793
21	1	Myeloid	T/NK	GRN	TNFRSF1B	1.42808	1.33271
21	1	Myeloid	T/NK	CXCL16	CXCR6	1.29364	1.20836
21	1	Myeloid	T/NK	CXCL12	CXCR4	1.62874	1.28484
21	1	Myeloid	T/NK	HBEGF	CD44	0.883322	0.849577
21	1	Myeloid	T/NK	LGALS9	CD44	0.787835	0.742345
21	1	Myeloid	T/NK	ICAM4	ITGAL	0.568843	0.491215
21	1	Myeloid	T/NK	ICAM4	ITGB2	0.515517	0.456234
21	1	Myeloid	T/NK	VCAM1	ITGA4	1.02467	0.951087
21	1	Myeloid	T/NK	VCAM1	ITGB2	0.859953	0.843035
22	1	Hepatocyte	T/NK	FGA	ITGB2	1.49447	1.45828
22	1	Hepatocyte	T/NK	C3	ITGB2	0.99141	0.933095
22	1	Hepatocyte	T/NK	HGF	CD44	0.571148	0.477973
22	1	Hepatocyte	T/NK	FN1	ITGA4	1.03513	0.914825
22	1	Hepatocyte	T/NK	GRN	TNFRSF1B	0.939768	0.755945
22	1	Hepatocyte	T/NK	F2	F2R	0.872755	0.753917
1	23	T/NK	Myeloid	CCL5	CCR1	1.80591	1.28483
1	23	T/NK	Myeloid	CCL4	CCR1	1.01647	0.766955
1	23	T/NK	Myeloid	ANXA1	FPR3	0.92801	0.746566
1	23	T/NK	Myeloid	ICAM3	ITGB2	1.0599	0.875329
1	23	T/NK	Myeloid	CD6	ALCAM	0.661932	0.537882
1	23	T/NK	Myeloid	RPS19	C5AR1	0.813799	0.691053
23	1	Myeloid	T/NK	SPP1	CD44	3.86242	3.56187
23	1	Myeloid	T/NK	GRN	TNFRSF1B	1.20345	0.969539
23	1	Myeloid	T/NK	TNF	TNFRSF1B	1.19003	0.956859
23	1	Myeloid	T/NK	ICAM1	SPN	1.01606	0.814618
23	1	Myeloid	T/NK	ICAM1	ITGAL	0.828451	0.691548
23	1	Myeloid	T/NK	ICAM1	ITGB2	0.775126	0.656566
23	1	Myeloid	T/NK	CXCL16	CXCR6	0.958088	0.754147
23	1	Myeloid	T/NK	LGALS9	CD44	0.642253	0.518809
23	1	Myeloid	T/NK	MRC1	PTPRC	1.21566	0.88252
23	1	Myeloid	T/NK	HBEGF	CD44	0.560307	0.441371
24	1	Hepatocyte	T/NK	FGA	ITGB2	0.946243	0.952925
24	1	Hepatocyte	T/NK	F2	F2R	0.793554	0.709284
1	25	T/NK	T/NK	HLA-E	KLRD1	1.85858	1.39788
1	25	T/NK	T/NK	HLA-E	KLRC1	1.44672	1.07046
1	25	T/NK	T/NK	HLA-E	KLRC2	1.01737	0.729122
1	25	T/NK	T/NK	ICAM3	ITGB2	1.02414	0.753457
1	25	T/NK	T/NK	ICAM3	ITGAL	0.729044	0.518856
25	1	T/NK	T/NK	IFNG	IFNGR1	2.22032	1.70694
25	1	T/NK	T/NK	HLA-A	KIR3DL2	0.833043	0.605739
25	1	T/NK	T/NK	HLA-E	KLRD1	1.67438	1.15816
25	1	T/NK	T/NK	HLA-E	KLRC2	1.01331	0.724493
25	1	T/NK	T/NK	ICAM3	ITGAL	0.657464	0.478753
25	1	T/NK	T/NK	ICAM3	ITGB2	0.604139	0.443772
1	26	T/NK	Myeloid	ANXA1	FPR1	1.21605	0.914751
1	26	T/NK	Myeloid	ANXA1	FPR2	0.85505	0.622699
1	26	T/NK	Myeloid	ICAM3	ITGB2	0.915947	0.67415
1	26	T/NK	Myeloid	RPS19	C5AR1	1.1613	0.898206
26	1	Myeloid	T/NK	LGALS9	CD44	0.815837	0.61336
26	1	Myeloid	T/NK	SPP1	CD44	1.689	1.31975
26	1	Myeloid	T/NK	GRN	TNFRSF1B	0.870446	0.615399
26	1	Myeloid	T/NK	HBEGF	CD44	0.615823	0.451549
26	1	Myeloid	T/NK	ICAM1	SPN	0.800709	0.570714
26	1	Myeloid	T/NK	ICAM1	ITGAL	0.613102	0.447644
26	1	Myeloid	T/NK	ICAM1	ITGB2	0.559777	0.412662
26	1	Myeloid	T/NK	CXCL16	CXCR6	0.834321	0.594895
1	27	T/NK	Hepatocyte	CRTAM	CADM1	1.19247	0.934146
27	1	Hepatocyte	T/NK	FGA	ITGB2	1.9456	2.20358
27	1	Hepatocyte	T/NK	C3	ITGB2	1.7731	1.99537
27	1	Hepatocyte	T/NK	F2	F2R	1.81121	1.96284
27	1	Hepatocyte	T/NK	FN1	ITGA4	1.2637	1.28976
1	28	T/NK	T/NK	HLA-E	KLRD1	1.9571	0.83965
1	28	T/NK	T/NK	HLA-E	KLRC2	1.27276	0.610396
1	28	T/NK	T/NK	HLA-E	KLRC1	1.23047	0.596228
1	28	T/NK	T/NK	HLA-A	KIR3DL2	0.945868	0.475379
1	28	T/NK	T/NK	ICAM3	ITGB2	1.17946	0.535376
1	28	T/NK	T/NK	ICAM3	ITGAL	0.898212	0.441157
28	1	T/NK	T/NK	HLA-A	KIR3DL2	1.01225	0.469652
28	1	T/NK	T/NK	HLA-E	KLRD1	1.84974	1.01913
28	1	T/NK	T/NK	HLA-E	KLRC2	1.18867	0.585463
28	1	T/NK	T/NK	ICAM3	ITGAL	0.772594	0.360271
28	1	T/NK	T/NK	ICAM3	ITGB2	0.719269	0.32529
28	1	T/NK	T/NK	IFNG	IFNGR1	0.698342	0.368394
29	1	Hepatocyte	T/NK	FGA	ITGB2	2.34289	1.06058
29	1	Hepatocyte	T/NK	C3	ITGB2	2.17797	0.990156
29	1	Hepatocyte	T/NK	F2	F2R	1.58198	0.768309
29	1	Hepatocyte	T/NK	FN1	ITGA4	1.47636	0.72829
1	30	T/NK	Endothelial	TGFB1	TGFBR2	1.94051	0.523694
1	30	T/NK	Endothelial	TGFB1	TGFBR3	1.42541	0.445914
1	30	T/NK	Endothelial	ICAM3	CLEC4M	2.71339	0.630373
1	30	T/NK	Endothelial	FASLG	TNFRSF1A	0.891311	0.294624
1	30	T/NK	Endothelial	TNFSF14	LTBR	0.55248	0.210822
30	1	Endothelial	T/NK	MRC1	PTPRC	2.30021	0.812624
30	1	Endothelial	T/NK	CXCL16	CXCR6	1.6703	0.516504
30	1	Endothelial	T/NK	HLA-E	KLRD1	2.11005	0.947057
30	1	Endothelial	T/NK	HLA-E	KLRC2	1.44898	0.513392
30	1	Endothelial	T/NK	ICAM2	ITGAL	1.13856	0.331529
30	1	Endothelial	T/NK	ICAM2	ITGB2	1.08524	0.296547
30	1	Endothelial	T/NK	ICAM1	SPN	1.51147	0.482579
30	1	Endothelial	T/NK	ICAM1	ITGAL	1.32387	0.359509
30	1	Endothelial	T/NK	ICAM1	ITGB2	1.27054	0.324528
30	1	Endothelial	T/NK	ICAM4	ITGAL	0.604968	0.250955
30	1	Endothelial	T/NK	ICAM4	ITGB2	0.551643	0.215974
1	31	T/NK	Fibroblast	FASLG	TNFRSF1A	0.593055	0.419421
31	1	Fibroblast	T/NK	CTGF	ITGB2	2.39273	1.80393
31	1	Fibroblast	T/NK	CYR61	ITGB2	2.15576	1.62241
31	1	Fibroblast	T/NK	FN1	ITGA4	2.11272	1.57132
31	1	Fibroblast	T/NK	HGF	CD44	1.11394	0.81974
31	1	Fibroblast	T/NK	CXCL12	CXCR4	2.30548	1.6378
31	1	Fibroblast	T/NK	FAM3C	CLEC2D	0.885382	0.610262
1	32	T/NK	T/NK	HLA-E	KLRC1	0.991506	0.629935
32	1	T/NK	T/NK	HLA-A	KIR3DL2	0.660757	0.421008
32	1	T/NK	T/NK	IFNG	IFNGR1	0.755164	0.478908
1	33	T/NK	Fibroblast	FASLG	TNFRSF1A	0.618687	0.457464
33	1	Fibroblast	T/NK	CTGF	ITGB2	1.55725	1.24292
33	1	Fibroblast	T/NK	CYR61	ITGB2	1.12511	0.885539
33	1	Fibroblast	T/NK	FN1	ITGA4	1.14173	0.871117
1	35	T/NK	T/NK	CCL5	CXCR3	1.97024	1.30627
1	35	T/NK	T/NK	FASLG	FAS	0.590567	0.394801
1	38	T/NK	Myeloid	TGFB1	TGFBR1	0.708586	0.489006
1	38	T/NK	Myeloid	ANXA1	FPR3	0.838397	0.587157
1	38	T/NK	Myeloid	ICAM3	ITGB2	0.864065	0.607831
1	38	T/NK	Myeloid	RPS19	C5AR1	1.26513	0.925474
38	1	Myeloid	T/NK	GRN	TNFRSF1B	1.71418	1.23335
38	1	Myeloid	T/NK	CXCL16	CXCR6	1.30722	0.932788
38	1	Myeloid	T/NK	ICAM1	SPN	1.33391	0.954747
38	1	Myeloid	T/NK	ICAM1	ITGAL	1.1463	0.831677
38	1	Myeloid	T/NK	ICAM1	ITGB2	1.09298	0.796696
38	1	Myeloid	T/NK	LGALS9	CD44	0.784876	0.560955
38	1	Myeloid	T/NK	TNF	TNFRSF1B	1.00721	0.701706
38	1	Myeloid	T/NK	HBEGF	CD44	0.727416	0.517745
38	1	Myeloid	T/NK	HLA-E	KLRD1	1.56227	1.05536
38	1	Myeloid	T/NK	HLA-E	KLRC2	0.9012	0.6217
1	39	T/NK	Myeloid	ANXA1	FPR3	0.853483	0.551035
1	39	T/NK	Myeloid	ICAM3	ITGB2	1.03694	0.66703
1	39	T/NK	Myeloid	FASLG	TNFRSF1A	0.716995	0.461546
1	39	T/NK	Myeloid	RPS19	C5AR1	0.933233	0.597606
39	1	Myeloid	T/NK	VCAM1	ITGA4	1.72245	1.10144
39	1	Myeloid	T/NK	VCAM1	ITGB2	1.55774	0.993386
39	1	Myeloid	T/NK	GRN	TNFRSF1B	1.55943	1.00145
39	1	Myeloid	T/NK	CXCL16	CXCR6	1.25791	0.809027
39	1	Myeloid	T/NK	CXCL12	CXCR4	1.86967	1.21101
39	1	Myeloid	T/NK	MRC1	PTPRC	1.57763	1.02049
39	1	Myeloid	T/NK	LGALS9	CD44	0.891557	0.571955
39	1	Myeloid	T/NK	HBEGF	CD44	0.574258	0.370788
1	40	T/NK	B	CCL5	CXCR3	1.75823	1.06613
40	1	B	T/NK	CD22	PTPRC	1.48244	0.808648
1	41	T/NK	Myeloid	CCL5	CCR1	1.76345	1.10543
1	41	T/NK	Myeloid	CCL4	CCR1	0.974016	0.587562
1	41	T/NK	Myeloid	ANXA1	FPR1	0.9924	0.559556
1	41	T/NK	Myeloid	ANXA1	FPR3	0.854044	0.492176
1	41	T/NK	Myeloid	ICAM3	ITGB2	1.17402	0.645589
1	41	T/NK	Myeloid	FASLG	TNFRSF1A	0.568725	0.330525
1	41	T/NK	Myeloid	RPS19	C5AR1	0.810474	0.440305
1	41	T/NK	Myeloid	TNFSF14	TNFRSF14	0.551445	0.311188
41	1	Myeloid	T/NK	LGALS9	CD44	0.9269	0.502931
41	1	Myeloid	T/NK	MRC1	PTPRC	1.41207	0.843388
41	1	Myeloid	T/NK	GRN	TNFRSF1B	1.6495	0.901386
41	1	Myeloid	T/NK	CXCL16	CXCR6	1.0185	0.584453
41	1	Myeloid	T/NK	CXCL12	CXCR4	1.55113	0.952351
41	1	Myeloid	T/NK	TNFRSF14	CD160	0.880632	0.527134
41	1	Myeloid	T/NK	ICAM1	SPN	0.823282	0.486056
41	1	Myeloid	T/NK	ICAM1	ITGAL	0.635675	0.362986
41	1	Myeloid	T/NK	ICAM1	ITGB2	0.58235	0.328005
41	1	Myeloid	T/NK	TNF	TNFRSF1B	1.0142	0.591995
41	1	Myeloid	T/NK	HLA-A	KIR3DL2	0.770752	0.444088
41	1	Myeloid	T/NK	HLA-E	KLRD1	1.50019	0.940902
41	1	Myeloid	T/NK	HLA-E	KLRC2	0.839116	0.507237
41	1	Myeloid	T/NK	SPP1	CD44	0.76983	0.426438
1	42	T/NK	Hepatocyte	CRTAM	CADM1	1.26251	0.778772
42	1	Hepatocyte	T/NK	F2	F2R	0.896274	0.51774
42	1	Hepatocyte	T/NK	FAM3C	CLEC2D	0.88597	0.542827
43	1	Hepatocyte	T/NK	F2	F2R	1.12093	0.50059
43	1	Hepatocyte	T/NK	FGA	ITGB2	1.19188	0.477109
43	1	Hepatocyte	T/NK	C3	ITGB2	0.878644	0.374369
43	1	Hepatocyte	T/NK	FN1	ITGA4	0.753114	0.387221
1	44	T/NK	Myeloid	CCL5	CCR1	2.08505	1.13003
1	44	T/NK	Myeloid	CCL4	CCR1	1.29562	0.612159
1	44	T/NK	Myeloid	TGFB1	ACVRL1	0.807364	0.396411
1	44	T/NK	Myeloid	ANXA1	FPR3	1.09235	0.472953
1	44	T/NK	Myeloid	ANXA1	FPR1	0.929459	0.427995
1	44	T/NK	Myeloid	RPS19	C5AR1	0.915835	0.355313
44	1	Myeloid	T/NK	VCAM1	ITGA4	2.17196	0.761887
44	1	Myeloid	T/NK	VCAM1	ITGB2	2.00725	0.653835
44	1	Myeloid	T/NK	CXCL12	CXCR4	2.61005	1.16322
44	1	Myeloid	T/NK	TNF	TNFRSF1B	1.56798	0.653294
44	1	Myeloid	T/NK	MRC1	PTPRC	1.81449	0.85092
44	1	Myeloid	T/NK	ICAM1	SPN	1.27333	0.542828
44	1	Myeloid	T/NK	ICAM1	ITGAL	1.08572	0.419758
44	1	Myeloid	T/NK	ICAM1	ITGB2	1.03239	0.384776
44	1	Myeloid	T/NK	CXCL16	CXCR6	1.27069	0.549581
44	1	Myeloid	T/NK	GRN	TNFRSF1B	1.30308	0.580179
44	1	Myeloid	T/NK	HBEGF	CD44	0.793577	0.334894
44	1	Myeloid	T/NK	LGALS9	CD44	0.789534	0.333778
44	1	Myeloid	T/NK	HLA-E	KLRD1	1.63735	0.924792
44	1	Myeloid	T/NK	HLA-E	KLRC2	0.976271	0.491128
1	45	T/NK	Hepatocyte	CRTAM	CADM1	1.18621	0.615175
1	45	T/NK	Hepatocyte	CD6	ALCAM	0.841848	0.226409
1	45	T/NK	Hepatocyte	TNFSF14	LTBR	0.513717	0.178825
45	1	Hepatocyte	T/NK	CYR61	ITGB2	1.99624	0.260757
45	1	Hepatocyte	T/NK	CTGF	ITGB2	1.5091	0.235912
45	1	Hepatocyte	T/NK	C3	ITGB2	0.894879	0.204587
45	1	Hepatocyte	T/NK	SPP1	CD44	0.678077	0.219054
45	1	Hepatocyte	T/NK	HBEGF	CD44	0.556261	0.212841
1	46	T/NK	Myeloid	ANXA1	FPR3	0.734898	0.338553
1	46	T/NK	Myeloid	ICAM3	ITGB2	0.726437	0.330054
1	46	T/NK	Myeloid	CD6	ALCAM	0.595672	0.242803
46	1	Myeloid	T/NK	SPP1	CD44	2.00992	0.455774
46	1	Myeloid	T/NK	LGALS9	CD44	0.728565	0.263571
46	1	Myeloid	T/NK	GRN	TNFRSF1B	1.26411	0.483269
46	1	Myeloid	T/NK	TNF	TNFRSF1B	0.89778	0.42832
46	1	Myeloid	T/NK	HBEGF	CD44	0.609731	0.245745
46	1	Myeloid	T/NK	ICAM1	SPN	0.816559	0.377334
46	1	Myeloid	T/NK	ICAM1	ITGAL	0.628952	0.254264
46	1	Myeloid	T/NK	ICAM1	ITGB2	0.575626	0.219283
46	1	Myeloid	T/NK	CXCL16	CXCR6	0.810842	0.386437
46	1	Myeloid	T/NK	MRC1	PTPRC	1.18181	0.643485
1	47	T/NK	Hepatocyte	CRTAM	CADM1	1.50498	0.773766
47	1	Hepatocyte	T/NK	F2	F2R	1.19095	0.496055
47	1	Hepatocyte	T/NK	FAM3C	CLEC2D	1.11004	0.549449
1	48	T/NK	Endothelial	TGFB1	ACVRL1	1.0444	0.391906
1	48	T/NK	Endothelial	TGFB1	TGFBR2	1.33126	0.436944
1	48	T/NK	Endothelial	TGFB1	TGFBR3	0.726645	0.342019
1	48	T/NK	Endothelial	FASLG	TNFRSF1A	0.610339	0.253958
1	48	T/NK	Endothelial	CD44	SELE	1.00485	0.309912
48	1	Endothelial	T/NK	ICAM2	ITGAL	1.26929	0.356987
48	1	Endothelial	T/NK	ICAM2	ITGB2	1.21596	0.322005
48	1	Endothelial	T/NK	CYR61	ITGB2	1.34987	0.34303
48	1	Endothelial	T/NK	HBEGF	CD44	0.771029	0.273203
48	1	Endothelial	T/NK	CTGF	ITGB2	0.844631	0.263707
48	1	Endothelial	T/NK	ICAM1	SPN	0.937588	0.398526
48	1	Endothelial	T/NK	ICAM1	ITGAL	0.749981	0.275456
48	1	Endothelial	T/NK	ICAM1	ITGB2	0.696656	0.240475
49	1	Hepatocyte	T/NK	FGA	ITGB2	1.47073	0.212212
49	1	Hepatocyte	T/NK	F2	F2R	0.978138	0.284753
49	1	Hepatocyte	T/NK	C3	ITGB2	1.29837	0.206524
1	50	T/NK	B	CCL5	CXCR3	1.76186	1.02117
50	1	B	T/NK	FAM3C	CLEC2D	0.88585	0.461768
1	51	T/NK	T/NK	HLA-E	KLRD1	1.08252	0.440743
1	51	T/NK	T/NK	HLA-E	KLRC1	0.94545	0.423334
51	1	T/NK	T/NK	FAM3C	CLEC2D	1.29074	0.490661
51	1	T/NK	T/NK	ICAM3	ITGAL	0.618568	0.245749
51	1	T/NK	T/NK	ICAM3	ITGB2	0.565243	0.210767
51	1	T/NK	T/NK	HLA-A	KIR3DL2	0.765896	0.31241
2	2	T/NK	T/NK	IFNG	IFNGR1	0.691893	0.303049
4	2	Hepatocyte	T/NK	CCL20	CCR6	1.26044	0.967606
2	6	T/NK	Myeloid	ANXA1	FPR3	1.62618	1.56336
2	6	T/NK	Myeloid	CCL5	CCR1	1.11889	0.988937
2	6	T/NK	Myeloid	CD6	ALCAM	0.893493	0.80135
2	6	T/NK	Myeloid	RPS19	C5AR1	1.0315	1.17695
2	6	T/NK	Myeloid	CCL4	CCR1	0.996409	0.935289
2	6	T/NK	Myeloid	ICAM3	ITGB2	0.982477	1.08822
2	6	T/NK	Myeloid	ICAM3	CD209	0.823669	0.827301
2	6	T/NK	Myeloid	IFNG	IFNGR1	0.798386	0.961079
2	6	T/NK	Myeloid	IFNG	IFNGR2	0.679855	0.766332
6	2	Myeloid	T/NK	GRN	TNFRSF1B	1.45308	2.0263
6	2	Myeloid	T/NK	MRC1	PTPRC	1.51917	1.73672
6	2	Myeloid	T/NK	CD86	CD28	1.32318	1.4727
6	2	Myeloid	T/NK	CXCL16	CXCR6	1.27872	1.33965
6	2	Myeloid	T/NK	IL18	IL18RAP	0.909193	1.15604
6	2	Myeloid	T/NK	LGALS9	CD44	1.2751	1.26582
6	2	Myeloid	T/NK	CXCL9	DPP4	1.24959	1.5951
6	2	Myeloid	T/NK	SPP1	CD44	1.87222	2.24688
6	2	Myeloid	T/NK	CXCL12	CXCR4	1.32171	0.966016
6	2	Myeloid	T/NK	CXCL12	DPP4	0.701317	0.694282
6	2	Myeloid	T/NK	CXCL2	DPP4	1.00986	1.20122
6	2	Myeloid	T/NK	CXCL10	DPP4	1.11591	1.37546
2	7	T/NK	Endothelial	LTB	CD40	1.62911	1.01334
2	7	T/NK	Endothelial	CD40LG	CD40	0.833683	0.66494
2	7	T/NK	Endothelial	IFNG	IFNGR1	0.541465	0.470584
2	7	T/NK	Endothelial	TGFB1	TGFBR2	1.54041	1.68353
2	7	T/NK	Endothelial	TGFB1	ACVRL1	0.99833	0.940885
2	7	T/NK	Endothelial	TGFB1	TGFBR3	0.810941	0.684162
7	2	Endothelial	T/NK	LAMB2	RPSA	0.969496	0.879731
7	2	Endothelial	T/NK	HBEGF	CD44	1.09192	0.854609
7	2	Endothelial	T/NK	CXCL12	CXCR4	1.52808	1.16104
7	2	Endothelial	T/NK	CXCL12	DPP4	0.907685	0.889305
7	2	Endothelial	T/NK	ICAM1	SPN	0.625725	0.607583
7	2	Endothelial	T/NK	CXCL2	DPP4	0.693932	0.596464
2	8	T/NK	T/NK	HLA-E	KLRD1	1.81221	0.498529
2	8	T/NK	T/NK	HLA-E	KLRC1	1.65551	0.461863
2	8	T/NK	T/NK	HLA-E	KLRC2	0.704631	0.239356
2	8	T/NK	T/NK	ICAM3	ITGB2	1.15915	0.360289
2	8	T/NK	T/NK	ICAM3	ITGAL	0.793332	0.274687
2	8	T/NK	T/NK	IFNG	IFNGR1	0.991343	0.291341
8	2	T/NK	T/NK	FASLG	FAS	0.969628	0.304025
8	2	T/NK	T/NK	ICAM1	SPN	0.577732	0.189836
2	9	T/NK	T/NK	CD2	CD58	1.32616	1.07329
2	9	T/NK	T/NK	CCL5	CXCR3	1.33459	1.17331
2	10	T/NK	Myeloid	ANXA1	FPR1	1.31589	0.638931
2	10	T/NK	Myeloid	RPS19	C5AR1	0.734537	0.36989
2	10	T/NK	Myeloid	FLT3LG	FLT3	0.744676	0.39227
2	10	T/NK	Myeloid	ICAM3	ITGB2	0.912382	0.474812
2	10	T/NK	Myeloid	IFNG	IFNGR1	0.714114	0.379632
2	10	T/NK	Myeloid	IFNG	IFNGR2	0.587321	0.304063
10	2	Myeloid	T/NK	CD86	CD28	1.39228	0.737845
10	2	Myeloid	T/NK	CXCL16	CXCR6	1.43096	0.753033
10	2	Myeloid	T/NK	LGALS9	CD44	1.16957	0.588343
10	2	Myeloid	T/NK	GRN	TNFRSF1B	0.865714	0.468617
10	2	Myeloid	T/NK	IL18	IL18RAP	0.671572	0.355969
10	2	Myeloid	T/NK	HBEGF	CD44	1.08338	0.536971
2	11	T/NK	T/NK	CCL5	CXCR3	1.02689	0.4179
2	11	T/NK	T/NK	HLA-E	KLRD1	1.0869	0.404602
2	11	T/NK	T/NK	ICAM3	ITGB2	0.820675	0.321423
2	11	T/NK	T/NK	ICAM3	ITGAL	0.711001	0.284243
11	2	T/NK	T/NK	IFNG	IFNGR1	1.01742	0.384594
2	14	T/NK	T/NK	HLA-E	KLRD1	0.883255	0.413812
14	2	T/NK	T/NK	IFNG	IFNGR1	2.17372	1.04428
14	2	T/NK	T/NK	CCL20	CCR6	1.31958	0.598407
14	2	T/NK	T/NK	TNF	FAS	0.641504	0.294676
14	2	T/NK	T/NK	TNF	TNFRSF1B	0.56308	0.260326
2	15	T/NK	Hepatocyte	CRTAM	CADM1	0.830715	0.694804
2	16	T/NK	Myeloid	ANXA1	FPR1	2.01458	1.05644
2	16	T/NK	Myeloid	ANXA1	FPR2	1.60356	0.811063
2	16	T/NK	Myeloid	CD2	CD58	1.07806	0.516479
2	16	T/NK	Myeloid	RPS19	C5AR1	1.84414	1.03263
2	16	T/NK	Myeloid	ICAM3	ITGB2	0.880186	0.456067
2	16	T/NK	Myeloid	IFNG	IFNGR2	0.918502	0.502075
2	16	T/NK	Myeloid	IFNG	IFNGR1	0.574993	0.297
16	2	Myeloid	T/NK	CCL20	CCR6	3.05487	1.67642
16	2	Myeloid	T/NK	CXCL2	DPP4	2.37371	1.35667
16	2	Myeloid	T/NK	CD86	CD28	1.22472	0.638624
16	2	Myeloid	T/NK	HBEGF	CD44	1.36411	0.704965
16	2	Myeloid	T/NK	ICAM1	SPN	0.877028	0.480994
16	2	Myeloid	T/NK	TNF	FAS	0.904605	0.479931
16	2	Myeloid	T/NK	TNF	TNFRSF1B	0.826181	0.445581
16	2	Myeloid	T/NK	GRN	TNFRSF1B	0.75533	0.403284
16	2	Myeloid	T/NK	LGALS9	CD44	1.12254	0.560749
16	2	Myeloid	T/NK	SPP1	CD44	2.31606	1.27328
16	2	Myeloid	T/NK	CXCL16	CXCR6	1.01586	0.506019
2	17	T/NK	Hepatocyte	CRTAM	CADM1	1.03827	0.968085
2	18	T/NK	T/NK	HLA-E	KLRD1	1.34525	0.653913
2	18	T/NK	T/NK	HLA-E	KLRC1	1.01466	0.487294
2	18	T/NK	T/NK	ICAM3	ITGB2	0.692624	0.320273
18	2	T/NK	T/NK	IFNG	IFNGR1	1.79462	0.878029
18	2	T/NK	T/NK	CCL20	CCR6	1.45432	0.671815
18	2	T/NK	T/NK	FASLG	FAS	0.705668	0.330702
2	19	T/NK	Hepatocyte	CRTAM	CADM1	1.17799	1.27946
19	2	Hepatocyte	T/NK	CXCL10	DPP4	1.34951	1.67492
19	2	Hepatocyte	T/NK	FAM3C	CLEC2D	1.3546	1.30557
2	21	T/NK	Myeloid	ANXA1	FPR3	1.64261	1.21453
2	21	T/NK	Myeloid	CCL5	CCR1	1.07555	0.724988
2	21	T/NK	Myeloid	CD6	ALCAM	0.894195	0.625208
2	21	T/NK	Myeloid	RPS19	C5AR1	1.74629	1.66674
2	21	T/NK	Myeloid	CCL4	CCR1	0.953068	0.67134
2	21	T/NK	Myeloid	ICAM3	CD209	1.06781	0.900149
2	21	T/NK	Myeloid	ICAM3	ITGB2	0.731415	0.522374
2	21	T/NK	Myeloid	IFNG	IFNGR2	0.842938	0.747276
21	2	Myeloid	T/NK	ICAM1	SPN	1.41108	1.40115
21	2	Myeloid	T/NK	MRC1	PTPRC	1.59494	1.3595
21	2	Myeloid	T/NK	GRN	TNFRSF1B	1.14741	1.08326
21	2	Myeloid	T/NK	CXCL16	CXCR6	1.40207	1.14176
21	2	Myeloid	T/NK	CXCL12	CXCR4	1.46382	0.958552
21	2	Myeloid	T/NK	CXCL12	DPP4	0.843422	0.686817
21	2	Myeloid	T/NK	IL18	IL18RAP	0.724144	0.621204
21	2	Myeloid	T/NK	ICOSLG	ICOS	0.799058	0.535679
21	2	Myeloid	T/NK	HBEGF	CD44	1.26652	0.950945
21	2	Myeloid	T/NK	CXCL2	DPP4	1.35026	1.256
21	2	Myeloid	T/NK	CD86	CD28	1.01826	0.744859
21	2	Myeloid	T/NK	LGALS9	CD44	1.17103	0.843713
22	2	Hepatocyte	T/NK	HGF	CD44	0.954341	0.57934
22	2	Hepatocyte	T/NK	GRN	TNFRSF1B	0.659101	0.506499
22	2	Hepatocyte	T/NK	CCL20	CCR6	1.32273	0.819363
2	23	T/NK	Myeloid	ANXA1	FPR3	1.39667	0.853474
2	23	T/NK	Myeloid	CCL5	CCR1	1.05145	0.636235
2	23	T/NK	Myeloid	CD6	ALCAM	0.911911	0.581261
2	23	T/NK	Myeloid	RPS19	C5AR1	0.97366	0.702246
2	23	T/NK	Myeloid	CCL4	CCR1	0.928965	0.582587
2	23	T/NK	Myeloid	ICAM3	ITGB2	1.05947	0.779889
2	23	T/NK	Myeloid	IFNG	IFNGR2	0.76931	0.579455
23	2	Myeloid	T/NK	SPP1	CD44	4.24562	3.66324
23	2	Myeloid	T/NK	CD86	CD28	1.1533	0.794811
23	2	Myeloid	T/NK	CXCL2	DPP4	1.75867	1.46925
23	2	Myeloid	T/NK	CCL20	CCR6	2.23577	1.64297
23	2	Myeloid	T/NK	GRN	TNFRSF1B	0.922781	0.720093
23	2	Myeloid	T/NK	TNF	FAS	0.987787	0.741762
23	2	Myeloid	T/NK	TNF	TNFRSF1B	0.909363	0.707413
23	2	Myeloid	T/NK	ICAM1	SPN	0.780276	0.601548
23	2	Myeloid	T/NK	CXCL16	CXCR6	1.06652	0.687551
23	2	Myeloid	T/NK	LGALS9	CD44	1.02545	0.620177
23	2	Myeloid	T/NK	MRC1	PTPRC	0.924389	0.554086
23	2	Myeloid	T/NK	HBEGF	CD44	0.9435	0.542738
2	25	T/NK	T/NK	HLA-E	KLRD1	1.65036	1.18171
2	25	T/NK	T/NK	HLA-E	KLRC1	1.23851	0.85429
2	25	T/NK	T/NK	HLA-E	KLRC2	0.809156	0.512951
2	25	T/NK	T/NK	ICAM3	ITGB2	1.02371	0.658018
2	25	T/NK	T/NK	ICAM3	ITGAL	0.728615	0.423417
25	2	T/NK	T/NK	IFNG	IFNGR1	2.20236	1.60776
25	2	T/NK	T/NK	FASLG	FAS	0.706194	0.426442
2	26	T/NK	Myeloid	ANXA1	FPR1	1.68472	1.02166
2	26	T/NK	Myeloid	ANXA1	FPR2	1.32371	0.729607
2	26	T/NK	Myeloid	RPS19	C5AR1	1.32116	0.909399
2	26	T/NK	Myeloid	ICAM3	ITGB2	0.915517	0.57871
2	26	T/NK	Myeloid	IFNG	IFNGR2	0.712836	0.468719
2	26	T/NK	Myeloid	IFNG	IFNGR1	0.570445	0.353525
26	2	Myeloid	T/NK	CD86	CD28	1.1104	0.6824
26	2	Myeloid	T/NK	LGALS9	CD44	1.19903	0.714728
26	2	Myeloid	T/NK	SPP1	CD44	2.07219	1.42112
26	2	Myeloid	T/NK	GRN	TNFRSF1B	0.58978	0.365952
26	2	Myeloid	T/NK	HBEGF	CD44	0.999016	0.552917
26	2	Myeloid	T/NK	ICAM1	SPN	0.564927	0.357644
26	2	Myeloid	T/NK	CXCL16	CXCR6	0.942753	0.528299
26	2	Myeloid	T/NK	CXCL2	DPP4	0.795705	0.502721
26	2	Myeloid	T/NK	CXCL10	DPP4	1.39791	0.989901
2	27	T/NK	Hepatocyte	CRTAM	CADM1	0.770715	0.549548
2	28	T/NK	T/NK	HLA-A	KIR3DL2	0.861231	0.330658
2	28	T/NK	T/NK	HLA-E	KLRD1	1.74889	0.623479
2	28	T/NK	T/NK	HLA-E	KLRC2	1.06455	0.394226
2	28	T/NK	T/NK	HLA-E	KLRC1	1.02226	0.380058
2	28	T/NK	T/NK	ICAM3	ITGB2	1.17903	0.439937
2	28	T/NK	T/NK	ICAM3	ITGAL	0.897783	0.345717
28	2	T/NK	T/NK	IFNG	IFNGR1	0.680378	0.269217
28	2	T/NK	T/NK	FASLG	FAS	0.647255	0.255775
2	30	T/NK	Endothelial	LTB	LTBR	1.60766	0.617996
2	30	T/NK	Endothelial	ICAM3	CLEC4M	2.71296	0.534934
2	30	T/NK	Endothelial	TGFB1	TGFBR2	1.94169	0.424633
2	30	T/NK	Endothelial	TGFB1	TGFBR3	1.4266	0.346853
30	2	Endothelial	T/NK	MRC1	PTPRC	2.00894	0.484189
30	2	Endothelial	T/NK	CXCL16	CXCR6	1.77873	0.449908
30	2	Endothelial	T/NK	LAMB2	RPSA	1.12542	0.308043
30	2	Endothelial	T/NK	ICAM1	SPN	1.27569	0.269509
30	2	Endothelial	T/NK	CXCL2	DPP4	0.812807	0.231813
31	2	Fibroblast	T/NK	HGF	CD44	1.49714	0.921108
31	2	Fibroblast	T/NK	LAMA2	RPSA	0.734531	0.404817
31	2	Fibroblast	T/NK	CCL21	CCR7	1.72694	1.18288
31	2	Fibroblast	T/NK	LAMB2	RPSA	0.883977	0.519293
31	2	Fibroblast	T/NK	CXCL12	CXCR4	2.14056	1.31151
31	2	Fibroblast	T/NK	CXCL12	DPP4	1.52016	1.03978
31	2	Fibroblast	T/NK	FAM3C	CLEC2D	0.985255	0.519358
2	32	T/NK	T/NK	HLA-E	KLRC1	0.783295	0.413764
32	2	T/NK	T/NK	IFNG	IFNGR1	0.7372	0.379731
33	2	Fibroblast	T/NK	LAMB2	RPSA	0.992567	0.633666
2	35	T/NK	T/NK	CCL5	CXCR3	1.21579	0.657682
2	38	T/NK	Myeloid	LTB	CD40	1.93711	1.04617
2	38	T/NK	Myeloid	ANXA1	FPR3	1.30706	0.694065
2	38	T/NK	Myeloid	CD40LG	CD40	1.14168	0.697769
2	38	T/NK	Myeloid	RPS19	C5AR1	1.42499	0.936666
2	38	T/NK	Myeloid	ICAM3	ITGB2	0.863635	0.512391
2	38	T/NK	Myeloid	IFNG	IFNGR2	0.979274	0.645036
2	38	T/NK	Myeloid	TGFB1	TGFBR1	0.70977	0.389945
38	2	Myeloid	T/NK	CXCL2	DPP4	1.80263	1.23624
38	2	Myeloid	T/NK	CXCL9	DPP4	1.52777	1.02954
38	2	Myeloid	T/NK	GRN	TNFRSF1B	1.43352	0.983905
38	2	Myeloid	T/NK	CD86	CD28	1.24751	0.755387
38	2	Myeloid	T/NK	CXCL16	CXCR6	1.41565	0.866192
38	2	Myeloid	T/NK	ICAM1	SPN	1.09813	0.741678
38	2	Myeloid	T/NK	CXCL10	DPP4	2.08727	1.45028
38	2	Myeloid	T/NK	IL18	IL18RAP	0.815474	0.52522
38	2	Myeloid	T/NK	LGALS9	CD44	1.16807	0.662323
38	2	Myeloid	T/NK	TNF	FAS	0.804963	0.486609
38	2	Myeloid	T/NK	TNF	TNFRSF1B	0.726539	0.452259
38	2	Myeloid	T/NK	HBEGF	CD44	1.11061	0.619113
38	2	Myeloid	T/NK	CXCL11	DPP4	0.964876	0.606245
38	2	Myeloid	T/NK	CCL20	CCR6	1.80846	1.06899
38	2	Myeloid	T/NK	TNFSF12	TNFRSF25	0.60542	0.344804
2	39	T/NK	Myeloid	ANXA1	FPR3	1.32215	0.657943
2	39	T/NK	Myeloid	RPS19	C5AR1	1.09309	0.608799
2	39	T/NK	Myeloid	ICAM3	ITGB2	1.03651	0.57159
2	39	T/NK	Myeloid	IFNG	IFNGR1	0.932825	0.534372
2	39	T/NK	Myeloid	IFNG	IFNGR2	0.604127	0.325978
39	2	Myeloid	T/NK	GRN	TNFRSF1B	1.27877	0.752003
39	2	Myeloid	T/NK	CXCL2	DPP4	1.22057	0.699348
39	2	Myeloid	T/NK	IL18	IL18RAP	1.05435	0.613521
39	2	Myeloid	T/NK	CXCL16	CXCR6	1.36634	0.742431
39	2	Myeloid	T/NK	CXCL12	CXCR4	1.70475	0.884719
39	2	Myeloid	T/NK	CXCL12	DPP4	1.08435	0.612985
39	2	Myeloid	T/NK	MRC1	PTPRC	1.28636	0.692051
39	2	Myeloid	T/NK	LGALS9	CD44	1.27475	0.673323
39	2	Myeloid	T/NK	CD86	CD28	1.15387	0.61749
39	2	Myeloid	T/NK	HBEGF	CD44	0.957452	0.472156
2	40	T/NK	B	CCL5	CXCR3	1.00377	0.417535
40	2	B	T/NK	CD22	PTPRC	1.19117	0.480213
2	41	T/NK	Myeloid	LTB	CD40	1.9085	0.865375
2	41	T/NK	Myeloid	ANXA1	FPR1	1.46106	0.666464
2	41	T/NK	Myeloid	ANXA1	FPR3	1.32271	0.599084
2	41	T/NK	Myeloid	CCL5	CCR1	1.009	0.456842
2	41	T/NK	Myeloid	CD40LG	CD40	1.11307	0.516976
2	41	T/NK	Myeloid	RPS19	C5AR1	0.970336	0.451498
2	41	T/NK	Myeloid	CCL4	CCR1	0.886514	0.403194
2	41	T/NK	Myeloid	ICAM3	ITGB2	1.17359	0.550149
2	41	T/NK	Myeloid	IFNG	IFNGR2	0.926753	0.437069
2	41	T/NK	Myeloid	IFNG	IFNGR1	0.621011	0.288173
41	2	Myeloid	T/NK	CXCL9	DPP4	2.24943	1.07685
41	2	Myeloid	T/NK	IL18	IL18RAP	1.06285	0.503873
41	2	Myeloid	T/NK	CD86	CD28	1.30534	0.607183
41	2	Myeloid	T/NK	CXCL11	DPP4	1.03346	0.484673
41	2	Myeloid	T/NK	CXCL10	DPP4	1.96067	0.936221
41	2	Myeloid	T/NK	LGALS9	CD44	1.31009	0.604298
41	2	Myeloid	T/NK	MRC1	PTPRC	1.1208	0.514953
41	2	Myeloid	T/NK	CCL19	CCR7	0.880958	0.408118
41	2	Myeloid	T/NK	GRN	TNFRSF1B	1.36884	0.651939
41	2	Myeloid	T/NK	CXCL16	CXCR6	1.12693	0.517857
41	2	Myeloid	T/NK	CXCL12	CXCR4	1.38621	0.626061
41	2	Myeloid	T/NK	CXCL12	DPP4	0.76581	0.354326
41	2	Myeloid	T/NK	ICAM1	SPN	0.5875	0.272987
41	2	Myeloid	T/NK	CXCL2	DPP4	1.17676	0.554457
41	2	Myeloid	T/NK	TNF	FAS	0.811961	0.376898
41	2	Myeloid	T/NK	TNF	TNFRSF1B	0.733537	0.342548
41	2	Myeloid	T/NK	SPP1	CD44	1.15302	0.527805
2	42	T/NK	Hepatocyte	CRTAM	CADM1	0.840748	0.394174
42	2	Hepatocyte	T/NK	FAM3C	CLEC2D	0.985843	0.451923
2	44	T/NK	Myeloid	ANXA1	FPR3	1.56101	0.579861
2	44	T/NK	Myeloid	ANXA1	FPR1	1.39812	0.534903
2	44	T/NK	Myeloid	CCL5	CCR1	1.3306	0.481439
2	44	T/NK	Myeloid	RPS19	C5AR1	1.0757	0.366506
2	44	T/NK	Myeloid	CCL4	CCR1	1.20811	0.427791
2	44	T/NK	Myeloid	IFNG	IFNGR2	0.723395	0.246801
2	44	T/NK	Myeloid	IFNG	IFNGR1	0.637038	0.222966
2	44	T/NK	Myeloid	TGFB1	ACVRL1	0.808548	0.29735
44	2	Myeloid	T/NK	CXCL12	CXCR4	2.44513	0.836931
44	2	Myeloid	T/NK	CXCL12	DPP4	1.82473	0.565196
44	2	Myeloid	T/NK	CXCL2	DPP4	1.62552	0.510214
44	2	Myeloid	T/NK	IL18	IL18RAP	1.29276	0.402211
44	2	Myeloid	T/NK	TNF	FAS	1.36574	0.438197
44	2	Myeloid	T/NK	TNF	TNFRSF1B	1.28732	0.403847
44	2	Myeloid	T/NK	MRC1	PTPRC	1.52322	0.522486
44	2	Myeloid	T/NK	CXCL10	DPP4	1.18839	0.389566
44	2	Myeloid	T/NK	ICAM1	SPN	1.03755	0.329758
44	2	Myeloid	T/NK	CXCL16	CXCR6	1.37912	0.482986
44	2	Myeloid	T/NK	GRN	TNFRSF1B	1.02241	0.330732
44	2	Myeloid	T/NK	CD86	CD28	1.20635	0.427232
44	2	Myeloid	T/NK	HBEGF	CD44	1.17677	0.436262
44	2	Myeloid	T/NK	LGALS9	CD44	1.17273	0.435146
2	45	T/NK	Hepatocyte	LTB	LTBR	1.5689	0.585999
2	45	T/NK	Hepatocyte	CD6	ALCAM	1.09183	0.269789
2	45	T/NK	Hepatocyte	CRTAM	CADM1	0.764453	0.230577
45	2	Hepatocyte	T/NK	CXCL2	DPP4	0.996892	0.197928
45	2	Hepatocyte	T/NK	IL18	IL18RAP	0.789278	0.148731
45	2	Hepatocyte	T/NK	SPP1	CD44	1.06127	0.320422
45	2	Hepatocyte	T/NK	LIPH	LPAR2	0.707371	0.171933
45	2	Hepatocyte	T/NK	LAMB2	RPSA	0.747733	0.224359
45	2	Hepatocyte	T/NK	HBEGF	CD44	0.939454	0.314209
2	46	T/NK	Myeloid	ANXA1	FPR3	1.20356	0.445461
2	46	T/NK	Myeloid	CD6	ALCAM	0.845651	0.286182
2	46	T/NK	Myeloid	ICAM3	ITGB2	0.726008	0.234614
46	2	Myeloid	T/NK	CD86	CD28	1.07113	0.328278
46	2	Myeloid	T/NK	SPP1	CD44	2.39311	0.557142
46	2	Myeloid	T/NK	LGALS9	CD44	1.11176	0.364938
46	2	Myeloid	T/NK	GRN	TNFRSF1B	0.983441	0.233823
46	2	Myeloid	T/NK	TNF	FAS	0.695538	0.213223
46	2	Myeloid	T/NK	TNF	TNFRSF1B	0.617114	0.178874
46	2	Myeloid	T/NK	CXCL9	DPP4	0.769172	0.224835
46	2	Myeloid	T/NK	HBEGF	CD44	0.992924	0.347113
46	2	Myeloid	T/NK	ICAM1	SPN	0.580777	0.164265
46	2	Myeloid	T/NK	CXCL16	CXCR6	0.919273	0.319842
46	2	Myeloid	T/NK	MRC1	PTPRC	0.890541	0.315051
46	2	Myeloid	T/NK	CXCL10	DPP4	1.51397	0.336556
46	2	Myeloid	T/NK	CXCL2	DPP4	0.99144	0.258175
46	2	Myeloid	T/NK	CCL20	CCR6	1.32612	0.465802
2	47	T/NK	Hepatocyte	CRTAM	CADM1	1.08322	0.389168
47	2	Hepatocyte	T/NK	CXCL11	DPP4	0.664181	0.249715
47	2	Hepatocyte	T/NK	CXCL10	DPP4	1.74898	0.567559
47	2	Hepatocyte	T/NK	FAM3C	CLEC2D	1.20991	0.458546
2	48	T/NK	Endothelial	LTB	CD40	1.71151	0.636101
2	48	T/NK	Endothelial	CD44	SELE	1.38804	0.41128
2	48	T/NK	Endothelial	CD40LG	CD40	0.916075	0.287702
2	48	T/NK	Endothelial	TGFB1	ACVRL1	1.04558	0.292845
2	48	T/NK	Endothelial	TGFB1	TGFBR2	1.33244	0.337883
2	48	T/NK	Endothelial	TGFB1	TGFBR3	0.727829	0.242959
48	2	Endothelial	T/NK	HBEGF	CD44	1.15422	0.374571
48	2	Endothelial	T/NK	LAMB2	RPSA	0.914565	0.278804
48	2	Endothelial	T/NK	ICAM1	SPN	0.701806	0.185456
2	50	T/NK	B	CCL5	CXCR3	1.00741	0.372575
50	2	B	T/NK	FAM3C	CLEC2D	0.985723	0.370865
2	51	T/NK	T/NK	HLA-E	KLRD1	0.874313	0.224572
2	51	T/NK	T/NK	HLA-E	KLRC1	0.737238	0.207164
51	2	T/NK	T/NK	FAM3C	CLEC2D	1.39062	0.399758
3	4	Hepatocyte	Hepatocyte	PTDSS1	SCARB1	0.612424	1.05299
3	6	Hepatocyte	Myeloid	MDK	LRP1	1.62953	2.84651
3	6	Hepatocyte	Myeloid	SERPINA1	LRP1	1.1778	2.04604
3	6	Hepatocyte	Myeloid	MIF	CD74	2.02854	3.39977
3	6	Hepatocyte	Myeloid	RARRES2	CMKLR1	0.748787	1.29265
3	6	Hepatocyte	Myeloid	TF	TFRC	0.762156	1.30966
3	6	Hepatocyte	Myeloid	CCL15	CCR1	0.774957	1.31982
3	6	Hepatocyte	Myeloid	CYR61	ITGB2	0.822002	1.38616
3	6	Hepatocyte	Myeloid	FGA	ITGB2	0.804594	1.35531
3	6	Hepatocyte	Myeloid	FGA	ITGAX	0.511457	0.873687
3	7	Hepatocyte	Endothelial	VTN	ITGA5	1.15061	1.79291
3	7	Hepatocyte	Endothelial	MIF	TNFRSF10D	0.939416	1.49544
3	7	Hepatocyte	Endothelial	APOB	LDLR	0.789754	1.23355
3	7	Hepatocyte	Endothelial	PLG	ITGB1	1.09723	1.64982
3	7	Hepatocyte	Endothelial	F2	F2R	0.910299	1.38617
3	7	Hepatocyte	Endothelial	F2	F2RL3	0.762566	1.18377
3	7	Hepatocyte	Endothelial	EFNA1	EPHA4	0.746616	1.14351
3	7	Hepatocyte	Endothelial	CYR61	ITGA5	0.887909	1.3274
3	7	Hepatocyte	Endothelial	CALR	SCARF1	0.721828	1.14603
3	7	Hepatocyte	Endothelial	APOE	LDLR	0.761194	1.18294
7	3	Endothelial	Hepatocyte	LAMB2	RPSA	0.754047	1.13988
3	8	Hepatocyte	T/NK	CYR61	ITGB2	0.998678	0.658224
3	8	Hepatocyte	T/NK	PTDSS1	JMJD6	1.03522	0.627269
3	8	Hepatocyte	T/NK	FGA	ITGB2	0.98127	0.627377
3	10	Hepatocyte	Myeloid	MIF	CD74	2.28899	1.974
3	10	Hepatocyte	Myeloid	CYR61	ITGB2	0.751907	0.772747
3	10	Hepatocyte	Myeloid	FGA	ITGAX	0.736909	0.743336
3	10	Hepatocyte	Myeloid	FGA	ITGB2	0.734499	0.7419
3	11	Hepatocyte	T/NK	F2	F2R	0.632502	0.710105
3	11	Hepatocyte	T/NK	CYR61	ITGB2	0.6602	0.619358
3	11	Hepatocyte	T/NK	FGA	ITGB2	0.642792	0.588511
3	12	Hepatocyte	Hepatocyte	PTDSS1	SCARB1	0.526734	0.81563
3	15	Hepatocyte	Hepatocyte	PTDSS1	SCARB1	0.64865	1.0108
3	16	Hepatocyte	Myeloid	MIF	CD74	0.798693	1.08606
3	16	Hepatocyte	Myeloid	TF	TFRC	0.776916	0.986974
3	16	Hepatocyte	Myeloid	CYR61	ITGAM	0.612189	0.689811
3	16	Hepatocyte	Myeloid	CYR61	ITGB2	0.719711	0.754002
3	16	Hepatocyte	Myeloid	FGA	ITGAX	0.821724	0.794449
3	16	Hepatocyte	Myeloid	FGA	ITGB2	0.702303	0.723155
16	3	Myeloid	Hepatocyte	THBS1	SDC1	2.0234	1.61004
16	3	Myeloid	Hepatocyte	INHBA	BAMBI	1.1132	1.12435
3	17	Hepatocyte	Hepatocyte	MDK	LRP1	1.57404	2.68711
3	17	Hepatocyte	Hepatocyte	SERPINA1	LRP1	1.12231	1.88664
3	17	Hepatocyte	Hepatocyte	PTDSS1	SCARB1	0.932466	1.38698
3	18	Hepatocyte	T/NK	CYR61	ITGB2	0.532149	0.618208
3	18	Hepatocyte	T/NK	PTDSS1	JMJD6	0.754252	0.697578
3	18	Hepatocyte	T/NK	FGA	ITGB2	0.514741	0.587361
3	19	Hepatocyte	Hepatocyte	PTDSS1	SCARB1	0.875201	1.41589
3	21	Hepatocyte	Myeloid	MDK	LRP1	1.69631	2.75618
3	21	Hepatocyte	Myeloid	SERPINA1	LRP1	1.24458	1.95571
3	21	Hepatocyte	Myeloid	MIF	CD74	1.66238	2.20336
3	21	Hepatocyte	Myeloid	TF	TFRC	1.16669	1.59916
3	21	Hepatocyte	Myeloid	CCL15	CCR1	0.731616	1.05587
3	21	Hepatocyte	Myeloid	CYR61	ITGB2	0.57094	0.820309
3	21	Hepatocyte	Myeloid	FGA	ITGAX	0.925825	1.20755
3	21	Hepatocyte	Myeloid	FGA	ITGB2	0.553532	0.789462
21	3	Myeloid	Hepatocyte	THBS1	SDC1	0.638299	0.938892
3	22	Hepatocyte	Hepatocyte	PLG	ITGB1	0.729498	1.0271
3	22	Hepatocyte	Hepatocyte	PTDSS1	SCARB1	0.521177	0.726359
3	23	Hepatocyte	Myeloid	MIF	CD74	0.866112	1.24728
3	23	Hepatocyte	Myeloid	TF	TFRC	0.937305	1.25397
3	23	Hepatocyte	Myeloid	CCL15	CCR1	0.707513	0.967117
3	23	Hepatocyte	Myeloid	CYR61	ITGAM	0.664042	0.855796
3	23	Hepatocyte	Myeloid	CYR61	ITGB2	0.898993	1.07782
3	23	Hepatocyte	Myeloid	FGA	ITGAX	0.702738	0.877967
3	23	Hepatocyte	Myeloid	FGA	ITGB2	0.881585	1.04698
3	25	Hepatocyte	T/NK	CYR61	ITGB2	0.863235	0.955953
3	25	Hepatocyte	T/NK	PTDSS1	JMJD6	0.720174	0.817124
3	25	Hepatocyte	T/NK	FGA	ITGB2	0.845827	0.925106
3	26	Hepatocyte	Myeloid	MIF	CD74	1.12993	1.41343
3	26	Hepatocyte	Myeloid	CYR61	ITGB2	0.755042	0.876645
3	26	Hepatocyte	Myeloid	FGA	ITGAX	0.668945	0.790229
3	26	Hepatocyte	Myeloid	FGA	ITGB2	0.737634	0.845798
26	3	Myeloid	Hepatocyte	THBS1	SDC1	0.669859	0.871447
3	28	Hepatocyte	T/NK	F2	F2R	0.690596	0.72842
3	28	Hepatocyte	T/NK	CYR61	ITGB2	1.01856	0.737871
3	28	Hepatocyte	T/NK	FGA	ITGB2	1.00115	0.707025
3	29	Hepatocyte	Hepatocyte	MDK	LRP1	1.58932	2.44272
3	29	Hepatocyte	Hepatocyte	SERPINA1	LRP1	1.13759	1.64226
3	29	Hepatocyte	Hepatocyte	APOE	SORL1	0.619953	0.733466
3	30	Hepatocyte	Endothelial	VTN	ITGA5	0.816343	0.996555
3	30	Hepatocyte	Endothelial	MIF	TNFRSF10D	1.05343	0.999565
3	30	Hepatocyte	Endothelial	APOB	LDLR	0.740807	0.723093
3	30	Hepatocyte	Endothelial	PLG	ITGA9	0.845819	0.718904
3	30	Hepatocyte	Endothelial	PLG	ITGB1	0.930675	0.731718
3	30	Hepatocyte	Endothelial	F2	F2R	1.57282	0.798213
3	30	Hepatocyte	Endothelial	CYR61	ITGA5	0.553638	0.531043
3	30	Hepatocyte	Endothelial	CALR	SCARF1	0.79543	0.753684
3	30	Hepatocyte	Endothelial	APOE	LDLR	0.712247	0.672485
30	3	Endothelial	Hepatocyte	LAMB2	RPSA	0.909968	0.568187
3	31	Hepatocyte	Fibroblast	MDK	LRP1	1.68005	2.60637
3	31	Hepatocyte	Fibroblast	SERPINA1	LRP1	1.22832	1.80591
3	31	Hepatocyte	Fibroblast	AGT	AGTR1	1.36301	1.82044
3	31	Hepatocyte	Fibroblast	PLG	ITGB1	1.53816	1.54512
3	31	Hepatocyte	Fibroblast	F2	F2R	1.16802	1.24268
3	31	Hepatocyte	Fibroblast	EFNA1	EPHA3	0.577066	0.74395
31	3	Fibroblast	Hepatocyte	INHBA	BAMBI	0.922096	1.09997
31	3	Fibroblast	Hepatocyte	LAMA2	RPSA	0.519081	0.664961
31	3	Fibroblast	Hepatocyte	THBS1	SDC1	1.03666	1.13832
31	3	Fibroblast	Hepatocyte	LAMB2	RPSA	0.668527	0.779437
3	33	Hepatocyte	Fibroblast	AGT	AGTR1	1.22077	1.73888
3	33	Hepatocyte	Fibroblast	PLG	ITGB1	1.51346	1.59628
33	3	Fibroblast	Hepatocyte	LAMB2	RPSA	0.777117	0.89381
33	3	Fibroblast	Hepatocyte	THBS1	SDC1	0.890276	1.05963
3	38	Hepatocyte	Myeloid	MIF	CD74	2.09017	2.10068
3	38	Hepatocyte	Myeloid	TF	TFRC	0.889208	1.12283
3	38	Hepatocyte	Myeloid	CYR61	ITGB2	0.70316	0.810326
3	38	Hepatocyte	Myeloid	FGA	ITGB2	0.685752	0.779479
3	38	Hepatocyte	Myeloid	FGA	ITGAX	0.564506	0.688302
38	3	Myeloid	Hepatocyte	TNFSF12	TNFRSF12A	0.522894	0.667897
3	39	Hepatocyte	Myeloid	MDK	LRP1	1.60563	2.51055
3	39	Hepatocyte	Myeloid	SERPINA1	LRP1	1.1539	1.71009
3	39	Hepatocyte	Myeloid	MIF	CD74	2.18882	1.97777
3	39	Hepatocyte	Myeloid	RARRES2	CMKLR1	0.744258	1.02224
3	39	Hepatocyte	Myeloid	CYR61	ITGB2	0.876032	0.869525
3	39	Hepatocyte	Myeloid	FGA	ITGB2	0.858624	0.838678
3	39	Hepatocyte	Myeloid	FGA	ITGAX	0.573948	0.658194
3	40	Hepatocyte	B	MIF	CD74	1.50331	1.27726
3	41	Hepatocyte	Myeloid	MIF	CD74	2.07791	1.67822
3	41	Hepatocyte	Myeloid	MIF	TNFRSF14	0.817677	1.06449
3	41	Hepatocyte	Myeloid	RARRES2	CMKLR1	0.779372	1.00102
3	41	Hepatocyte	Myeloid	TF	TFRC	0.835693	0.979114
3	41	Hepatocyte	Myeloid	CCL15	CCR1	0.665062	0.787725
3	41	Hepatocyte	Myeloid	CYR61	ITGB2	1.01311	0.848084
3	41	Hepatocyte	Myeloid	FGA	ITGB2	0.995706	0.817237
3	41	Hepatocyte	Myeloid	FGA	ITGAX	0.538216	0.594439
3	44	Hepatocyte	Myeloid	MIF	CD74	1.48812	1.1864
3	44	Hepatocyte	Myeloid	CCL15	CCR1	0.986662	0.812321
3	45	Hepatocyte	Hepatocyte	APOB	LDLR	1.55095	0.728037
3	45	Hepatocyte	Hepatocyte	PLG	ITGB1	1.04347	0.680873
3	45	Hepatocyte	Hepatocyte	F2	F2RL1	0.605039	0.626165
3	45	Hepatocyte	Hepatocyte	EFNA1	EPHA2	0.894507	0.56212
3	45	Hepatocyte	Hepatocyte	APOE	LDLR	1.52239	0.677428
45	3	Hepatocyte	Hepatocyte	THBS1	SDC1	0.779127	0.628648
45	3	Hepatocyte	Hepatocyte	LAMB2	RPSA	0.532283	0.484503
3	46	Hepatocyte	Myeloid	MIF	CD74	1.43992	1.057
3	46	Hepatocyte	Myeloid	CYR61	ITGAM	0.618531	0.540499
3	46	Hepatocyte	Myeloid	CYR61	ITGB2	0.565533	0.532549
3	46	Hepatocyte	Myeloid	FGA	ITGB2	0.548125	0.501702
46	3	Myeloid	Hepatocyte	INHBA	BAMBI	0.955822	0.778055
3	47	Hepatocyte	Hepatocyte	PTDSS1	SCARB1	0.758974	0.592637
3	48	Hepatocyte	Endothelial	VTN	ITGA5	1.32064	1.0774
3	48	Hepatocyte	Endothelial	MIF	TNFRSF10D	0.804442	0.963683
3	48	Hepatocyte	Endothelial	APOB	LDLR	0.633783	0.708473
3	48	Hepatocyte	Endothelial	PLG	ITGB1	1.17158	0.772935
3	48	Hepatocyte	Endothelial	F2	F2RL3	0.78099	0.681257
3	48	Hepatocyte	Endothelial	F2	F2R	0.898122	0.699647
3	48	Hepatocyte	Endothelial	EFNA1	EPHA4	0.55298	0.571506
3	48	Hepatocyte	Endothelial	CYR61	ITGA5	1.05794	0.611883
3	48	Hepatocyte	Endothelial	CALR	SCARF1	0.778329	0.753427
3	48	Hepatocyte	Endothelial	APOE	LDLR	0.605222	0.657864
48	3	Endothelial	Hepatocyte	LAMB2	RPSA	0.699115	0.538948
53	3	Myeloid	Hepatocyte	ADAM12	SDC4	0.571311	0.542305
4	6	Hepatocyte	Myeloid	MDK	LRP1	1.631	2.73226
4	6	Hepatocyte	Myeloid	SERPINA1	LRP1	1.47245	2.46542
4	6	Hepatocyte	Myeloid	MIF	CD74	2.20386	3.64869
4	6	Hepatocyte	Myeloid	TF	TFRC	0.98457	1.64435
4	6	Hepatocyte	Myeloid	CYR61	ITGB2	1.20334	2.00339
4	6	Hepatocyte	Myeloid	FGA	ITGB2	1.12094	1.8647
4	6	Hepatocyte	Myeloid	FGA	ITGAX	0.827798	1.38307
4	6	Hepatocyte	Myeloid	RARRES2	CMKLR1	0.741266	1.23694
4	6	Hepatocyte	Myeloid	CCL15	CCR1	0.706704	1.17282
4	6	Hepatocyte	Myeloid	CTGF	ITGB2	0.823314	1.3638
4	6	Hepatocyte	Myeloid	TFPI	LRP1	0.673155	1.1202
4	7	Hepatocyte	Endothelial	MIF	TNFRSF10D	1.11473	1.74435
4	7	Hepatocyte	Endothelial	EFNA1	EPHA4	1.13141	1.76441
4	7	Hepatocyte	Endothelial	CYR61	ITGA5	1.26925	1.94463
4	7	Hepatocyte	Endothelial	VTN	ITGA5	1.17606	1.78779
4	7	Hepatocyte	Endothelial	APOB	LDLR	0.922666	1.42368
4	7	Hepatocyte	Endothelial	FN1	ITGB1	1.19978	1.78995
4	7	Hepatocyte	Endothelial	FN1	ITGA5	1.07914	1.62467
4	7	Hepatocyte	Endothelial	F2	F2R	0.988128	1.48636
4	7	Hepatocyte	Endothelial	F2	F2RL3	0.840394	1.28397
4	7	Hepatocyte	Endothelial	PLG	ITGB1	1.11049	1.63968
4	7	Hepatocyte	Endothelial	INHA	TGFBR3	0.664421	1.00774
4	7	Hepatocyte	Endothelial	CALR	SCARF1	0.655428	0.999491
4	7	Hepatocyte	Endothelial	APOE	LDLR	0.847308	1.29685
4	7	Hepatocyte	Endothelial	FGF19	FGFR1	0.745685	1.11692
7	4	Endothelial	Hepatocyte	NID1	PTPRF	0.585811	0.895038
4	8	Hepatocyte	T/NK	CYR61	ITGB2	1.38002	1.27545
4	8	Hepatocyte	T/NK	FGA	ITGB2	1.29761	1.13676
4	8	Hepatocyte	T/NK	FN1	ITGA4	0.914155	0.890966
4	8	Hepatocyte	T/NK	CTGF	ITGB2	0.99999	0.635865
4	9	Hepatocyte	T/NK	FN1	ITGA4	0.744734	1.16737
4	9	Hepatocyte	T/NK	CCL20	CXCR3	0.963448	1.42628
4	9	Hepatocyte	T/NK	CCL20	CCR6	1.01443	1.49628
4	10	Hepatocyte	Myeloid	MIF	CD74	2.46431	2.22292
4	10	Hepatocyte	Myeloid	CYR61	ITGB2	1.13325	1.38998
4	10	Hepatocyte	Myeloid	FGA	ITGAX	1.05325	1.25272
4	10	Hepatocyte	Myeloid	FGA	ITGB2	1.05084	1.25128
4	10	Hepatocyte	Myeloid	CTGF	ITGB2	0.753219	0.750388
4	11	Hepatocyte	T/NK	CYR61	ITGB2	1.04154	1.23659
4	11	Hepatocyte	T/NK	FGA	ITGB2	0.959133	1.0979
4	11	Hepatocyte	T/NK	FN1	ITGA4	0.858295	0.918954
4	11	Hepatocyte	T/NK	F2	F2R	0.710331	0.810304
4	11	Hepatocyte	T/NK	CCL20	CXCR3	0.655748	0.670874
4	11	Hepatocyte	T/NK	CCL20	CCR6	0.586195	0.647296
4	11	Hepatocyte	T/NK	CTGF	ITGB2	0.661512	0.596999
4	14	Hepatocyte	T/NK	CCL20	CCR6	0.58807	0.686332
4	15	Hepatocyte	Hepatocyte	FN1	SDC2	1.15536	1.76625
4	16	Hepatocyte	Myeloid	MIF	CD74	0.974012	1.33498
4	16	Hepatocyte	Myeloid	TF	TFRC	0.99933	1.32167
4	16	Hepatocyte	Myeloid	CYR61	ITGAM	0.993529	1.30704
4	16	Hepatocyte	Myeloid	CYR61	ITGB2	1.10105	1.37123
4	16	Hepatocyte	Myeloid	FGA	ITGAX	1.13806	1.30383
4	16	Hepatocyte	Myeloid	FGA	ITGB2	1.01864	1.23254
4	16	Hepatocyte	Myeloid	CTGF	ITGAM	0.613501	0.667452
4	16	Hepatocyte	Myeloid	CTGF	ITGB2	0.721023	0.731643
16	4	Myeloid	Hepatocyte	THBS1	SDC1	2.01241	1.5611
16	4	Myeloid	Hepatocyte	NRG1	ERBB3	0.818561	0.999701
16	4	Myeloid	Hepatocyte	INHBA	BAMBI	1.32168	1.44039
4	17	Hepatocyte	Hepatocyte	MDK	LRP1	1.57552	2.57286
4	17	Hepatocyte	Hepatocyte	SERPINA1	LRP1	1.41697	2.30602
4	17	Hepatocyte	Hepatocyte	FN1	SDC2	1.19367	1.79102
4	17	Hepatocyte	Hepatocyte	FGF19	FGFR2	0.678124	1.02921
4	17	Hepatocyte	Hepatocyte	TFPI	LRP1	0.617672	0.960805
4	18	Hepatocyte	T/NK	CYR61	ITGB2	0.913489	1.23544
4	18	Hepatocyte	T/NK	FGA	ITGB2	0.831082	1.09675
4	18	Hepatocyte	T/NK	CTGF	ITGB2	0.533461	0.595849
4	19	Hepatocyte	Hepatocyte	FN1	SDC2	1.56142	2.48892
4	21	Hepatocyte	Myeloid	MDK	LRP1	1.69779	2.64193
4	21	Hepatocyte	Myeloid	SERPINA1	LRP1	1.53924	2.37509
4	21	Hepatocyte	Myeloid	MIF	CD74	1.8377	2.45228
4	21	Hepatocyte	Myeloid	TF	TFRC	1.38911	1.93385
4	21	Hepatocyte	Myeloid	CYR61	ITGB2	0.95228	1.43754
4	21	Hepatocyte	Myeloid	FGA	ITGAX	1.24217	1.71693
4	21	Hepatocyte	Myeloid	FGA	ITGB2	0.869873	1.29885
4	21	Hepatocyte	Myeloid	CCL15	CCR1	0.663363	0.908874
4	21	Hepatocyte	Myeloid	CTGF	ITGB2	0.572252	0.79795
4	21	Hepatocyte	Myeloid	TFPI	LRP1	0.739942	1.02988
21	4	Myeloid	Hepatocyte	THBS1	SDC1	0.627317	0.889954
4	22	Hepatocyte	Hepatocyte	FN1	ITGB1	0.83205	1.16724
4	22	Hepatocyte	Hepatocyte	PLG	ITGB1	0.74276	1.01696
4	23	Hepatocyte	Myeloid	MIF	CD74	1.04143	1.4962
4	23	Hepatocyte	Myeloid	TF	TFRC	1.15972	1.58866
4	23	Hepatocyte	Myeloid	CYR61	ITGAM	1.04538	1.47302
4	23	Hepatocyte	Myeloid	CYR61	ITGB2	1.28033	1.69505
4	23	Hepatocyte	Myeloid	FGA	ITGAX	1.01908	1.38735
4	23	Hepatocyte	Myeloid	FGA	ITGB2	1.19793	1.55636
4	23	Hepatocyte	Myeloid	FN1	SDC2	1.00892	1.29827
4	23	Hepatocyte	Myeloid	CCL15	CCR1	0.63926	0.820121
4	23	Hepatocyte	Myeloid	CTGF	ITGAM	0.665354	0.833437
4	23	Hepatocyte	Myeloid	CTGF	ITGB2	0.900305	1.05547
4	24	Hepatocyte	Hepatocyte	FN1	SDC2	1.06841	1.47291
4	25	Hepatocyte	T/NK	CYR61	ITGB2	1.24458	1.57318
4	25	Hepatocyte	T/NK	FGA	ITGB2	1.16217	1.43449
4	25	Hepatocyte	T/NK	CTGF	ITGB2	0.864547	0.933594
4	26	Hepatocyte	Myeloid	MIF	CD74	1.30525	1.66235
4	26	Hepatocyte	Myeloid	CYR61	ITGB2	1.13638	1.49387
4	26	Hepatocyte	Myeloid	FGA	ITGAX	0.985286	1.29961
4	26	Hepatocyte	Myeloid	FGA	ITGB2	1.05398	1.35518
4	26	Hepatocyte	Myeloid	CTGF	ITGB2	0.756354	0.854286
26	4	Myeloid	Hepatocyte	NRG1	ERBB3	0.889573	1.13093
26	4	Myeloid	Hepatocyte	THBS1	SDC1	0.658877	0.822509
4	27	Hepatocyte	Hepatocyte	FN1	SDC2	1.8037	2.39948
4	28	Hepatocyte	T/NK	CYR61	ITGB2	1.3999	1.3551
4	28	Hepatocyte	T/NK	FGA	ITGB2	1.31749	1.21641
4	28	Hepatocyte	T/NK	FN1	ITGA4	0.793518	0.89569
4	28	Hepatocyte	T/NK	F2	F2R	0.768425	0.828619
4	28	Hepatocyte	T/NK	CTGF	ITGB2	1.01987	0.715513
4	29	Hepatocyte	Hepatocyte	MDK	LRP1	1.5908	2.32848
4	29	Hepatocyte	Hepatocyte	SERPINA1	LRP1	1.43225	2.06163
4	29	Hepatocyte	Hepatocyte	FN1	SDC2	0.903495	0.972666
4	29	Hepatocyte	Hepatocyte	GPI	AMFR	0.586243	0.571694
4	29	Hepatocyte	Hepatocyte	APOE	SORL1	0.706067	0.84738
4	29	Hepatocyte	Hepatocyte	TFPI	LRP1	0.632951	0.71642
4	30	Hepatocyte	Endothelial	MIF	TNFRSF10D	1.22875	1.24848
4	30	Hepatocyte	Endothelial	CYR61	ITGA5	0.934978	1.14827
4	30	Hepatocyte	Endothelial	VTN	ITGA5	0.841787	0.991431
4	30	Hepatocyte	Endothelial	APOB	LDLR	0.873719	0.913225
4	30	Hepatocyte	Endothelial	FN1	ITGB1	1.03323	0.871854
4	30	Hepatocyte	Endothelial	FN1	ITGA5	0.744865	0.828311
4	30	Hepatocyte	Endothelial	F2	F2R	1.65065	0.898412
4	30	Hepatocyte	Endothelial	PLG	ITGA9	0.859081	0.708765
4	30	Hepatocyte	Endothelial	PLG	ITGB1	0.943937	0.721578
4	30	Hepatocyte	Endothelial	INHA	TGFBR3	1.28007	0.670431
4	30	Hepatocyte	Endothelial	CALR	SCARF1	0.72903	0.607148
4	30	Hepatocyte	Endothelial	APOE	LDLR	0.798362	0.786398
4	30	Hepatocyte	Endothelial	FGF19	FGFR1	0.994821	0.616812
30	4	Endothelial	Hepatocyte	NID1	PTPRF	1.51288	0.681076
4	31	Hepatocyte	Fibroblast	MDK	LRP1	1.68153	2.49213
4	31	Hepatocyte	Fibroblast	SERPINA1	LRP1	1.52297	2.22528
4	31	Hepatocyte	Fibroblast	AGT	AGTR1	1.42803	1.86119
4	31	Hepatocyte	Fibroblast	EFNA1	EPHA3	0.96186	1.36485
4	31	Hepatocyte	Fibroblast	FN1	ITGB1	1.64071	1.68526
4	31	Hepatocyte	Fibroblast	FN1	SDC2	1.05182	1.23417
4	31	Hepatocyte	Fibroblast	F2	F2R	1.24585	1.34288
4	31	Hepatocyte	Fibroblast	PLG	ITGB1	1.55142	1.53498
4	31	Hepatocyte	Fibroblast	FGF19	FGFR1	0.591618	0.732465
4	31	Hepatocyte	Fibroblast	TFPI	LRP1	0.723678	0.880069
31	4	Fibroblast	Hepatocyte	INHBA	BAMBI	1.13057	1.41601
31	4	Fibroblast	Hepatocyte	THBS1	SDC1	1.02567	1.08939
31	4	Fibroblast	Hepatocyte	NID1	PTPRF	0.844915	0.918134
4	33	Hepatocyte	Fibroblast	AGT	AGTR1	1.2858	1.77963
4	33	Hepatocyte	Fibroblast	FN1	ITGB1	1.61601	1.73641
4	33	Hepatocyte	Fibroblast	FN1	SDC2	1.10164	1.31103
4	33	Hepatocyte	Fibroblast	PLG	ITGB1	1.52672	1.58614
33	4	Fibroblast	Hepatocyte	NID1	PTPRF	0.799425	0.914031
33	4	Fibroblast	Hepatocyte	THBS1	SDC1	0.879293	1.01069
4	35	Hepatocyte	T/NK	CCL20	CCR6	1.25399	1.19024
4	35	Hepatocyte	T/NK	CCL20	CXCR3	0.844648	0.910656
4	38	Hepatocyte	Myeloid	MIF	CD74	2.26549	2.3496
4	38	Hepatocyte	Myeloid	TF	TFRC	1.11162	1.45752
4	38	Hepatocyte	Myeloid	CYR61	ITGB2	1.0845	1.42755
4	38	Hepatocyte	Myeloid	FGA	ITGB2	1.00209	1.28886
4	38	Hepatocyte	Myeloid	FGA	ITGAX	0.880847	1.19769
4	38	Hepatocyte	Myeloid	CTGF	ITGB2	0.704472	0.787968
38	4	Myeloid	Hepatocyte	TNFSF12	TNFRSF12A	0.848519	1.19196
4	39	Hepatocyte	Myeloid	MDK	LRP1	1.6071	2.39631
4	39	Hepatocyte	Myeloid	SERPINA1	LRP1	1.44855	2.12946
4	39	Hepatocyte	Myeloid	MIF	CD74	2.36414	2.22668
4	39	Hepatocyte	Myeloid	CYR61	ITGB2	1.25737	1.48675
4	39	Hepatocyte	Myeloid	FGA	ITGB2	1.17496	1.34806
4	39	Hepatocyte	Myeloid	FGA	ITGAX	0.890289	1.16758
4	39	Hepatocyte	Myeloid	RARRES2	CMKLR1	0.736737	0.966534
4	39	Hepatocyte	Myeloid	CTGF	ITGB2	0.877343	0.847166
4	39	Hepatocyte	Myeloid	TFPI	LRP1	0.649257	0.784249
4	40	Hepatocyte	B	MIF	CD74	1.67863	1.52618
4	40	Hepatocyte	B	CCL20	CXCR3	0.63263	0.670509
4	41	Hepatocyte	Myeloid	MIF	CD74	2.25323	1.92714
4	41	Hepatocyte	Myeloid	MIF	TNFRSF14	0.992997	1.3134
4	41	Hepatocyte	Myeloid	TF	TFRC	1.05811	1.31381
4	41	Hepatocyte	Myeloid	CYR61	ITGB2	1.39445	1.46531
4	41	Hepatocyte	Myeloid	FGA	ITGB2	1.31205	1.32662
4	41	Hepatocyte	Myeloid	FGA	ITGAX	0.854556	1.10382
4	41	Hepatocyte	Myeloid	RARRES2	CMKLR1	0.771851	0.945322
4	41	Hepatocyte	Myeloid	CCL15	CCR1	0.596809	0.640729
4	41	Hepatocyte	Myeloid	CTGF	ITGB2	1.01443	0.825725
4	42	Hepatocyte	Hepatocyte	FN1	SDC2	1.0901	1.10591
4	44	Hepatocyte	Myeloid	MIF	CD74	1.66343	1.43532
4	44	Hepatocyte	Myeloid	CCL15	CCR1	0.918409	0.665325
4	45	Hepatocyte	Hepatocyte	EFNA1	EPHA2	1.2793	1.18302
4	45	Hepatocyte	Hepatocyte	APOB	LDLR	1.68386	0.918169
4	45	Hepatocyte	Hepatocyte	FN1	ITGB1	1.14602	0.821009
4	45	Hepatocyte	Hepatocyte	FN1	ITGB8	0.91595	0.809276
4	45	Hepatocyte	Hepatocyte	F2	F2RL1	0.682867	0.726364
4	45	Hepatocyte	Hepatocyte	PLG	ITGB1	1.05673	0.670733
4	45	Hepatocyte	Hepatocyte	APOE	LDLR	1.60851	0.791342
4	45	Hepatocyte	Hepatocyte	FGF19	FGFR2	1.15677	0.556046
4	45	Hepatocyte	Hepatocyte	FGF19	FGFR3	0.958381	0.545928
4	45	Hepatocyte	Hepatocyte	FGF19	FGFR4	0.664134	0.530921
45	4	Hepatocyte	Hepatocyte	THBS1	SDC1	0.768144	0.579709
4	46	Hepatocyte	Myeloid	MIF	CD74	1.61524	1.30592
4	46	Hepatocyte	Myeloid	CYR61	ITGAM	0.999871	1.15773
4	46	Hepatocyte	Myeloid	CYR61	ITGB2	0.946873	1.14978
4	46	Hepatocyte	Myeloid	FGA	ITGB2	0.864466	1.01109
4	46	Hepatocyte	Myeloid	CTGF	ITGAM	0.619843	0.51814
4	46	Hepatocyte	Myeloid	CTGF	ITGB2	0.566845	0.51019
46	4	Myeloid	Hepatocyte	INHBA	BAMBI	1.1643	1.0941
4	47	Hepatocyte	Hepatocyte	FN1	SDC2	1.68195	1.1423
4	48	Hepatocyte	Endothelial	MIF	TNFRSF10D	0.979761	1.2126
4	48	Hepatocyte	Endothelial	EFNA1	EPHA4	0.937774	1.1924
4	48	Hepatocyte	Endothelial	CYR61	ITGA5	1.43928	1.22911
4	48	Hepatocyte	Endothelial	VTN	ITGA5	1.34609	1.07227
4	48	Hepatocyte	Endothelial	APOB	LDLR	0.766694	0.898604
4	48	Hepatocyte	Endothelial	FN1	ITGA5	1.24916	0.909152
4	48	Hepatocyte	Endothelial	FN1	ITGA2	0.726233	0.827052
4	48	Hepatocyte	Endothelial	FN1	ITGB1	1.27413	0.913071
4	48	Hepatocyte	Endothelial	F2	F2RL3	0.858818	0.781456
4	48	Hepatocyte	Endothelial	F2	F2R	0.97595	0.799846
4	48	Hepatocyte	Endothelial	PLG	ITGB1	1.18484	0.762795
4	48	Hepatocyte	Endothelial	INHA	TGFBR3	0.581308	0.566536
4	48	Hepatocyte	Endothelial	CALR	SCARF1	0.711929	0.606891
4	48	Hepatocyte	Endothelial	APOE	LDLR	0.691337	0.771778
4	48	Hepatocyte	Endothelial	FGF19	FGFR1	0.590216	0.55743
48	4	Endothelial	Hepatocyte	NID1	PTPRF	1.0441	0.614783
4	50	Hepatocyte	B	CCL20	CXCR3	0.636267	0.625549
4	51	Hepatocyte	T/NK	FN1	ITGA4	0.905274	0.84202
4	53	Hepatocyte	Myeloid	FN1	ITGA2B	1.11453	0.820698
53	4	Myeloid	Hepatocyte	ADAM12	SDC4	0.931259	1.12159
6	6	Myeloid	Myeloid	PSAP	LRP1	1.78223	2.92821
6	6	Myeloid	Myeloid	CCL18	CCR1	1.80256	2.96161
6	6	Myeloid	Myeloid	GRN	TNFRSF1A	1.40627	2.3105
6	6	Myeloid	Myeloid	CCL3L3	CCR1	1.49777	2.46084
6	6	Myeloid	Myeloid	CCL3	CCR1	1.4831	2.43673
6	6	Myeloid	Myeloid	MMP9	LRP1	1.16496	1.91403
6	6	Myeloid	Myeloid	CCL13	CCR1	1.14629	1.88336
6	6	Myeloid	Myeloid	LAIR1	LILRB4	1.27361	2.09254
6	6	Myeloid	Myeloid	A2M	LRP1	1.00648	1.65364
6	6	Myeloid	Myeloid	LGALS9	HAVCR2	0.913964	1.50164
6	6	Myeloid	Myeloid	PLAU	PLAUR	0.733631	1.20536
6	6	Myeloid	Myeloid	PLAU	LRP1	0.715678	1.17586
6	6	Myeloid	Myeloid	VCAM1	ITGB2	1.11305	1.82874
6	6	Myeloid	Myeloid	CCL8	CCR1	0.86985	1.42916
6	6	Myeloid	Myeloid	CCL2	CCR1	0.689446	1.13276
6	7	Myeloid	Endothelial	GRN	TNFRSF1A	1.61997	2.53424
6	7	Myeloid	Endothelial	TNFSF13B	CD40	1.05367	1.64337
6	7	Myeloid	Endothelial	PILRA	CD99	1.14922	1.73281
6	7	Myeloid	Endothelial	ADORA3	ENTPD1	0.875413	1.30833
6	7	Myeloid	Endothelial	PDGFC	KDR	1.02724	1.48394
6	7	Myeloid	Endothelial	PDGFC	FLT4	0.571193	0.859166
6	7	Myeloid	Endothelial	APOE	LDLR	0.760675	1.13713
6	7	Myeloid	Endothelial	ADAM9	ITGA6	1.19294	1.72944
6	7	Myeloid	Endothelial	ADAM9	ITGB1	1.0809	1.57593
6	7	Myeloid	Endothelial	VCAM1	ITGB1	1.2996	1.93526
6	7	Myeloid	Endothelial	NAMPT	INSR	1.74476	2.4607
7	6	Endothelial	Myeloid	A2M	LRP1	1.84887	2.61975
7	6	Endothelial	Myeloid	APP	CD74	2.95994	4.46736
7	6	Endothelial	Myeloid	CCL14	CCR1	1.48713	2.15039
7	6	Endothelial	Myeloid	ICAM2	ITGB2	1.59269	2.33104
7	6	Endothelial	Myeloid	CYR61	ITGB2	1.3441	1.99046
7	6	Endothelial	Myeloid	GAS6	AXL	1.26496	1.8827
7	6	Endothelial	Myeloid	GAS6	MERTK	1.18641	1.75364
7	6	Endothelial	Myeloid	F8	LRP1	1.00285	1.4607
7	6	Endothelial	Myeloid	PLAT	LRP1	0.968913	1.41421
7	6	Endothelial	Myeloid	VEGFC	NRP2	0.642251	0.962204
7	6	Endothelial	Myeloid	SEMA3F	NRP2	0.565015	0.856392
7	6	Endothelial	Myeloid	TFPI	LRP1	0.8052	1.18992
7	6	Endothelial	Myeloid	CTGF	ITGB2	1.34845	1.99642
7	6	Endothelial	Myeloid	CCL2	CCR1	1.21025	1.77106
7	6	Endothelial	Myeloid	HEBP1	FPR3	1.053	1.63543
7	6	Endothelial	Myeloid	SERPINE1	LRP1	0.610715	0.923477
7	6	Endothelial	Myeloid	ICAM1	ITGB2	0.903822	1.38729
7	6	Endothelial	Myeloid	ICAM1	ITGAX	0.610686	0.905663
7	6	Endothelial	Myeloid	SERPINE2	LRP1	0.761828	1.1305
6	8	Myeloid	T/NK	GRN	TNFRSF1B	1.84614	2.05714
6	8	Myeloid	T/NK	MRC1	PTPRC	1.5167	1.6076
6	8	Myeloid	T/NK	CXCL16	CXCR6	1.29465	1.2145
6	8	Myeloid	T/NK	LGALS9	HAVCR2	1.05553	1.07406
6	8	Myeloid	T/NK	VCAM1	ITGB2	1.28972	1.1008
6	8	Myeloid	T/NK	VCAM1	ITGA4	1.01397	1.03628
6	8	Myeloid	T/NK	CXCL12	CXCR4	1.01344	0.689785
8	6	T/NK	Myeloid	CCL5	CCR1	1.30314	0.888251
8	6	T/NK	Myeloid	CCL4	CCR1	1.03838	0.826297
8	6	T/NK	Myeloid	FASLG	TNFRSF1A	0.844395	0.553879
8	6	T/NK	Myeloid	IL16	CD4	1.20473	1.17831
8	6	T/NK	Myeloid	ICAM3	ITGB2	1.09733	1.02605
8	6	T/NK	Myeloid	ICAM3	CD209	0.938522	0.76513
8	6	T/NK	Myeloid	ICAM1	ITGB2	0.85583	0.96954
8	6	T/NK	Myeloid	ICAM1	ITGAX	0.562693	0.487916
6	9	Myeloid	T/NK	GRN	TNFRSF1B	1.60915	2.52078
6	9	Myeloid	T/NK	MRC1	PTPRC	1.7784	2.68178
6	9	Myeloid	T/NK	CD86	CD28	1.31211	2.00165
6	9	Myeloid	T/NK	CCL13	CXCR3	1.36199	2.06773
6	9	Myeloid	T/NK	CXCL16	CXCR6	1.65052	2.44084
6	9	Myeloid	T/NK	IL18	IL18R1	0.950704	1.47512
6	9	Myeloid	T/NK	LGALS9	CD44	1.13063	1.71085
6	9	Myeloid	T/NK	LGALS9	HAVCR2	0.865886	1.34735
6	9	Myeloid	T/NK	ADORA3	ENTPD1	0.754306	1.14348
6	9	Myeloid	T/NK	CXCL9	CXCR3	1.49921	2.29319
6	9	Myeloid	T/NK	SPP1	CD44	1.72775	2.69191
6	9	Myeloid	T/NK	VCAM1	ITGA4	0.844552	1.31268
6	9	Myeloid	T/NK	CXCL12	CXCR3	0.950936	1.39237
6	9	Myeloid	T/NK	CXCL12	CXCR4	0.717453	1.0718
6	9	Myeloid	T/NK	IL1RN	IL1R2	0.942722	1.36205
6	9	Myeloid	T/NK	IL10	IL10RA	0.721956	1.06789
6	9	Myeloid	T/NK	CXCL10	CXCR3	1.36553	2.07355
9	6	T/NK	Myeloid	CTLA4	CD86	2.2361	3.27029
9	6	T/NK	Myeloid	ICAM3	ITGB2	1.15422	1.73216
9	6	T/NK	Myeloid	ICAM3	CD209	0.995414	1.47124
6	10	Myeloid	Myeloid	LGALS9	HAVCR2	1.10076	1.27063
6	10	Myeloid	Myeloid	ADORA3	ENTPD1	0.747774	0.86375
6	10	Myeloid	Myeloid	PLAU	PLAUR	1.43678	1.27276
6	10	Myeloid	Myeloid	VCAM1	ITGB2	1.04295	1.21533
6	10	Myeloid	Myeloid	IL1RN	IL1R2	1.17873	0.965041
10	6	Myeloid	Myeloid	LGALS9	HAVCR2	0.808438	0.82417
10	6	Myeloid	Myeloid	GRN	TNFRSF1A	0.818906	0.75282
10	6	Myeloid	Myeloid	VEGFA	NRP2	0.566946	0.653613
10	6	Myeloid	Myeloid	VEGFA	NRP1	0.65586	0.799699
6	11	Myeloid	T/NK	GRN	TNFRSF1B	1.63334	2.05774
6	11	Myeloid	T/NK	MRC1	PTPRC	1.82621	1.77842
6	11	Myeloid	T/NK	CD86	CD28	1.05142	1.32296
6	11	Myeloid	T/NK	CCL13	CXCR3	1.05429	1.31232
6	11	Myeloid	T/NK	CXCL16	CXCR6	1.68954	1.41637
6	11	Myeloid	T/NK	LGALS9	CD44	1.15646	1.15748
6	11	Myeloid	T/NK	PILRA	CD99	0.95645	1.08071
6	11	Myeloid	T/NK	CXCL9	CXCR3	1.19151	1.53779
6	11	Myeloid	T/NK	SPP1	CD44	1.75358	2.13854
6	11	Myeloid	T/NK	VCAM1	ITGA4	0.958113	1.06427
6	11	Myeloid	T/NK	VCAM1	ITGB2	0.951245	1.06194
6	11	Myeloid	T/NK	CXCL12	CXCR4	1.50954	0.930643
6	11	Myeloid	T/NK	CXCL12	CXCR3	0.643236	0.636966
6	11	Myeloid	T/NK	IL10	IL10RA	0.598433	0.573025
6	11	Myeloid	T/NK	CXCL10	CXCR3	1.05783	1.31815
11	6	T/NK	Myeloid	CCL5	CCR1	1.7484	1.13255
11	6	T/NK	Myeloid	CCL4	CCR1	1.38413	1.00907
11	6	T/NK	Myeloid	ANXA1	FPR3	1.44518	1.41093
11	6	T/NK	Myeloid	IFNG	IFNGR1	1.12392	1.04262
11	6	T/NK	Myeloid	IFNG	IFNGR2	1.00539	0.847876
11	6	T/NK	Myeloid	CD6	ALCAM	0.916558	0.754398
11	6	T/NK	Myeloid	ICAM3	ITGB2	1.01179	1.05495
11	6	T/NK	Myeloid	ICAM3	CD209	0.852986	0.794026
11	6	T/NK	Myeloid	RPS19	C5AR1	0.880256	1.08314
12	6	Hepatocyte	Myeloid	MDK	LRP1	1.39757	1.97556
12	6	Hepatocyte	Myeloid	SERPINA1	LRP1	1.37551	1.94586
12	6	Hepatocyte	Myeloid	MIF	CD74	2.40488	3.68545
12	6	Hepatocyte	Myeloid	RARRES2	CMKLR1	0.931137	1.33206
12	6	Hepatocyte	Myeloid	TF	TFRC	0.870646	1.26601
12	6	Hepatocyte	Myeloid	CCL15	CCR1	0.826918	1.23599
12	6	Hepatocyte	Myeloid	CCL16	CCR1	0.827805	1.23718
12	6	Hepatocyte	Myeloid	C3	C3AR1	1.1167	1.74477
12	6	Hepatocyte	Myeloid	C3	ITGB2	0.848916	1.3048
12	6	Hepatocyte	Myeloid	C3	ITGAX	0.555779	0.823171
12	6	Hepatocyte	Myeloid	C3	LRP1	0.620883	0.930137
12	6	Hepatocyte	Myeloid	FGA	ITGB2	0.817909	1.26306
12	6	Hepatocyte	Myeloid	FGA	ITGAX	0.524772	0.781436
12	6	Hepatocyte	Myeloid	RPS19	C5AR1	0.922172	1.41997
12	6	Hepatocyte	Myeloid	TFPI	LRP1	0.681601	1.01186
6	14	Myeloid	T/NK	MRC1	PTPRC	1.45804	1.73953
6	14	Myeloid	T/NK	LGALS9	CD44	0.882928	1.10943
6	14	Myeloid	T/NK	SPP1	CD44	1.48005	2.0905
6	14	Myeloid	T/NK	CXCL12	CXCR4	1.0336	0.876862
6	14	Myeloid	T/NK	IL10	IL10RA	0.546298	0.594979
14	6	T/NK	Myeloid	IFNG	IFNGR1	2.28022	1.70231
14	6	T/NK	Myeloid	IFNG	IFNGR2	2.16169	1.50756
14	6	T/NK	Myeloid	CCL5	CCR1	1.47414	1.19966
14	6	T/NK	Myeloid	ANXA1	FPR3	1.60502	1.60082
14	6	T/NK	Myeloid	CCL4	CCR1	0.907515	0.922017
14	6	T/NK	Myeloid	CD6	ALCAM	0.708705	0.739573
14	6	T/NK	Myeloid	ICAM3	ITGB2	0.901528	1.07126
14	6	T/NK	Myeloid	ICAM3	CD209	0.74272	0.810334
14	6	T/NK	Myeloid	RPS19	C5AR1	0.939117	1.15403
14	6	T/NK	Myeloid	TNF	TNFRSF1A	0.516272	0.544529
14	6	T/NK	Myeloid	IL16	CD4	0.892272	1.17075
15	6	Hepatocyte	Myeloid	SERPINA1	LRP1	1.82889	2.67398
15	6	Hepatocyte	Myeloid	TF	TFRC	1.79871	2.63076
15	6	Hepatocyte	Myeloid	FGA	ITGB2	1.88796	2.80802
15	6	Hepatocyte	Myeloid	FGA	ITGAX	1.59482	2.3264
15	6	Hepatocyte	Myeloid	RARRES2	CMKLR1	1.49321	2.18439
15	6	Hepatocyte	Myeloid	SERPINC1	LRP1	1.53226	2.25156
15	6	Hepatocyte	Myeloid	TFPI	LRP1	1.31075	1.93614
15	6	Hepatocyte	Myeloid	C3	C3AR1	1.75563	2.67823
15	6	Hepatocyte	Myeloid	C3	ITGB2	1.48785	2.23826
15	6	Hepatocyte	Myeloid	C3	ITGAX	1.19471	1.75664
15	6	Hepatocyte	Myeloid	C3	LRP1	1.25981	1.8636
15	6	Hepatocyte	Myeloid	MDK	LRP1	1.06789	1.59031
15	6	Hepatocyte	Myeloid	SERPING1	LRP1	1.04092	1.5519
15	6	Hepatocyte	Myeloid	CCL15	CCR1	1.02651	1.55241
15	6	Hepatocyte	Myeloid	CCL16	CCR1	0.95553	1.45134
15	6	Hepatocyte	Myeloid	C5	C5AR1	1.1096	1.71187
15	6	Hepatocyte	Myeloid	PROS1	AXL	0.812166	1.27661
15	6	Hepatocyte	Myeloid	LRPAP1	LRP1	0.570858	0.88253
6	16	Myeloid	Myeloid	GRN	TNFRSF1B	1.5989	2.161
6	16	Myeloid	Myeloid	LAIR1	LILRB4	1.08728	1.39387
6	16	Myeloid	Myeloid	LGALS9	CD44	1.54487	1.53628
6	16	Myeloid	Myeloid	PLAU	PLAUR	2.56744	1.9488
6	16	Myeloid	Myeloid	SPP1	CD44	2.14199	2.51734
6	16	Myeloid	Myeloid	VCAM1	ITGB2	1.01076	1.19658
6	16	Myeloid	Myeloid	IL1RN	IL1R2	0.536382	0.582485
6	16	Myeloid	Myeloid	IL10	IL10RB	0.598457	0.654198
16	6	Myeloid	Myeloid	PSAP	LRP1	1.04549	0.95672
16	6	Myeloid	Myeloid	CCL3	CCR1	1.9162	1.57701
16	6	Myeloid	Myeloid	NRG1	MS4A4A	1.90061	2.75868
16	6	Myeloid	Myeloid	ICAM1	ITGB2	1.15513	1.2607
16	6	Myeloid	Myeloid	ICAM1	ITGAX	0.861989	0.779074
16	6	Myeloid	Myeloid	VEGFA	NRP2	1.1022	0.973424
16	6	Myeloid	Myeloid	VEGFA	NRP1	1.19111	1.11951
16	6	Myeloid	Myeloid	CCL3L3	CCR1	2.00083	1.62753
16	6	Myeloid	Myeloid	ANXA1	FPR3	1.17384	1.43957
16	6	Myeloid	Myeloid	TNF	TNFRSF1A	0.779373	0.729785
16	6	Myeloid	Myeloid	GRN	TNFRSF1A	0.708522	0.687487
16	6	Myeloid	Myeloid	LGALS9	HAVCR2	0.761409	0.796576
16	6	Myeloid	Myeloid	LAIR1	LILRB4	0.861143	1.10153
16	6	Myeloid	Myeloid	CCL4	CCR1	0.763616	0.888916
16	6	Myeloid	Myeloid	CCL2	CCR1	1.31538	1.21832
16	6	Myeloid	Myeloid	MMP9	LRP1	0.569639	0.67264
16	6	Myeloid	Myeloid	MIF	CD74	1.87705	2.70009
6	17	Myeloid	Hepatocyte	PSAP	LRP1	1.72675	2.76881
6	17	Myeloid	Hepatocyte	MMP9	LRP1	1.10948	1.75463
6	17	Myeloid	Hepatocyte	A2M	LRP1	0.950993	1.49424
6	17	Myeloid	Hepatocyte	PLAU	LRP1	0.660195	1.01646
17	6	Hepatocyte	Myeloid	TF	TFRC	2.01845	2.87391
17	6	Hepatocyte	Myeloid	SERPINA1	LRP1	1.92802	2.74911
17	6	Hepatocyte	Myeloid	TFPI	LRP1	1.8887	2.69474
17	6	Hepatocyte	Myeloid	RARRES2	CMKLR1	1.58756	2.26454
17	6	Hepatocyte	Myeloid	SERPINC1	LRP1	1.55446	2.23248
17	6	Hepatocyte	Myeloid	C3	C3AR1	1.85161	2.77235
17	6	Hepatocyte	Myeloid	C3	ITGB2	1.58382	2.33238
17	6	Hepatocyte	Myeloid	C3	ITGAX	1.29069	1.85075
17	6	Hepatocyte	Myeloid	C3	LRP1	1.35579	1.95772
17	6	Hepatocyte	Myeloid	FGA	ITGB2	1.56321	2.30387
17	6	Hepatocyte	Myeloid	FGA	ITGAX	1.27007	1.82225
17	6	Hepatocyte	Myeloid	CCL16	CCR1	1.35083	1.97584
17	6	Hepatocyte	Myeloid	SERPING1	LRP1	1.08596	1.58455
17	6	Hepatocyte	Myeloid	C5	C5AR1	1.27471	1.91938
17	6	Hepatocyte	Myeloid	CCL15	CCR1	0.915376	1.3736
17	6	Hepatocyte	Myeloid	PROS1	AXL	0.887419	1.36987
17	6	Hepatocyte	Myeloid	SERPINE1	LRP1	0.583747	0.889986
17	6	Hepatocyte	Myeloid	MDK	LRP1	0.760439	1.13435
17	6	Hepatocyte	Myeloid	LRPAP1	LRP1	0.664817	1.00211
6	18	Myeloid	T/NK	GRN	TNFRSF1B	1.47404	2.05664
6	18	Myeloid	T/NK	MRC1	PTPRC	1.44848	1.74268
6	18	Myeloid	T/NK	CXCL16	CXCR6	1.0291	1.25554
6	18	Myeloid	T/NK	LGALS9	CD44	0.921075	1.1328
6	18	Myeloid	T/NK	SPP1	CD44	1.51819	2.11387
6	18	Myeloid	T/NK	VCAM1	ITGB2	0.823194	1.06079
6	18	Myeloid	T/NK	CXCL12	CXCR4	1.0758	0.908105
18	6	T/NK	Myeloid	IFNG	IFNGR1	1.90111	1.53606
18	6	T/NK	Myeloid	IFNG	IFNGR2	1.78258	1.34131
18	6	T/NK	Myeloid	CCL4	CCR1	1.52213	1.23869
18	6	T/NK	Myeloid	CCL5	CCR1	1.39849	1.17638
18	6	T/NK	Myeloid	ANXA1	FPR3	1.21488	1.41677
18	6	T/NK	Myeloid	ICAM3	ITGB2	0.905652	1.07831
18	6	T/NK	Myeloid	ICAM3	CD209	0.746844	0.817391
18	6	T/NK	Myeloid	FASLG	TNFRSF1A	0.580436	0.580556
19	6	Hepatocyte	Myeloid	RARRES2	CMKLR1	2.20041	3.4469
19	6	Hepatocyte	Myeloid	TF	TFRC	1.43632	2.26249
19	6	Hepatocyte	Myeloid	SERPING1	LRP1	1.25879	1.98634
19	6	Hepatocyte	Myeloid	LRPAP1	LRP1	0.941323	1.49236
19	6	Hepatocyte	Myeloid	C5	C5AR1	1.06216	1.70508
19	6	Hepatocyte	Myeloid	CCL15	CCR1	0.83112	1.32924
19	6	Hepatocyte	Myeloid	MDK	LRP1	0.670742	1.07134
19	6	Hepatocyte	Myeloid	SERPINC1	LRP1	0.659187	1.05336
19	6	Hepatocyte	Myeloid	FGA	ITGB2	0.864277	1.39231
19	6	Hepatocyte	Myeloid	FGA	ITGAX	0.57114	0.910691
19	6	Hepatocyte	Myeloid	HEBP1	FPR3	0.993116	1.60674
19	6	Hepatocyte	Myeloid	SERPINE2	LRP1	0.58041	0.930778
19	6	Hepatocyte	Myeloid	C3	C3AR1	1.06752	1.73186
19	6	Hepatocyte	Myeloid	C3	ITGB2	0.799734	1.29189
19	6	Hepatocyte	Myeloid	C3	ITGAX	0.506597	0.810262
19	6	Hepatocyte	Myeloid	C3	LRP1	0.571701	0.917227
19	6	Hepatocyte	Myeloid	SERPINA1	LRP1	0.611668	0.979416
6	21	Myeloid	Myeloid	PSAP	LRP1	1.84902	2.83788
6	21	Myeloid	Myeloid	CCL18	CCR1	1.75922	2.69766
6	21	Myeloid	Myeloid	GRN	TNFRSF1B	1.47973	2.26151
6	21	Myeloid	Myeloid	CCL3L3	CCR1	1.45443	2.19689
6	21	Myeloid	Myeloid	CCL3	CCR1	1.43976	2.17278
6	21	Myeloid	Myeloid	MMP9	LRP1	1.23175	1.8237
6	21	Myeloid	Myeloid	CCL13	CCR1	1.10295	1.61941
6	21	Myeloid	Myeloid	LAIR1	LILRB4	1.0185	1.51402
6	21	Myeloid	Myeloid	A2M	LRP1	1.07326	1.56331
6	21	Myeloid	Myeloid	PLAU	PLAUR	1.54518	1.94206
6	21	Myeloid	Myeloid	PLAU	LRP1	0.782465	1.08553
6	21	Myeloid	Myeloid	VCAM1	ITGB2	0.861985	1.26289
6	21	Myeloid	Myeloid	CCL8	CCR1	0.826508	1.16521
6	21	Myeloid	Myeloid	IL10	IL10RA	0.585304	0.804904
6	21	Myeloid	Myeloid	CCL2	CCR1	0.646104	0.86881
21	6	Myeloid	Myeloid	CCL3L3	CCR1	2.28749	2.78412
21	6	Myeloid	Myeloid	CCL3	CCR1	1.88984	2.33757
21	6	Myeloid	Myeloid	CCL18	CCR1	1.78264	2.21718
21	6	Myeloid	Myeloid	PSAP	LRP1	1.68031	2.05231
21	6	Myeloid	Myeloid	ICAM1	ITGB2	1.68918	2.18085
21	6	Myeloid	Myeloid	ICAM1	ITGAX	1.39604	1.69923
21	6	Myeloid	Myeloid	CCL4	CCR1	1.35092	1.73235
21	6	Myeloid	Myeloid	A2M	LRP1	1.20381	1.5172
21	6	Myeloid	Myeloid	GRN	TNFRSF1A	1.1006	1.36747
21	6	Myeloid	Myeloid	LAIR1	LILRB4	1.11083	1.53949
21	6	Myeloid	Myeloid	VEGFA	NRP2	1.15263	1.4512
21	6	Myeloid	Myeloid	VEGFA	NRP1	1.24154	1.59729
21	6	Myeloid	Myeloid	PDGFB	LRP1	0.684608	0.934143
21	6	Myeloid	Myeloid	GAS6	AXL	0.98235	1.38832
21	6	Myeloid	Myeloid	GAS6	MERTK	0.903798	1.25926
21	6	Myeloid	Myeloid	PLAU	PLAUR	0.849113	1.12822
21	6	Myeloid	Myeloid	PLAU	LRP1	0.83116	1.09872
21	6	Myeloid	Myeloid	LGALS9	HAVCR2	0.809896	1.07954
21	6	Myeloid	Myeloid	MMP9	LRP1	0.805251	1.06963
21	6	Myeloid	Myeloid	ICAM4	ITGB2	0.798766	1.18092
21	6	Myeloid	Myeloid	VCAM1	ITGB2	1.1432	1.56772
6	22	Myeloid	Hepatocyte	ADAM9	ITGB1	0.713164	0.953216
6	22	Myeloid	Hepatocyte	VCAM1	ITGB1	0.931869	1.31255
22	6	Hepatocyte	Myeloid	MDK	LRP1	1.61286	1.87427
22	6	Hepatocyte	Myeloid	FGA	ITGB2	1.77771	2.18297
22	6	Hepatocyte	Myeloid	FGA	ITGAX	1.48458	1.70135
22	6	Hepatocyte	Myeloid	SERPINA1	LRP1	1.53388	1.79181
22	6	Hepatocyte	Myeloid	RARRES2	CMKLR1	1.36607	1.585
22	6	Hepatocyte	Myeloid	C3	C3AR1	1.54244	2.09775
22	6	Hepatocyte	Myeloid	C3	ITGB2	1.27466	1.65778
22	6	Hepatocyte	Myeloid	C3	ITGAX	0.981522	1.17616
22	6	Hepatocyte	Myeloid	C3	LRP1	1.04663	1.28312
22	6	Hepatocyte	Myeloid	C5	C5AR1	1.00876	1.41361
22	6	Hepatocyte	Myeloid	CCL26	CCR1	1.02031	1.31319
22	6	Hepatocyte	Myeloid	TF	TFRC	1.02298	1.25782
22	6	Hepatocyte	Myeloid	TFPI	LRP1	0.969918	1.20304
22	6	Hepatocyte	Myeloid	GRN	TNFRSF1A	0.612293	0.790702
22	6	Hepatocyte	Myeloid	SERPINE1	LRP1	0.600989	0.817878
6	23	Myeloid	Myeloid	CCL18	CCR1	1.73512	2.60891
6	23	Myeloid	Myeloid	CCL3L3	CCR1	1.43033	2.10814
6	23	Myeloid	Myeloid	CCL3	CCR1	1.41565	2.08403
6	23	Myeloid	Myeloid	CCL13	CCR1	1.07885	1.53066
6	23	Myeloid	Myeloid	LAIR1	LILRB4	1.34679	1.76971
6	23	Myeloid	Myeloid	LGALS9	CD44	1.2052	1.54863
6	23	Myeloid	Myeloid	PLAU	PLAUR	1.80255	1.98103
6	23	Myeloid	Myeloid	SPP1	CD44	1.80232	2.5297
6	23	Myeloid	Myeloid	VCAM1	ITGB2	1.19004	1.5204
6	23	Myeloid	Myeloid	CCL8	CCR1	0.802405	1.07646
6	23	Myeloid	Myeloid	IL10	IL10RB	0.61354	0.777931
6	23	Myeloid	Myeloid	CCL2	CCR1	0.622001	0.780057
23	6	Myeloid	Myeloid	MMP9	LRP1	2.68947	2.76347
23	6	Myeloid	Myeloid	CCL3	CCR1	1.82996	2.01828
23	6	Myeloid	Myeloid	PSAP	LRP1	1.24017	1.39388
23	6	Myeloid	Myeloid	CCL7	CCR1	1.33476	1.55032
23	6	Myeloid	Myeloid	CCL3L3	CCR1	1.83133	2.01958
23	6	Myeloid	Myeloid	LAIR1	LILRB4	0.961441	1.30055
23	6	Myeloid	Myeloid	GRN	TNFRSF1A	0.875973	1.0043
23	6	Myeloid	Myeloid	CCL2	CCR1	1.72809	1.92201
23	6	Myeloid	Myeloid	MIF	CD74	2.36396	3.28795
23	6	Myeloid	Myeloid	ANXA1	FPR3	1.14163	1.57184
23	6	Myeloid	Myeloid	PLAU	PLAUR	0.711783	0.907089
23	6	Myeloid	Myeloid	PLAU	LRP1	0.69383	0.877591
23	6	Myeloid	Myeloid	CCL18	CCR1	1.05144	1.28258
23	6	Myeloid	Myeloid	TNF	TNFRSF1A	0.862555	0.991616
23	6	Myeloid	Myeloid	ICAM1	ITGB2	1.05837	1.38125
23	6	Myeloid	Myeloid	ICAM1	ITGAX	0.765237	0.899629
23	6	Myeloid	Myeloid	CCL13	CCR1	0.81858	1.06253
23	6	Myeloid	Myeloid	LGALS9	HAVCR2	0.664314	0.856004
23	6	Myeloid	Myeloid	VEGFA	NRP2	0.809016	0.974995
23	6	Myeloid	Myeloid	VEGFA	NRP1	0.89793	1.12108
24	6	Hepatocyte	Myeloid	SERPINA1	LRP1	1.39171	1.74862
24	6	Hepatocyte	Myeloid	MDK	LRP1	1.28218	1.62354
24	6	Hepatocyte	Myeloid	CCL15	CCR1	1.13053	1.49848
24	6	Hepatocyte	Myeloid	RARRES2	CMKLR1	1.06346	1.34732
24	6	Hepatocyte	Myeloid	FGA	ITGB2	1.22949	1.67761
24	6	Hepatocyte	Myeloid	FGA	ITGAX	0.936354	1.19599
24	6	Hepatocyte	Myeloid	TF	TFRC	0.867062	1.14896
24	6	Hepatocyte	Myeloid	SERPINC1	LRP1	0.690214	0.947513
24	6	Hepatocyte	Myeloid	MIF	CD74	1.96201	2.99714
6	25	Myeloid	T/NK	MRC1	PTPRC	1.30873	1.79437
6	25	Myeloid	T/NK	LGALS9	HAVCR2	1.04997	1.3325
6	25	Myeloid	T/NK	PILRA	CD99	0.883479	1.19431
6	25	Myeloid	T/NK	VCAM1	ITGB2	1.15428	1.39853
25	6	T/NK	Myeloid	IFNG	IFNGR1	2.30885	2.26579
25	6	T/NK	Myeloid	IFNG	IFNGR2	2.19032	2.07104
25	6	T/NK	Myeloid	CCL5	CCR1	1.64945	1.66238
25	6	T/NK	Myeloid	CCL4	CCR1	1.47672	1.52506
25	6	T/NK	Myeloid	CCL3	CCR1	1.02302	1.16437
25	6	T/NK	Myeloid	FASLG	TNFRSF1A	0.580961	0.676296
25	6	T/NK	Myeloid	ANXA1	FPR3	1.37957	1.6957
25	6	T/NK	Myeloid	IL16	CD4	1.01838	1.3491
25	6	T/NK	Myeloid	ICAM3	ITGB2	0.887387	1.16846
25	6	T/NK	Myeloid	ICAM3	CD209	0.72858	0.907537
6	26	Myeloid	Myeloid	LAIR1	LILRB4	1.04453	1.43885
6	26	Myeloid	Myeloid	LGALS9	CD44	0.995634	1.29502
6	26	Myeloid	Myeloid	PLAU	PLAUR	1.51105	1.55415
6	26	Myeloid	Myeloid	SPP1	CD44	1.59275	2.27609
6	26	Myeloid	Myeloid	VCAM1	ITGB2	1.04609	1.31923
26	6	Myeloid	Myeloid	PSAP	LRP1	1.0617	1.12407
26	6	Myeloid	Myeloid	NRG1	MS4A4A	1.97162	2.88991
26	6	Myeloid	Myeloid	LGALS9	HAVCR2	0.837898	0.950555
26	6	Myeloid	Myeloid	CCL3L3	CCR1	1.23159	1.34162
26	6	Myeloid	Myeloid	CCL3	CCR1	1.08535	1.22332
26	6	Myeloid	Myeloid	LAIR1	LILRB4	0.842489	1.14994
26	6	Myeloid	Myeloid	CCL2	CCR1	1.69214	1.71421
26	6	Myeloid	Myeloid	GRN	TNFRSF1A	0.542972	0.650156
26	6	Myeloid	Myeloid	ICAM1	ITGB2	0.843025	1.13735
26	6	Myeloid	Myeloid	ICAM1	ITGAX	0.549888	0.655725
26	6	Myeloid	Myeloid	VEGFA	NRP2	0.631065	0.762017
26	6	Myeloid	Myeloid	VEGFA	NRP1	0.71998	0.908103
27	6	Hepatocyte	Myeloid	SERPINC1	LRP1	2.42537	3.06605
27	6	Hepatocyte	Myeloid	FGA	ITGB2	2.22885	2.92827
27	6	Hepatocyte	Myeloid	FGA	ITGAX	1.93572	2.44665
27	6	Hepatocyte	Myeloid	C3	C3AR1	2.32413	3.16003
27	6	Hepatocyte	Myeloid	C3	ITGB2	2.05635	2.72005
27	6	Hepatocyte	Myeloid	C3	ITGAX	1.76321	2.23843
27	6	Hepatocyte	Myeloid	C3	LRP1	1.82831	2.3454
27	6	Hepatocyte	Myeloid	TF	TFRC	1.78995	2.29865
27	6	Hepatocyte	Myeloid	SERPING1	LRP1	1.40923	1.83956
27	6	Hepatocyte	Myeloid	RARRES2	CMKLR1	1.29507	1.67875
27	6	Hepatocyte	Myeloid	CCL16	CCR1	1.25552	1.69591
27	6	Hepatocyte	Myeloid	SERPINA1	LRP1	1.06563	1.42484
27	6	Hepatocyte	Myeloid	C5	C5AR1	1.13309	1.63002
27	6	Hepatocyte	Myeloid	PROS1	AXL	0.901233	1.32687
27	6	Hepatocyte	Myeloid	TFPI	LRP1	0.607595	0.871988
6	28	Myeloid	T/NK	GRN	TNFRSF1B	1.65285	2.06235
6	28	Myeloid	T/NK	MRC1	PTPRC	1.601	1.69923
6	28	Myeloid	T/NK	CXCL16	CXCR6	1.11962	1.22128
6	28	Myeloid	T/NK	LGALS9	HAVCR2	1.28604	1.19861
6	28	Myeloid	T/NK	PILRA	CD99	1.0647	1.11547
6	28	Myeloid	T/NK	VCAM1	ITGB2	1.30961	1.18045
6	28	Myeloid	T/NK	VCAM1	ITGA4	0.893336	1.041
6	28	Myeloid	T/NK	CXCL12	CXCR4	0.993477	0.753009
28	6	T/NK	Myeloid	CCL5	CCR1	1.75306	1.12878
28	6	T/NK	Myeloid	CCL4	CCR1	1.02326	0.884294
28	6	T/NK	Myeloid	ANXA1	FPR3	1.24543	1.34106
28	6	T/NK	Myeloid	ICAM3	ITGB2	1.00252	1.04998
28	6	T/NK	Myeloid	ICAM3	CD209	0.843709	0.789055
28	6	T/NK	Myeloid	CD47	SIRPA	0.763866	0.701058
28	6	T/NK	Myeloid	IFNG	IFNGR1	0.786871	0.927247
28	6	T/NK	Myeloid	IFNG	IFNGR2	0.66834	0.7325
28	6	T/NK	Myeloid	FASLG	TNFRSF1A	0.522023	0.505628
6	29	Myeloid	Hepatocyte	PSAP	LRP1	1.74203	2.52443
6	29	Myeloid	Hepatocyte	MMP9	LRP1	1.12475	1.51025
6	29	Myeloid	Hepatocyte	A2M	LRP1	0.966272	1.24986
6	29	Myeloid	Hepatocyte	PLAU	LRP1	0.675474	0.772076
6	29	Myeloid	Hepatocyte	APOE	SORL1	0.619435	0.687657
29	6	Hepatocyte	Myeloid	FGA	ITGB2	2.62614	1.78526
29	6	Hepatocyte	Myeloid	FGA	ITGAX	2.333	1.30364
29	6	Hepatocyte	Myeloid	C3	C3AR1	2.729	2.15481
29	6	Hepatocyte	Myeloid	C3	ITGB2	2.46122	1.71484
29	6	Hepatocyte	Myeloid	C3	ITGAX	2.16808	1.23322
29	6	Hepatocyte	Myeloid	C3	LRP1	2.23318	1.34018
29	6	Hepatocyte	Myeloid	TF	TFRC	1.87253	1.18494
29	6	Hepatocyte	Myeloid	SERPINC1	LRP1	1.81273	1.16065
29	6	Hepatocyte	Myeloid	SERPING1	LRP1	1.6173	1.0772
29	6	Hepatocyte	Myeloid	SERPINA1	LRP1	1.29024	0.937549
29	6	Hepatocyte	Myeloid	RARRES2	CMKLR1	1.19026	0.830666
29	6	Hepatocyte	Myeloid	C5	C5AR1	1.37054	1.317
29	6	Hepatocyte	Myeloid	CCL16	CCR1	1.01476	0.936717
29	6	Hepatocyte	Myeloid	F9	LRP1	0.822888	0.737988
29	6	Hepatocyte	Myeloid	A2M	LRP1	1.14778	0.876717
29	6	Hepatocyte	Myeloid	PROS1	AXL	0.913121	1.0567
29	6	Hepatocyte	Myeloid	TFPI	LRP1	0.646181	0.662534
6	30	Myeloid	Endothelial	GRN	TNFRSF1A	1.72781	1.98177
6	30	Myeloid	Endothelial	IGF1	IGF1R	0.823142	0.937933
6	30	Myeloid	Endothelial	CD209	CEACAM1	0.77689	0.694961
6	30	Myeloid	Endothelial	PDGFC	KDR	1.50702	0.646371
6	30	Myeloid	Endothelial	PDGFC	FLT4	0.770616	0.535173
6	30	Myeloid	Endothelial	APOE	LDLR	0.711729	0.626675
6	30	Myeloid	Endothelial	ADAM9	ITGB1	0.914341	0.657833
6	30	Myeloid	Endothelial	VCAM1	ITGB1	1.13305	1.01717
6	30	Myeloid	Endothelial	NAMPT	INSR	1.6962	0.640728
6	30	Myeloid	Endothelial	IL1RN	IL1R1	1.25612	0.563764
30	6	Endothelial	Myeloid	CCL14	CCR1	2.82538	1.04431
30	6	Endothelial	Myeloid	APP	CD74	3.18731	2.73425
30	6	Endothelial	Myeloid	TFPI	LRP1	1.71294	0.73302
30	6	Endothelial	Myeloid	F8	LRP1	1.56702	0.710986
30	6	Endothelial	Myeloid	CCL23	CCR1	1.53057	0.848793
30	6	Endothelial	Myeloid	A2M	LRP1	1.36195	0.680021
30	6	Endothelial	Myeloid	ICAM2	ITGB2	1.36849	1.02123
30	6	Endothelial	Myeloid	CCL2	CCR1	1.74623	0.881358
30	6	Endothelial	Myeloid	SEMA3F	NRP2	0.575511	0.536801
30	6	Endothelial	Myeloid	ICAM1	ITGB2	1.55379	1.04921
30	6	Endothelial	Myeloid	ICAM1	ITGAX	1.26065	0.56759
30	6	Endothelial	Myeloid	CSF1	CSF1R	1.25604	1.50713
30	6	Endothelial	Myeloid	GAS6	AXL	0.967939	0.964298
30	6	Endothelial	Myeloid	GAS6	MERTK	0.889387	0.835238
30	6	Endothelial	Myeloid	HEBP1	FPR3	1.23909	1.2409
30	6	Endothelial	Myeloid	ICAM4	ITGB2	0.834891	0.94066
30	6	Endothelial	Myeloid	PROS1	AXL	1.01323	0.971138
30	6	Endothelial	Myeloid	PLAT	LRP1	0.571276	0.560629
6	31	Myeloid	Fibroblast	PSAP	LRP1	1.83276	2.68808
6	31	Myeloid	Fibroblast	GRN	TNFRSF1A	1.42955	2.10657
6	31	Myeloid	Fibroblast	MMP9	LRP1	1.21548	1.67389
6	31	Myeloid	Fibroblast	A2M	LRP1	1.057	1.41351
6	31	Myeloid	Fibroblast	PILRA	CD99	1.10746	1.35708
6	31	Myeloid	Fibroblast	PDGFC	PDGFRA	0.746256	0.81781
6	31	Myeloid	Fibroblast	PLAU	LRP1	0.766201	0.935726
6	31	Myeloid	Fibroblast	ADAM9	ITGB1	1.52182	1.47124
6	31	Myeloid	Fibroblast	ADAM9	ITGAV	0.648434	0.80222
6	31	Myeloid	Fibroblast	SPP1	ITGAV	1.48418	2.17534
6	31	Myeloid	Fibroblast	VCAM1	ITGB1	1.74053	1.83057
31	6	Fibroblast	Myeloid	CTGF	ITGB2	2.67598	2.52862
31	6	Fibroblast	Myeloid	CYR61	ITGB2	2.43901	2.3471
31	6	Fibroblast	Myeloid	CCL2	CCR1	1.73064	1.68874
31	6	Fibroblast	Myeloid	PLAT	LRP1	1.32351	1.29264
31	6	Fibroblast	Myeloid	TFPI	LRP1	1.02747	1.06588
31	6	Fibroblast	Myeloid	PGF	NRP1	1.05249	1.14864
31	6	Fibroblast	Myeloid	GAS6	AXL	1.14231	1.35591
31	6	Fibroblast	Myeloid	GAS6	MERTK	1.06376	1.22685
31	6	Fibroblast	Myeloid	IL34	CSF1R	1.26377	1.74246
31	6	Fibroblast	Myeloid	SERPING1	LRP1	1.22016	1.21348
31	6	Fibroblast	Myeloid	APP	CD74	2.38835	3.15377
31	6	Fibroblast	Myeloid	SERPINE1	LRP1	1.35521	1.31692
31	6	Fibroblast	Myeloid	CCL26	CCR1	0.733224	0.924722
31	6	Fibroblast	Myeloid	SERPINE2	LRP1	0.979515	1.02914
31	6	Fibroblast	Myeloid	A2M	LRP1	0.886134	0.957612
31	6	Fibroblast	Myeloid	MIF	CD74	1.94958	2.81767
31	6	Fibroblast	Myeloid	PROS1	AXL	0.855897	1.13652
6	32	Myeloid	T/NK	PILRA	CD99	0.93892	1.17093
32	6	T/NK	Myeloid	CTLA4	CD86	1.02762	1.39165
32	6	T/NK	Myeloid	IFNG	IFNGR1	0.843693	1.03776
32	6	T/NK	Myeloid	IFNG	IFNGR2	0.725162	0.843014
6	33	Myeloid	Fibroblast	GRN	SORT1	1.55533	2.22744
6	33	Myeloid	Fibroblast	GRN	TNFRSF1A	1.45519	2.14461
6	33	Myeloid	Fibroblast	PILRA	CD99	0.855079	1.18053
6	33	Myeloid	Fibroblast	ADORA3	ENTPD1	0.700167	0.904874
6	33	Myeloid	Fibroblast	ADAM9	ITGB1	1.49712	1.52239
6	33	Myeloid	Fibroblast	ADAM9	ITGAV	0.619554	0.79664
6	33	Myeloid	Fibroblast	SPP1	ITGAV	1.45529	2.16976
6	33	Myeloid	Fibroblast	VCAM1	ITGB1	1.71583	1.88172
33	6	Fibroblast	Myeloid	PGF	NRP1	1.65786	1.68966
33	6	Fibroblast	Myeloid	PLAT	LRP1	0.951744	1.04653
33	6	Fibroblast	Myeloid	GAS6	AXL	1.08928	1.34829
33	6	Fibroblast	Myeloid	GAS6	MERTK	1.01073	1.21923
33	6	Fibroblast	Myeloid	COL5A3	SDC3	0.813241	1.11737
33	6	Fibroblast	Myeloid	A2M	LRP1	1.01338	1.09751
33	6	Fibroblast	Myeloid	CTGF	ITGB2	1.8405	1.9676
33	6	Fibroblast	Myeloid	APP	CD74	2.09782	2.96709
33	6	Fibroblast	Myeloid	CYR61	ITGB2	1.40836	1.61023
33	6	Fibroblast	Myeloid	CCL2	CCR1	1.58638	1.64976
33	6	Fibroblast	Myeloid	SERPING1	LRP1	0.814262	0.932834
33	6	Fibroblast	Myeloid	SERPINE1	LRP1	0.617704	0.77028
6	34	Myeloid	B	TNFSF13B	TNFRSF17	1.14766	1.60671
6	35	Myeloid	T/NK	MRC1	PTPRC	1.5909	1.94009
6	35	Myeloid	T/NK	CD86	CD28	1.09402	1.45877
6	35	Myeloid	T/NK	CCL13	CXCR3	1.24319	1.5521
6	35	Myeloid	T/NK	LGALS9	CD44	1.31894	1.46435
6	35	Myeloid	T/NK	CXCL9	CXCR3	1.38041	1.77757
6	35	Myeloid	T/NK	SPP1	CD44	1.91606	2.44542
6	35	Myeloid	T/NK	CXCL12	CXCR4	1.30515	1.19982
6	35	Myeloid	T/NK	CXCL12	CXCR3	0.832135	0.876748
6	35	Myeloid	T/NK	CXCL10	CXCR3	1.24673	1.55793
35	6	T/NK	Myeloid	ANXA1	FPR3	2.06817	2.0906
35	6	T/NK	Myeloid	RPS19	C5AR1	1.14981	1.36304
35	6	T/NK	Myeloid	CD6	ALCAM	0.706405	0.809114
6	36	Myeloid	B	TNFSF13B	TNFRSF17	1.48779	1.44454
6	38	Myeloid	Myeloid	TNFSF13B	CD40	1.36167	1.6762
6	38	Myeloid	Myeloid	LAIR1	LILRB4	1.42193	1.7037
6	38	Myeloid	Myeloid	PLAU	PLAUR	1.62411	1.57571
6	38	Myeloid	Myeloid	VCAM1	ITGB2	0.994206	1.25291
38	6	Myeloid	Myeloid	CCL3L3	CCR1	2.20854	2.02969
38	6	Myeloid	Myeloid	CCL3	CCR1	2.0538	1.91333
38	6	Myeloid	Myeloid	PSAP	LRP1	1.81357	1.64709
38	6	Myeloid	Myeloid	GRN	TNFRSF1A	1.38671	1.26811
38	6	Myeloid	Myeloid	LAIR1	LILRB4	1.2341	1.42842
38	6	Myeloid	Myeloid	PLAU	PLAUR	0.863252	0.948447
38	6	Myeloid	Myeloid	PLAU	LRP1	0.845298	0.918949
38	6	Myeloid	Myeloid	ICAM1	ITGB2	1.37622	1.52138
38	6	Myeloid	Myeloid	ICAM1	ITGAX	1.08309	1.03976
38	6	Myeloid	Myeloid	A2M	LRP1	1.01282	1.04493
38	6	Myeloid	Myeloid	CCL4	CCR1	1.10502	1.19984
38	6	Myeloid	Myeloid	LGALS9	HAVCR2	0.806937	0.89815
38	6	Myeloid	Myeloid	TNF	TNFRSF1A	0.679731	0.736463
38	6	Myeloid	Myeloid	MMP9	LRP1	0.856185	0.927136
38	6	Myeloid	Myeloid	VEGFA	NRP2	0.651516	0.758613
38	6	Myeloid	Myeloid	VEGFA	NRP1	0.74043	0.904699
38	6	Myeloid	Myeloid	CD47	SIRPA	0.621591	0.770678
38	6	Myeloid	Myeloid	CCL18	CCR1	0.786119	0.960029
6	39	Myeloid	Myeloid	PSAP	LRP1	1.75834	2.59226
6	39	Myeloid	Myeloid	GRN	TNFRSF1A	1.55349	2.1487
6	39	Myeloid	Myeloid	MMP9	LRP1	1.14106	1.57807
6	39	Myeloid	Myeloid	LAIR1	LILRB4	1.28533	1.53333
6	39	Myeloid	Myeloid	A2M	LRP1	0.982579	1.31769
6	39	Myeloid	Myeloid	LGALS9	HAVCR2	0.874465	1.14668
6	39	Myeloid	Myeloid	PLAU	LRP1	0.69178	0.839906
6	39	Myeloid	Myeloid	VCAM1	ITGB2	1.16708	1.31211
6	39	Myeloid	Myeloid	IL10	IL10RA	0.535885	0.626168
39	6	Myeloid	Myeloid	VCAM1	ITGB2	1.84099	1.71807
39	6	Myeloid	Myeloid	PSAP	LRP1	1.54897	1.30285
39	6	Myeloid	Myeloid	CCL3L3	CCR1	1.50532	1.37209
39	6	Myeloid	Myeloid	CCL3	CCR1	1.48792	1.36106
39	6	Myeloid	Myeloid	GRN	TNFRSF1A	1.23196	1.03621
39	6	Myeloid	Myeloid	A2M	LRP1	1.08016	1.00562
39	6	Myeloid	Myeloid	LGALS9	HAVCR2	0.913618	0.90915
39	6	Myeloid	Myeloid	LAIR1	LILRB4	1.13634	1.28708
6	40	Myeloid	B	CCL13	CXCR3	1.03117	1.31196
6	40	Myeloid	B	TNFSF13B	TNFRSF13C	2.06884	1.6893
6	40	Myeloid	B	TNFSF13B	TNFRSF13B	1.44542	1.46238
6	40	Myeloid	B	CXCL9	CXCR3	1.1684	1.53742
6	40	Myeloid	B	CXCL12	CXCR4	0.979277	0.767335
6	40	Myeloid	B	CXCL12	CXCR3	0.620118	0.636601
6	40	Myeloid	B	CXCL10	CXCR3	1.03471	1.31778
40	6	B	Myeloid	RPS19	C5AR1	0.998247	1.13305
40	6	B	Myeloid	IL16	CD4	1.08868	1.20997
6	41	Myeloid	Myeloid	CCL18	CCR1	1.69267	2.42952
6	41	Myeloid	Myeloid	GRN	TNFRSF1A	1.40522	2.01768
6	41	Myeloid	Myeloid	CCL3L3	CCR1	1.38788	1.92875
6	41	Myeloid	Myeloid	CCL3	CCR1	1.3732	1.90463
6	41	Myeloid	Myeloid	CCL13	CCR1	1.0364	1.35126
6	41	Myeloid	Myeloid	TNFSF13B	CD40	1.33306	1.4954
6	41	Myeloid	Myeloid	LAIR1	LILRB4	1.66524	1.63406
6	41	Myeloid	Myeloid	LGALS9	HAVCR2	0.934137	1.13349
6	41	Myeloid	Myeloid	PLAU	PLAUR	0.900898	0.898522
6	41	Myeloid	Myeloid	VCAM1	ITGB2	1.30416	1.29066
6	41	Myeloid	Myeloid	CCL8	CCR1	0.759955	0.897069
6	41	Myeloid	Myeloid	CCL2	CCR1	0.57955	0.600664
41	6	Myeloid	Myeloid	LAIR1	LILRB4	1.14185	1.20528
41	6	Myeloid	Myeloid	CCL13	CCR1	1.04283	0.986434
41	6	Myeloid	Myeloid	PLAU	PLAUR	0.679514	0.719216
41	6	Myeloid	Myeloid	PLAU	LRP1	0.661561	0.689719
41	6	Myeloid	Myeloid	PSAP	LRP1	1.90642	1.29597
41	6	Myeloid	Myeloid	LGALS9	HAVCR2	0.948961	0.840125
41	6	Myeloid	Myeloid	MMP9	LRP1	1.30574	1.00343
41	6	Myeloid	Myeloid	GRN	TNFRSF1A	1.32203	0.936143
41	6	Myeloid	Myeloid	CCL8	CCR1	0.910424	0.921952
41	6	Myeloid	Myeloid	SERPING1	LRP1	0.839569	0.776409
41	6	Myeloid	Myeloid	ICAM1	ITGB2	0.865598	1.05269
41	6	Myeloid	Myeloid	ICAM1	ITGAX	0.572461	0.571067
41	6	Myeloid	Myeloid	TNF	TNFRSF1A	0.686729	0.626752
41	6	Myeloid	Myeloid	CCL3L3	CCR1	1.02731	0.978877
41	6	Myeloid	Myeloid	CCL3	CCR1	1.07858	1.00384
41	6	Myeloid	Myeloid	CD47	SIRPA	0.636233	0.703277
41	6	Myeloid	Myeloid	CCL18	CCR1	0.779857	0.858366
42	6	Hepatocyte	Myeloid	CCL16	CCR1	1.9226	1.45411
42	6	Hepatocyte	Myeloid	TFPI	LRP1	1.82343	1.29469
42	6	Hepatocyte	Myeloid	RARRES2	CMKLR1	1.58112	1.11074
42	6	Hepatocyte	Myeloid	SERPINA1	LRP1	1.94272	1.35589
42	6	Hepatocyte	Myeloid	SERPINC1	LRP1	1.25645	1.00383
42	6	Hepatocyte	Myeloid	CCL15	CCR1	1.216	1.09162
42	6	Hepatocyte	Myeloid	TF	TFRC	1.00675	0.874578
42	6	Hepatocyte	Myeloid	SERPING1	LRP1	0.693677	0.715128
43	6	Hepatocyte	Myeloid	C5	C5AR1	0.858732	1.07302
43	6	Hepatocyte	Myeloid	CCL15	CCR1	0.758619	0.793228
43	6	Hepatocyte	Myeloid	CCL26	CCR1	1.68813	1.09811
43	6	Hepatocyte	Myeloid	MDK	LRP1	1.22863	0.821081
43	6	Hepatocyte	Myeloid	TF	TFRC	1.28216	0.837295
43	6	Hepatocyte	Myeloid	FGA	ITGB2	1.47513	1.2018
43	6	Hepatocyte	Myeloid	FGA	ITGAX	1.18199	0.720172
43	6	Hepatocyte	Myeloid	SERPINA1	LRP1	1.33091	0.85463
43	6	Hepatocyte	Myeloid	C3	C3AR1	1.42968	1.53903
43	6	Hepatocyte	Myeloid	C3	ITGB2	1.16189	1.09906
43	6	Hepatocyte	Myeloid	C3	ITGAX	0.868755	0.617431
43	6	Hepatocyte	Myeloid	C3	LRP1	0.933859	0.724397
43	6	Hepatocyte	Myeloid	RARRES2	CMKLR1	1.15802	0.728507
43	6	Hepatocyte	Myeloid	SERPINC1	LRP1	0.84498	0.695244
6	44	Myeloid	Myeloid	CCL18	CCR1	2.01427	2.45411
6	44	Myeloid	Myeloid	CCL3L3	CCR1	1.70948	1.95335
6	44	Myeloid	Myeloid	CCL3	CCR1	1.6948	1.92923
6	44	Myeloid	Myeloid	CCL13	CCR1	1.358	1.37586
6	44	Myeloid	Myeloid	LAIR1	LILRB4	1.14338	1.2889
6	44	Myeloid	Myeloid	LGALS9	CD44	0.903961	1.05191
6	44	Myeloid	Myeloid	PLAU	PLAUR	0.939912	0.803123
6	44	Myeloid	Myeloid	SPP1	CD44	1.50108	2.03298
6	44	Myeloid	Myeloid	CCL8	CCR1	1.08155	0.921665
6	44	Myeloid	Myeloid	IL10	IL10RA	0.699499	0.581101
6	44	Myeloid	Myeloid	CCL2	CCR1	0.90115	0.625261
44	6	Myeloid	Myeloid	CCL3	CCR1	2.20708	1.17508
44	6	Myeloid	Myeloid	VCAM1	ITGB2	2.29049	1.37852
44	6	Myeloid	Myeloid	CCL3L3	CCR1	1.83995	1.07376
44	6	Myeloid	Myeloid	CCL4	CCR1	1.5205	0.985587
44	6	Myeloid	Myeloid	TNF	TNFRSF1A	1.24051	0.68805
44	6	Myeloid	Myeloid	PSAP	LRP1	1.12895	0.746213
44	6	Myeloid	Myeloid	ICAM1	ITGB2	1.31564	1.10946
44	6	Myeloid	Myeloid	ICAM1	ITGAX	1.02251	0.627839
44	6	Myeloid	Myeloid	GRN	TNFRSF1A	0.975601	0.614936
44	6	Myeloid	Myeloid	LGALS9	HAVCR2	0.811595	0.670973
44	6	Myeloid	Myeloid	VEGFA	NRP2	0.761091	0.622267
44	6	Myeloid	Myeloid	VEGFA	NRP1	0.850005	0.768354
6	45	Myeloid	Hepatocyte	APOE	LDLR	1.52187	0.631619
6	45	Myeloid	Hepatocyte	ADAM9	ITGB1	1.02713	0.606988
6	45	Myeloid	Hepatocyte	ADAM9	ITGAV	0.693909	0.589994
6	45	Myeloid	Hepatocyte	ADAM9	ITGB5	0.687774	0.589681
6	45	Myeloid	Hepatocyte	SPP1	ITGAV	1.52965	1.96312
6	45	Myeloid	Hepatocyte	VCAM1	ITGB1	1.24584	0.96632
6	45	Myeloid	Hepatocyte	NAMPT	INSR	0.8416	0.453301
45	6	Hepatocyte	Myeloid	CYR61	ITGB2	2.27948	0.985443
45	6	Hepatocyte	Myeloid	CTGF	ITGB2	1.79235	0.960599
45	6	Hepatocyte	Myeloid	SERPING1	LRP1	1.4508	0.580151
45	6	Hepatocyte	Myeloid	CCL2	CCR1	1.52876	0.737044
45	6	Hepatocyte	Myeloid	APP	CD74	2.38443	2.52558
45	6	Hepatocyte	Myeloid	C3	C3AR1	1.44591	1.36925
45	6	Hepatocyte	Myeloid	C3	ITGB2	1.17813	0.929274
45	6	Hepatocyte	Myeloid	C3	ITGAX	0.884991	0.44765
45	6	Hepatocyte	Myeloid	C3	LRP1	0.950094	0.554615
45	6	Hepatocyte	Myeloid	VEGFA	NRP2	0.669577	0.514201
45	6	Hepatocyte	Myeloid	VEGFA	NRP1	0.758492	0.660288
45	6	Hepatocyte	Myeloid	SEMA3B	NRP1	0.652865	0.654901
6	46	Myeloid	Myeloid	LAIR1	LILRB4	1.06993	1.22353
6	46	Myeloid	Myeloid	PLAU	PLAUR	1.11841	0.761584
6	46	Myeloid	Myeloid	VCAM1	ITGB2	0.856578	0.975129
46	6	Myeloid	Myeloid	PLAU	PLAUR	0.853701	0.629544
46	6	Myeloid	Myeloid	PLAU	LRP1	0.835747	0.600046
46	6	Myeloid	Myeloid	LAIR1	LILRB4	1.08768	1.00161
46	6	Myeloid	Myeloid	LGALS9	HAVCR2	0.750626	0.600765
46	6	Myeloid	Myeloid	GRN	TNFRSF1A	0.936633	0.518026
46	6	Myeloid	Myeloid	CCL2	CCR1	1.10487	0.783822
46	6	Myeloid	Myeloid	MMP9	LRP1	0.994225	0.623818
46	6	Myeloid	Myeloid	TNF	TNFRSF1A	0.570306	0.463077
46	6	Myeloid	Myeloid	PSAP	LRP1	0.935842	0.61506
46	6	Myeloid	Myeloid	CCL13	CCR1	0.843973	0.744688
46	6	Myeloid	Myeloid	CCL18	CCR1	0.883038	0.750547
46	6	Myeloid	Myeloid	ICAM1	ITGB2	0.858875	0.943969
46	6	Myeloid	Myeloid	ICAM1	ITGAX	0.565738	0.462345
46	6	Myeloid	Myeloid	CCL3	CCR1	1.19715	0.797664
46	6	Myeloid	Myeloid	CCL3L3	CCR1	1.23432	0.803239
46	6	Myeloid	Myeloid	VEGFA	NRP2	0.588025	0.538404
46	6	Myeloid	Myeloid	VEGFA	NRP1	0.676939	0.68449
46	6	Myeloid	Myeloid	MIF	CD74	1.8246	2.52817
47	6	Hepatocyte	Myeloid	C5	C5AR1	1.05651	1.12197
47	6	Hepatocyte	Myeloid	RARRES2	CMKLR1	2.01474	0.948274
47	6	Hepatocyte	Myeloid	CCL15	CCR1	0.831465	0.80251
47	6	Hepatocyte	Myeloid	CCL16	CCR1	0.761047	0.781877
47	6	Hepatocyte	Myeloid	TF	TFRC	1.51532	0.871827
47	6	Hepatocyte	Myeloid	PROS1	AXL	0.807675	0.976922
47	6	Hepatocyte	Myeloid	HEBP1	FPR3	1.05566	1.26281
47	6	Hepatocyte	Myeloid	SERPING1	LRP1	1.18624	0.776787
47	6	Hepatocyte	Myeloid	MDK	LRP1	0.862665	0.68198
47	6	Hepatocyte	Myeloid	LRPAP1	LRP1	0.963442	0.711507
6	48	Myeloid	Endothelial	GRN	TNFRSF1A	1.44684	1.94111
6	48	Myeloid	Endothelial	TNFSF13B	CD40	1.13606	1.26613
6	48	Myeloid	Endothelial	PILRA	CD99	1.32885	1.07069
6	48	Myeloid	Endothelial	ADORA3	ENTPD1	0.900181	0.734701
6	48	Myeloid	Endothelial	PDGFC	KDR	0.997653	0.573757
6	48	Myeloid	Endothelial	PDGFC	FLT4	0.639438	0.517518
6	48	Myeloid	Endothelial	APOE	LDLR	0.604704	0.612055
6	48	Myeloid	Endothelial	ADAM9	ITGA6	1.22149	0.709451
6	48	Myeloid	Endothelial	ADAM9	ITGB1	1.15524	0.69905
6	48	Myeloid	Endothelial	VCAM1	ITGB1	1.37395	1.05838
6	48	Myeloid	Endothelial	NAMPT	INSR	2.15835	0.721915
48	6	Endothelial	Myeloid	SEMA3F	NRP2	0.929152	0.593966
48	6	Endothelial	Myeloid	VEGFC	NRP2	0.727668	0.562333
48	6	Endothelial	Myeloid	APP	CD74	2.89366	2.69821
48	6	Endothelial	Myeloid	PGF	NRP1	1.38551	0.797741
48	6	Endothelial	Myeloid	A2M	LRP1	1.68259	0.736625
48	6	Endothelial	Myeloid	PDGFB	LRP1	0.688699	0.580584
48	6	Endothelial	Myeloid	ICAM2	ITGB2	1.49921	1.04669
48	6	Endothelial	Myeloid	CYR61	ITGB2	1.63312	1.06772
48	6	Endothelial	Myeloid	F8	LRP1	0.742915	0.589096
48	6	Endothelial	Myeloid	PLAT	LRP1	0.627756	0.571016
48	6	Endothelial	Myeloid	GAS6	AXL	0.9607	0.965679
48	6	Endothelial	Myeloid	GAS6	MERTK	0.882148	0.836619
48	6	Endothelial	Myeloid	SERPINE1	LRP1	0.973056	0.625228
48	6	Endothelial	Myeloid	PLAU	PLAUR	0.713054	0.611087
48	6	Endothelial	Myeloid	PLAU	LRP1	0.6951	0.581589
48	6	Endothelial	Myeloid	CCL14	CCR1	0.702518	0.725489
48	6	Endothelial	Myeloid	CCL2	CCR1	1.22239	0.807108
48	6	Endothelial	Myeloid	CTGF	ITGB2	1.12788	0.988393
48	6	Endothelial	Myeloid	ICAM1	ITGB2	0.979904	0.965161
48	6	Endothelial	Myeloid	ICAM1	ITGAX	0.686767	0.483537
48	6	Endothelial	Myeloid	HEBP1	FPR3	1.02473	1.21044
49	6	Hepatocyte	Myeloid	F9	LRP1	0.692732	0.534743
49	6	Hepatocyte	Myeloid	SERPINC1	LRP1	1.43975	0.559395
49	6	Hepatocyte	Myeloid	SERPINA1	LRP1	1.23189	0.552535
49	6	Hepatocyte	Myeloid	RARRES2	CMKLR1	0.871074	0.455642
49	6	Hepatocyte	Myeloid	FGA	ITGB2	1.75398	0.936898
49	6	Hepatocyte	Myeloid	FGA	ITGAX	1.46084	0.455274
49	6	Hepatocyte	Myeloid	HEBP1	FPR3	1.22823	1.17767
49	6	Hepatocyte	Myeloid	SERPING1	LRP1	1.04705	0.546436
49	6	Hepatocyte	Myeloid	MIF	CD74	1.87765	2.49311
49	6	Hepatocyte	Myeloid	C3	C3AR1	1.84941	1.37118
49	6	Hepatocyte	Myeloid	C3	ITGB2	1.58162	0.93121
49	6	Hepatocyte	Myeloid	C3	ITGAX	1.28849	0.449586
49	6	Hepatocyte	Myeloid	C3	LRP1	1.35359	0.556552
49	6	Hepatocyte	Myeloid	TF	TFRC	1.05281	0.54498
49	6	Hepatocyte	Myeloid	C5	C5AR1	0.927395	0.999485
49	6	Hepatocyte	Myeloid	A2M	LRP1	0.777095	0.537527
6	50	Myeloid	B	CCL13	CXCR3	1.0348	1.267
6	50	Myeloid	B	TNFSF13B	TNFRSF17	1.49902	1.36453
6	50	Myeloid	B	TNFSF13B	TNFRSF13B	1.08696	1.27759
6	50	Myeloid	B	CXCL9	CXCR3	1.17203	1.49246
6	50	Myeloid	B	CXCL12	CXCR3	0.623754	0.591641
6	50	Myeloid	B	CXCL10	CXCR3	1.03835	1.27282
50	6	B	Myeloid	LRPAP1	LRP1	0.692444	0.601396
6	51	Myeloid	T/NK	GRN	TNFRSF1B	1.63421	1.9561
6	51	Myeloid	T/NK	MRC1	PTPRC	1.4803	1.53582
6	51	Myeloid	T/NK	LGALS9	HAVCR2	1.06543	1.02519
6	51	Myeloid	T/NK	PILRA	CD99	1.29678	1.04415
6	51	Myeloid	T/NK	VCAM1	ITGA4	1.00509	0.987332
51	6	T/NK	Myeloid	CTLA4	CD86	2.11177	1.39186
51	6	T/NK	Myeloid	CD6	ALCAM	0.809502	0.618625
51	6	T/NK	Myeloid	ICAM3	ITGB2	0.848491	0.935454
51	6	T/NK	Myeloid	ICAM3	CD209	0.689683	0.674532
6	53	Myeloid	Myeloid	IL18	IL1RAPL1	1.03351	1.05471
6	53	Myeloid	Myeloid	LGALS9	CD44	1.38646	1.0068
6	53	Myeloid	Myeloid	SPP1	CD44	1.98358	1.98787
53	6	Myeloid	Myeloid	ANXA1	FPR3	2.11765	1.23525
53	6	Myeloid	Myeloid	CSF1	CSF1R	1.7234	1.49535
7	7	Endothelial	Endothelial	COL4A1	ITGB1	2.23046	3.05574
7	7	Endothelial	Endothelial	COL4A1	ITGA1	1.85166	2.53677
7	7	Endothelial	Endothelial	NOTCH4	JAG1	2.07432	2.84182
7	7	Endothelial	Endothelial	NOTCH4	DLL1	1.58017	2.16484
7	7	Endothelial	Endothelial	EFNB2	EPHB4	1.54168	2.1121
7	7	Endothelial	Endothelial	EFNB2	EPHA4	1.5407	2.11076
7	7	Endothelial	Endothelial	ADAM15	ITGB1	1.71758	2.35308
7	7	Endothelial	Endothelial	ADAM15	ITGA5	1.59693	2.1878
7	7	Endothelial	Endothelial	ANGPT2	TEK	1.43237	1.96234
7	7	Endothelial	Endothelial	CYR61	ITGA5	1.41	1.9317
7	7	Endothelial	Endothelial	JAG1	NOTCH4	2.07432	2.84182
7	7	Endothelial	Endothelial	JAG1	NOTCH1	1.08593	1.48772
7	7	Endothelial	Endothelial	DLL4	NOTCH4	1.96603	2.69346
7	7	Endothelial	Endothelial	DLL4	NOTCH1	0.977634	1.33936
7	7	Endothelial	Endothelial	EFNA1	EPHA4	1.0744	1.47192
7	7	Endothelial	Endothelial	IGF2	INSR	2.09654	2.87226
7	7	Endothelial	Endothelial	COL18A1	ITGB1	1.31172	1.79706
7	7	Endothelial	Endothelial	COL18A1	ITGA5	1.19108	1.63178
7	7	Endothelial	Endothelial	NOV	NOTCH1	0.841219	1.15247
7	7	Endothelial	Endothelial	EFNB1	EPHB4	0.945084	1.29477
7	7	Endothelial	Endothelial	EPHB4	EFNB1	0.945084	1.29477
7	7	Endothelial	Endothelial	EPHA4	EFNB1	0.944112	1.29343
7	7	Endothelial	Endothelial	JAG2	NOTCH4	1.62274	2.22316
7	7	Endothelial	Endothelial	JAG2	NOTCH1	0.634349	0.869058
7	7	Endothelial	Endothelial	VEGFC	KDR	1.08724	1.48952
7	7	Endothelial	Endothelial	VEGFC	NRP2	0.76512	1.04821
7	7	Endothelial	Endothelial	VEGFC	FLT4	0.631199	0.864743
7	7	Endothelial	Endothelial	DLL1	NOTCH1	0.591779	0.810738
7	7	Endothelial	Endothelial	NOTCH1	JAG1	1.08593	1.48772
7	7	Endothelial	Endothelial	NOTCH1	DLL1	0.591779	0.810738
7	7	Endothelial	Endothelial	SEMA3F	NRP2	0.687884	0.942401
7	7	Endothelial	Endothelial	TNFSF10	TNFRSF10D	0.851095	1.166
7	7	Endothelial	Endothelial	ADM	RAMP2	2.69234	3.68851
7	7	Endothelial	Endothelial	ADM	CALCRL	1.94058	2.6586
7	7	Endothelial	Endothelial	CD46	JAG1	1.07315	1.47021
7	7	Endothelial	Endothelial	IL6	IL6ST	1.48961	2.04076
7	8	Endothelial	T/NK	ICAM2	ITGB2	1.76937	1.6031
7	8	Endothelial	T/NK	ICAM2	ITGAL	1.40354	1.5175
7	8	Endothelial	T/NK	CYR61	ITGB2	1.52077	1.26253
7	8	Endothelial	T/NK	HLA-E	KLRD1	2.04985	1.16434
7	8	Endothelial	T/NK	HLA-E	KLRC1	1.89316	1.12768
7	8	Endothelial	T/NK	HLA-E	KLRC2	0.942277	0.905169
7	8	Endothelial	T/NK	LAMB2	RPSA	0.800907	0.742117
7	8	Endothelial	T/NK	CXCL12	CXCR4	1.21981	0.884808
7	8	Endothelial	T/NK	CTGF	ITGB2	1.52512	1.26849
7	8	Endothelial	T/NK	ICAM1	ITGB2	1.0805	0.659353
7	8	Endothelial	T/NK	ICAM1	SPN	0.952662	0.62944
7	8	Endothelial	T/NK	ICAM1	ITGAL	0.714678	0.573751
8	7	T/NK	Endothelial	CD38	PECAM1	2.49847	2.42941
8	7	T/NK	Endothelial	TGFB1	TGFBR2	1.78846	1.64815
8	7	T/NK	Endothelial	TGFB1	ACVRL1	1.24639	0.905505
8	7	T/NK	Endothelial	TGFB1	TGFBR3	1.059	0.648782
8	7	T/NK	Endothelial	FASLG	TNFRSF1A	1.0581	0.777622
7	9	Endothelial	T/NK	CD34	SELL	1.94981	2.67335
7	9	Endothelial	T/NK	PODXL	SELL	1.92387	2.63782
7	9	Endothelial	T/NK	HBEGF	CD44	0.947451	1.29964
7	9	Endothelial	T/NK	CXCL12	CXCR3	1.1573	1.5874
7	9	Endothelial	T/NK	CXCL12	CXCR4	0.923821	1.26682
9	7	T/NK	Endothelial	LTB	CD40	1.63259	2.24058
7	10	Endothelial	Myeloid	APP	CD74	3.2204	3.04159
7	10	Endothelial	Myeloid	ICAM2	ITGB2	1.52259	1.71762
7	10	Endothelial	Myeloid	CYR61	ITGB2	1.274	1.37705
7	10	Endothelial	Myeloid	GAS6	AXL	1.21231	1.27719
7	10	Endothelial	Myeloid	CTGF	ITGB2	1.27835	1.38301
7	10	Endothelial	Myeloid	ICAM1	ITGAX	0.836137	0.775313
7	10	Endothelial	Myeloid	ICAM1	ITGB2	0.833727	0.773877
10	7	Myeloid	Endothelial	TNFSF13B	CD40	0.814135	0.734189
10	7	Myeloid	Endothelial	GRN	TNFRSF1A	1.03261	0.976563
10	7	Myeloid	Endothelial	NAMPT	INSR	2.08645	2.39445
10	7	Myeloid	Endothelial	OSM	IL6ST	1.24447	1.46494
10	7	Myeloid	Endothelial	OSM	LIFR	1.07345	1.23065
10	7	Myeloid	Endothelial	VEGFA	FLT1	1.61012	2.00044
10	7	Myeloid	Endothelial	VEGFA	KDR	1.01194	1.18093
10	7	Myeloid	Endothelial	VEGFA	NRP1	0.805256	0.897778
10	7	Myeloid	Endothelial	VEGFA	NRP2	0.689815	0.739622
7	11	Endothelial	T/NK	ICAM2	ITGB2	1.43089	1.56424
7	11	Endothelial	T/NK	ICAM2	ITGAL	1.32121	1.52706
7	11	Endothelial	T/NK	CYR61	ITGB2	1.18229	1.22366
7	11	Endothelial	T/NK	HLA-E	KLRD1	1.32455	1.07041
7	11	Endothelial	T/NK	HBEGF	CD44	0.973279	0.746269
7	11	Endothelial	T/NK	CXCL12	CXCR4	1.71591	1.12567
7	11	Endothelial	T/NK	CXCL12	CXCR3	0.849604	0.831989
7	11	Endothelial	T/NK	CTGF	ITGB2	1.18664	1.22962
7	11	Endothelial	T/NK	ICAM1	ITGB2	0.74202	0.620487
7	11	Endothelial	T/NK	ICAM1	SPN	0.692745	0.603783
7	11	Endothelial	T/NK	ICAM1	ITGAL	0.632346	0.583308
11	7	T/NK	Endothelial	IFNG	IFNGR1	0.866995	0.552128
11	7	T/NK	Endothelial	LTB	CD40	0.881568	0.630483
11	7	T/NK	Endothelial	CD40LG	CD40	0.65762	0.554565
12	7	Hepatocyte	Endothelial	MIF	TNFRSF10D	1.31576	1.78111
12	7	Hepatocyte	Endothelial	VTN	ITGA5	1.12328	1.52663
12	7	Hepatocyte	Endothelial	F2	F2R	0.946585	1.28765
12	7	Hepatocyte	Endothelial	F2	F2RL3	0.798852	1.08525
12	7	Hepatocyte	Endothelial	APOE	LDLR	1.32574	1.79435
12	7	Hepatocyte	Endothelial	INHA	TGFBR3	0.625658	0.850607
12	7	Hepatocyte	Endothelial	EFNA1	EPHA4	0.858687	1.16651
12	7	Hepatocyte	Endothelial	PLG	ITGB1	1.03572	1.41166
12	7	Hepatocyte	Endothelial	APOB	LDLR	0.939151	1.274
12	7	Hepatocyte	Endothelial	FN1	ITGB1	1.1671	1.5885
12	7	Hepatocyte	Endothelial	FN1	ITGA5	1.04645	1.42321
12	7	Hepatocyte	Endothelial	FGF19	FGFR1	0.701503	0.95481
7	14	Endothelial	T/NK	HLA-E	KLRD1	1.1209	1.07962
7	14	Endothelial	T/NK	LAMB2	RPSA	0.848584	0.845507
7	14	Endothelial	T/NK	HBEGF	CD44	0.699747	0.698228
7	14	Endothelial	T/NK	CXCL12	CXCR4	1.23996	1.07189
14	7	T/NK	Endothelial	IFNG	IFNGR1	2.0233	1.21181
14	7	T/NK	Endothelial	LTB	CD40	1.16528	0.854049
14	7	T/NK	Endothelial	CD40LG	CD40	0.817688	0.683728
14	7	T/NK	Endothelial	TNF	TNFRSF1A	0.729977	0.768273
7	15	Endothelial	Hepatocyte	NID1	PTPRF	0.543501	0.758266
15	7	Hepatocyte	Endothelial	VTN	ITGA5	2.09989	2.9572
15	7	Hepatocyte	Endothelial	APOE	LDLR	1.85947	2.62559
15	7	Hepatocyte	Endothelial	APOB	LDLR	1.6348	2.30568
15	7	Hepatocyte	Endothelial	F2	F2R	1.74338	2.4521
15	7	Hepatocyte	Endothelial	F2	F2RL3	1.59565	2.2497
15	7	Hepatocyte	Endothelial	PLG	ITGB1	1.80813	2.53522
15	7	Hepatocyte	Endothelial	FN1	ITGB1	1.6045	2.24526
15	7	Hepatocyte	Endothelial	FN1	ITGA5	1.48386	2.07997
15	7	Hepatocyte	Endothelial	PROC	PROCR	0.910865	1.27339
15	7	Hepatocyte	Endothelial	EFNA1	EPHA4	0.899471	1.25674
15	7	Hepatocyte	Endothelial	CALR	SCARF1	0.812947	1.13976
7	16	Endothelial	Myeloid	APP	FPR2	2.13359	2.39453
7	16	Endothelial	Myeloid	APP	CD74	1.7301	2.15365
7	16	Endothelial	Myeloid	ICAM2	ITGB2	1.4904	1.69888
7	16	Endothelial	Myeloid	CYR61	ITGAM	1.13428	1.29412
7	16	Endothelial	Myeloid	CYR61	ITGB2	1.24181	1.35831
7	16	Endothelial	Myeloid	SCGB3A1	MARCO	0.746451	0.784421
7	16	Endothelial	Myeloid	HBEGF	CD44	1.36168	1.12507
7	16	Endothelial	Myeloid	CTGF	ITGAM	1.13863	1.30007
7	16	Endothelial	Myeloid	CTGF	ITGB2	1.24615	1.36427
7	16	Endothelial	Myeloid	ICAM1	ITGAX	0.920952	0.826426
7	16	Endothelial	Myeloid	ICAM1	ITGB2	0.801531	0.755131
7	16	Endothelial	Myeloid	IL6	IL6R	0.844911	0.933572
16	7	Myeloid	Endothelial	THBS1	CD36	2.66095	2.34592
16	7	Myeloid	Endothelial	NAMPT	INSR	2.96466	2.91934
16	7	Myeloid	Endothelial	PILRA	CD99	1.29778	1.21469
16	7	Myeloid	Endothelial	TNFSF13B	CD40	1.03201	0.864752
16	7	Myeloid	Endothelial	OSM	IL6ST	1.52126	1.63049
16	7	Myeloid	Endothelial	OSM	LIFR	1.35024	1.3962
16	7	Myeloid	Endothelial	VEGFA	FLT1	2.14537	2.32025
16	7	Myeloid	Endothelial	VEGFA	KDR	1.54719	1.50074
16	7	Myeloid	Endothelial	VEGFA	NRP1	1.34051	1.21759
16	7	Myeloid	Endothelial	VEGFA	NRP2	1.22507	1.05943
16	7	Myeloid	Endothelial	TNF	TNFRSF1A	0.993078	0.953528
16	7	Myeloid	Endothelial	GRN	TNFRSF1A	0.922227	0.91123
16	7	Myeloid	Endothelial	IL6	IL6ST	1.40394	1.56046
16	7	Myeloid	Endothelial	ADAM17	ITGB1	1.09316	1.21886
16	7	Myeloid	Endothelial	ADAM17	ITGA5	0.972509	1.05357
16	7	Myeloid	Endothelial	FN1	ITGB1	1.01159	1.17016
16	7	Myeloid	Endothelial	FN1	ITGA5	0.890944	1.00488
16	7	Myeloid	Endothelial	MIF	TNFRSF10D	0.787927	0.795757
7	17	Endothelial	Hepatocyte	A2M	LRP1	1.79339	2.46035
7	17	Endothelial	Hepatocyte	F8	LRP1	0.947369	1.30131
7	17	Endothelial	Hepatocyte	PLAT	LRP1	0.91343	1.25481
7	17	Endothelial	Hepatocyte	TFPI	LRP1	0.749717	1.03052
7	17	Endothelial	Hepatocyte	NID1	PTPRF	0.568011	0.781785
7	17	Endothelial	Hepatocyte	SERPINE1	LRP1	0.555232	0.76408
7	17	Endothelial	Hepatocyte	SERPINE2	LRP1	0.706345	0.971105
17	7	Hepatocyte	Endothelial	APOE	LDLR	2.4075	3.3242
17	7	Hepatocyte	Endothelial	APOB	LDLR	1.92097	2.65134
17	7	Hepatocyte	Endothelial	VTN	ITGA5	2.05075	2.82823
17	7	Hepatocyte	Endothelial	F2	F2R	1.75573	2.42084
17	7	Hepatocyte	Endothelial	F2	F2RL3	1.608	2.21844
[truncated: 7,761 more rows]
