# Supplementary material for: A single-cell atlas of the multicellular ecosystem of primary and metastatic hepatocellular carcinoma
Source: Nat Commun. 2022 Aug 6;13:4594. doi: 10.1038/s41467-022-32283-3 (PMC9357016; doi:10.1038/s41467-022-32283-3)
Supplement: Supplementary file 3 — Supplementary Datasets 1–11 [file 41467_2022_32283_MOESM3_ESM.zip › SupplementaryData/Supplementary Data 5.xlsx]

## Sheet: Supplementary Data 5
Supplementary Data 5. Significantly Up- and Down-regulated Genes in the Pre-exhausted CTLs (KM4) Compared to the Non-exhausted CTLs (KM1–3).
Gene Symbol	P value*	Fold change**	Fraction of detectable cells in pre-exhausted CTLs	Fraction of detectable cells in non-exhausted CTLs	Adjusted P value***
CD52	5.71598e-86	0.893271	0.64	0.354	1.46969e-81
GPR183	5.6441e-40	0.777481	0.311	0.141	1.45121e-35
DUSP4	4.79642e-60	0.712749	0.272	0.077	1.23325e-55
IL7R	7.67908e-35	0.636077	0.404	0.226	1.97445e-30
CCR7	6.91604e-27	0.589741	0.114	0.028	1.77825e-22
LTB	4.18807e-21	0.572616	0.228	0.115	1.07684e-16
ANXA1	7.61047e-12	0.502967	0.654	0.615	1.9568e-07
S100A4	1.16979e-22	0.43522	0.725	0.64	3.00776e-18
ARID5B	6.74353e-24	0.419753	0.284	0.149	1.7339e-19
CRIP1	2.64839e-14	0.386266	0.633	0.529	6.80953e-10
CD27	2.22868e-27	0.360937	0.155	0.05	5.73038e-23
CD2	1.21424e-16	0.340602	0.599	0.48	3.12205e-12
TRAC	1.80302e-14	0.334537	0.591	0.473	4.63594e-10
CACYBP	6.08141e-09	0.325101	0.32	0.232	0.000156365
TPI1	6.95558e-09	0.283058	0.553	0.48	0.000178842
ITM2A	3.4513e-10	0.278437	0.497	0.398	8.87397e-06
TOB1	6.09408e-10	0.275908	0.254	0.169	1.56691e-05
LINC00152	5.10014e-12	0.270617	0.309	0.204	1.31135e-07
CD8B	4.53109e-10	0.26833	0.272	0.188	1.16503e-05
LDHB	6.71396e-13	0.26751	0.515	0.409	1.72629e-08
GAPDH	9.9694e-10	0.230646	0.894	0.891	2.56333e-05
ZFAND2A	3.92577e-10	0.209736	0.173	0.1	1.00939e-05
RBPJ	6.08266e-11	0.160744	0.222	0.134	1.56397e-06
RHBDD2	5.40689e-09	0.155304	0.174	0.104	0.000139022
CORO1B	1.41869e-08	0.116048	0.153	0.088	0.000364774
B2M	7.58546e-18	0.0738444	1	1	1.95037e-13
CCL4L2	4.51398e-13	-0.0321994	0.416	0.529	1.16064e-08
PTMA	1.6847e-08	-0.07134	0.998	0.998	0.000433169
UBC	5.95445e-09	-0.074022	0.933	0.958	0.000153101
IL32	1.76908e-09	-0.0995464	0.908	0.93	4.54867e-05
CCL4	1.35596e-26	-0.10348	0.77	0.923	3.48644e-22
SRSF7	1.5624e-07	-0.105936	0.754	0.811	0.00401724
ZFP36L2	3.10224e-11	-0.110928	0.84	0.91	7.97648e-07
CLEC2B	3.46797e-08	-0.112285	0.521	0.615	0.000891683
CFL1	5.93701e-10	-0.114097	0.887	0.937	1.52652e-05
PFN1	3.29743e-11	-0.114284	0.763	0.848	8.47836e-07
STK17B	1.74223e-07	-0.142546	0.565	0.648	0.00447961
CREM	7.23935e-12	-0.14371	0.845	0.888	1.86138e-07
GZMA	1.33209e-13	-0.14485	0.672	0.811	3.42508e-09
RGS2	1.31488e-08	-0.144939	0.427	0.516	0.000338082
ARHGDIB	9.84124e-14	-0.150996	0.879	0.929	2.53038e-09
CXCR4	9.09502e-21	-0.152673	0.987	0.996	2.33851e-16
SH2D1A	5.6436e-09	-0.153138	0.319	0.425	0.000145108
TUBA4A	7.21777e-11	-0.161005	0.71	0.778	1.85583e-06
ACAP1	6.83945e-08	-0.162275	0.372	0.456	0.00175856
ALOX5AP	1.84676e-10	-0.165284	0.52	0.624	4.74839e-06
HLA-C	5.04384e-34	-0.165425	0.992	0.997	1.29687e-29
SYTL3	1.46437e-13	-0.171139	0.598	0.733	3.7652e-09
PDCD4	7.63015e-10	-0.177422	0.484	0.58	1.96186e-05
AOAH	2.80293e-08	-0.178156	0.124	0.2	0.000720689
DDIT4	1.39454e-15	-0.181421	0.735	0.825	3.58564e-11
ARF6	7.13999e-10	-0.181759	0.578	0.653	1.83583e-05
SRGN	6.77303e-25	-0.185421	0.985	0.997	1.74148e-20
BTG1	5.78741e-22	-0.185627	0.889	0.961	1.48806e-17
RGS1	1.63203e-14	-0.188144	0.823	0.915	4.19627e-10
PIP4K2A	2.29585e-09	-0.189185	0.391	0.492	5.90309e-05
CORO1A	6.78986e-12	-0.193912	0.605	0.702	1.74581e-07
ATP1B3	6.74799e-10	-0.195311	0.474	0.563	1.73504e-05
AC092580.4	9.00834e-10	-0.195492	0.438	0.546	2.31623e-05
YPEL5	3.84285e-17	-0.195903	0.783	0.849	9.88072e-13
HLA-A	3.08059e-41	-0.196223	0.998	0.999	7.9208e-37
LITAF	6.38508e-15	-0.197558	0.627	0.73	1.64173e-10
GSTP1	9.16898e-10	-0.204096	0.437	0.535	2.35753e-05
CCND3	1.40432e-09	-0.205274	0.349	0.447	3.61079e-05
ADGRE5	7.22835e-11	-0.205939	0.457	0.558	1.85855e-06
CNOT6L	4.44983e-10	-0.212752	0.5	0.595	1.14414e-05
GABARAPL1	3.31941e-10	-0.21324	0.367	0.47	8.53486e-06
IFITM2	2.26866e-14	-0.215273	0.598	0.707	5.83319e-10
LIMD2	3.19493e-08	-0.215388	0.241	0.321	0.00082148
ACTG1	1.73346e-19	-0.216738	0.8	0.882	4.45706e-15
LMNB1	6.4232e-08	-0.219829	0.128	0.197	0.00165153
WIPF1	1.59723e-11	-0.221237	0.451	0.553	4.10679e-07
MCL1	7.27934e-16	-0.223942	0.727	0.805	1.87166e-11
PTGER4	1.53333e-09	-0.224544	0.332	0.429	3.9425e-05
EEF1A1	2.02334e-55	-0.225976	0.999	1	5.2024e-51
CD48	1.33648e-13	-0.226044	0.402	0.518	3.43636e-09
LAG3	1.01101e-09	-0.228014	0.207	0.298	2.59951e-05
CD69	4.18309e-23	-0.228301	0.633	0.789	1.07556e-18
FAM46C	2.89892e-10	-0.228374	0.321	0.419	7.45369e-06
PDE7A	3.75801e-08	-0.228846	0.244	0.324	0.000966258
ZFP36	2.18933e-27	-0.230255	0.922	0.963	5.6292e-23
REL	2.76734e-12	-0.231435	0.594	0.69	7.11539e-08
ETS1	1.9999e-10	-0.244008	0.329	0.425	5.14213e-06
RUNX3	1.93443e-14	-0.246565	0.419	0.545	4.97379e-10
PTPN7	6.9033e-13	-0.248942	0.308	0.426	1.77498e-08
AKNA	1.62419e-15	-0.249347	0.402	0.539	4.17613e-11
MAPK1	1.05088e-11	-0.250364	0.175	0.274	2.70204e-07
RARRES3	7.57229e-17	-0.256234	0.523	0.629	1.94699e-12
APMAP	7.85198e-13	-0.257457	0.329	0.439	2.0189e-08
IFRD1	4.56375e-09	-0.261964	0.374	0.459	0.000117343
CCL5	3.58997e-40	-0.26509	0.898	0.982	9.23054e-36
CCNH	3.37114e-19	-0.269118	0.567	0.692	8.66788e-15
XCL2	5.05261e-14	-0.278958	0.272	0.403	1.29913e-09
FYN	2.94078e-22	-0.286037	0.549	0.694	7.56133e-18
FOSL2	1.26927e-14	-0.290453	0.318	0.429	3.26355e-10
IL2RB	2.06792e-12	-0.293462	0.163	0.264	5.31703e-08
VPS37B	1.25671e-17	-0.293591	0.473	0.598	3.23126e-13
IRF1	6.50012e-10	-0.296254	0.378	0.46	1.67131e-05
KLRC2	2.33557e-14	-0.298236	0.089	0.183	6.00523e-10
PYHIN1	4.33596e-16	-0.302487	0.184	0.309	1.11486e-11
IDI1	2.68151e-17	-0.304714	0.496	0.617	6.8947e-13
JUNB	5.36419e-25	-0.319949	0.718	0.828	1.37924e-20
AC090498.1	3.89407e-42	-0.320556	0.811	0.902	1.00124e-37
MATK	3.40301e-18	-0.330004	0.113	0.231	8.74982e-14
FAM177A1	5.78059e-30	-0.331091	0.739	0.826	1.48631e-25
CD247	1.40741e-17	-0.335891	0.219	0.349	3.61873e-13
PRKCH	1.3336e-20	-0.339598	0.275	0.421	3.42896e-16
CD7	5.55894e-35	-0.340385	0.659	0.825	1.42931e-30
IFITM1	1.53962e-36	-0.344774	0.496	0.701	3.95866e-32
SRSF2	1.08694e-28	-0.347707	0.587	0.716	2.79474e-24
PIK3R1	1.51324e-33	-0.349498	0.549	0.734	3.89084e-29
SH2D2A	3.11181e-25	-0.350062	0.324	0.495	8.00107e-21
KLRG1	5.02425e-21	-0.352666	0.183	0.33	1.29184e-16
ABI3	3.95066e-19	-0.357832	0.218	0.361	1.01579e-14
LYST	2.81125e-19	-0.36326	0.272	0.412	7.22829e-15
CST7	5.59916e-54	-0.363544	0.736	0.922	1.43966e-49
ZNF331	9.55797e-34	-0.364076	0.617	0.769	2.45755e-29
PLAC8	3.10988e-17	-0.375566	0.171	0.297	7.99611e-13
TIGIT	2.93863e-20	-0.382328	0.179	0.319	7.5558e-16
ZEB2	8.99407e-30	-0.383662	0.353	0.546	2.31256e-25
B3GNT7	1.05899e-16	-0.38988	0.048	0.136	2.72288e-12
TMEM2	3.08211e-24	-0.393498	0.367	0.523	7.92473e-20
PRF1	3.21974e-38	-0.394515	0.405	0.628	8.27859e-34
CTSW	1.36805e-25	-0.413732	0.364	0.533	3.51753e-21
GZMM	5.88664e-34	-0.418235	0.349	0.563	1.51357e-29
NR4A2	5.65275e-44	-0.423451	0.518	0.724	1.45343e-39
HCST	1.07388e-54	-0.428357	0.656	0.844	2.76115e-50
CHST12	1.35374e-26	-0.43102	0.249	0.416	3.48074e-22
CD160	3.87725e-31	-0.435037	0.146	0.328	9.96917e-27
FCGR3A	1.2179e-22	-0.443959	0.139	0.283	3.13145e-18
DUSP2	3.49165e-71	-0.504794	0.687	0.873	8.97772e-67
KLRD1	1.08658e-75	-0.507946	0.489	0.832	2.79382e-71
NKG7	2.91421e-103	-0.522757	0.735	0.972	7.49301e-99
TRGC2	5.55281e-48	-0.568137	0.349	0.596	1.42774e-43
S1PR5	5.89629e-50	-0.598464	0.113	0.339	1.51605e-45
KLRF1	1.30032e-69	-0.792801	0.1	0.379	3.34338e-65
CMC1	2.82825e-160	-0.849299	0.532	0.895	7.272e-156
TRGC1	2.61364e-71	-0.887741	0.183	0.468	6.72019e-67
TRDC	2.21847e-90	-0.921334	0.117	0.451	5.70413e-86
KLRB1	0	-2.03394	0.176	1	0
*Unadjusted P values determined by two-sided Wilcoxon rank sum test
**Fold changes of gene expression levels between pre-exhausted CTLs and non-exhausted CTLs
***Adjusted P values using Bonferroni correction based on the total number of genes in the dataset
