# Supplementary material for: A single-cell atlas of the multicellular ecosystem of primary and metastatic hepatocellular carcinoma
Source: Nat Commun. 2022 Aug 6;13:4594. doi: 10.1038/s41467-022-32283-3 (PMC9357016; doi:10.1038/s41467-022-32283-3)
Supplement: Supplementary file 3 — Supplementary Datasets 1–11 [file 41467_2022_32283_MOESM3_ESM.zip › SupplementaryData/Supplementary Data 2.xlsx]

## Sheet: Supplementary Data 2
Supplementary Data 2. Statistics of Single-cell RNA Sequencing Data.
Sample ID	Number of cells after QC	Average number of detected genes	Number of reads
HCC01T	3368	2011	875946781
HCC02T	4101	3442	921580094
HCC03N	2601	1160	871170765
HCC03T	4825	2250	848128989
HCC04N	3396	1402	907471101
HCC04T	3501	3671	907970011
HCC05N	4656	1349	969815003
HCC05T	3353	2660	945063385
HCC06N	4465	1337	735181425
HCC06T	4308	1790	782979303
HCC07N	3740	1429	870712649
HCC07P	1829	2015	885616219
HCC07T	510	1217	865378125
HCC08N	4795	1154	805239515
HCC08P	4142	3995	846321922
HCC08T	4833	2190	833002704
HCC09N	1962	1165	677615301
HCC09T	2816	2213	670658096
HCC10L	2843	2333	1138131762
HCC10N	3072	870	1023677799
HCC10T	2799	1914	926049428
Average	3425	1979	871795732
Total	71915	−	18307710377
