# Supplementary material for: A single-cell atlas of the multicellular ecosystem of primary and metastatic hepatocellular carcinoma
Source: Nat Commun. 2022 Aug 6;13:4594. doi: 10.1038/s41467-022-32283-3 (PMC9357016; doi:10.1038/s41467-022-32283-3)
Supplement: Supplementary file 3 — Supplementary Datasets 1–11 [file 41467_2022_32283_MOESM3_ESM.zip › SupplementaryData/Supplementary Data 3.xlsx]

## Sheet: Supplementary Data 3
Supplementary Data 3. Cell Count Across Patients and Tissue Types and Top 10 Mark Genes of 53 Cell Clusters.
Cell clusters	Major cell types	Annotation	Total number	Number of cells across tissue types				Number of cells across patients										Markers
				NL	PT	PVTT	MLN	HCC01	HCC02	HCC03	HCC04	HCC05	HCC06	HCC07	HCC08	HCC09	HCC10
C3	Hepatocyte	pro-metastatic hepatocyte	3131	57	1772	961	341	20	42	341	504	8	16	47	1271	276	606	UBE2C,TUBB,VCX3A,AKR1B10,NQO1,MDK,TUBA1B,RANBP1,AKR1C3,KIAA0101
C4		pro-metastatic hepatocyte	3064	29	1683	954	398	8	36	377	394	15	10	27	1480	79	638	SPINK1,MDK,VCX3A,KRT8,CKB,SERPINA1,NQO1,GLB1,KRT18,PAGE5
C12		pro-metastatic hepatocyte	2024	24	1346	474	180	2	74	450	166	47	7	14	957	20	287	VCX3A,CKB,MDK,PAGE5,SERPINA1,APOA2,BNIP3,NQO1,DEFB1,APOE
C15		pro-tumorigenic hepatocyte	1861	109	1424	199	129	17	51	452	456	2	101	55	268	211	248	CFHR1,AHSG,FGL1,FGG,SERPINA1,VTN,TF,ORM1,CES1,FGB
C17		pro-tumorigenic hepatocyte	1684	35	1383	232	34	2	35	1056	129	1	1	15	332	35	78	CYP2D6,APOE,AHSG,CP,TF,APOA2,A1BG,IGFBP1,AGXT,FGL1
C19		pro-tumorigenic hepatocyte	1636	38	1556	29	13	0	1455	11	56	22	0	3	33	22	34	APOC3,RARRES2,ALB,GC,MPC2,NUPR1,EPHX1,CFHR1,ALDOB,SEPP1
C22		pro-metastatic hepatocyte	1476	57	1044	236	139	1	20	187	161	4	8	47	288	488	272	LYZ,AGR2,SPINK1,TFF2,FGG,CLU,GC,TFF1,AKR1C3,TFF3
C24		pro-metastatic hepatocyte	1450	7	1142	177	124	1	2	34	614	2	45	3	210	246	293	AKR1C2,AKR1C1,HULC,GGH,AKR1C3,GPX2,CYP2E1,CES1,MGST1,AKR1C4
C27		pro-tumorigenic hepatocyte	1287	54	1207	8	18	10	50	11	89	1032	5	5	9	15	61	APOH,TTR,CYP2E1,HPD,DCXR,HPX,HP,RBP4,GSTA1,APOA1
C29		non-malignant hepatocyte	1233	748	427	39	19	1	75	740	92	74	55	28	100	29	39	MT1G,SAA1,HAMP,HP,SAA4,MT1H,ORM1,ORM2,APOC3,MT1F
C42		pro-tumorigenic hepatocyte	517	0	513	2	2	0	6	493	11	0	1	0	2	0	4	APOA2,FABP1,DBI,APOC2,APOM,GSTA1,APOC1,AGXT,TTR,CFHR2
C43		pro-metastatic hepatocyte	479	74	328	13	64	1	22	67	76	4	7	2	89	91	120	AKR1B10,ORM1,AKR1C3,CCL26,ORM2,HP,MT1G,FGL1,FGB,SPINK1
C45		cholangiocyte	376	323	51	2	0	0	3	52	20	53	73	14	20	103	38	FXYD2,DEFB1,ANXA4,MMP7,TM4SF4,KRT8,KRT7,CXCL1,CXCL6,KRT18
C47		pro-tumorigenic hepatocyte	300	2	293	3	2	1	284	0	4	0	1	4	2	2	2	NUPR1,APOC3,MPC2,ALB,GC,CKS1B,RARRES2,STMN1,UBE2C,RHEB
C49		non-malignant hepatocyte	264	231	33	0	0	7	2	30	8	15	157	24	2	12	7	MT1G,ALDOB,MT1E,NNMT,HAMP,FABP1,MT1X,HP,ADH4,CYP2E1
C1	T	cytotoxic T lymphocytes	3742	3040	656	17	29	59	61	46	87	475	937	419	1052	177	429	CCL5,CMC1,TRGC2,GZMK,CST7,KLRD1,TUBA4A,CXCR4,PIK3R1,DUSP2
C2		mucosal-associated invariant T	3305	2847	438	18	2	163	10	26	573	652	428	504	569	18	362	IL7R,KLRB1,LTB,ZFP36L2,RORA,AC092580.4,BTG1,CD69,RP11-138A9.1,RGCC
C8		natural killer cell	2139	1866	234	22	17	87	3	69	58	67	405	267	610	290	283	CMC1,CD7,KLRF1,KLRB1,B3GNT7,AREG,NKG7,CLIC3,FAM177A1,CD160
C9		regulatory T	2120	471	1373	127	149	27	21	30	124	55	209	122	784	276	472	BATF,TRAC,TNFRSF4,IL32,TIGIT,CD2,S100A4,CARD16,TNFRSF18,CTLA4
C11		intermediate T	2044	1680	339	13	12	68	14	86	34	283	607	211	459	41	241	CCL5,ZFP36L2,GZMK,RGS1,CXCR4,CD69,CD3D,AC092580.4,GZMH,TRBC2
C13		effector memory T	2024	1858	161	2	3	55	10	20	55	477	305	270	405	9	418	GNLY,GZMH,NKG7,FGFBP2,GZMB,CCL5,PRF1,KLRD1,CST7,CD3G
C14		tissue-resident memory T	1916	1374	490	40	12	100	21	23	130	398	460	215	392	41	136	IFNG,CD69,DNAJB1,HSPA1B,HSPA6,CCL5,IL7R,HSP90AA1,TXNIP,HSPH1
C18		natural killer cell	1655	1061	504	68	22	67	20	16	252	595	41	256	186	28	194	IFNG,CD69,KLRB1,XCL1,XCL2,CCL4,REL,CMC1,CCL5,KLRD1
C20		naïve T	1617	1516	89	12	0	55	4	6	18	179	170	207	329	425	224	IL7R,CCR7,CXCR4,ANXA1,SARAF,AC090498.1,TRAC,RPS27,RPS29,CD3E
C25		natural killer cell	1431	574	795	58	4	306	14	20	52	127	165	99	387	55	206	HSPA6,IFNG,DNAJB1,GNLY,NKG7,GZMB,CD69,HSPA1A,HSP90AA1,CACYBP
C28		natural killer cell	1257	865	335	26	31	31	54	87	207	152	187	105	219	40	175	GZMB,GNLY,NKG7,PRF1,FGFBP2,GZMH,KLRD1,CCL5,GZMA,CTSW
C32		proliferative CD4 T	1138	355	607	124	52	46	29	153	124	97	111	75	227	109	167	HIST1H4C,STMN1,HMGB2,TUBA1B,TUBB,TOP2A,UBE2C,HMGN2,KIAA0101,NUSAP1
C35		central memory T	1070	181	683	56	150	47	3	28	47	9	351	73	134	123	255	IL7R,ANXA1,CCR7,LTB,CXCR4,CRIP1,TSC22D3,CD2,RP11-138A9.2,CCR6
C51		proliferative CD8 T	133	3	127	1	2	1	117	7	0	2	0	1	2	1	2	CXCL13,HIST1H4C,ITM2A,HMGB2,DUSP4,COTL1,STMN1,CORO1A,TUBA1B,CTLA4
C5	Myeloid	MARCO+ macrophage	2467	2273	141	50	3	41	4	472	210	518	609	391	87	35	100	MARCO,CD5L,C1QB,C1QA,SLC40A1,LIPA,MS4A7,MS4A6A,CFD,CD163
C6		TREM2+ macrophage	2197	246	1643	250	58	217	6	181	453	31	377	241	274	169	248	C1QC,C1QB,C1QA,RNASE1,LGMN,HLA-DRA,MS4A4A,HLA-DPA1,SLC40A1,CD74
C10		CD1C+ conventional dendritic cell	2060	1193	596	197	74	98	53	269	358	137	334	309	92	204	206	HLA-DPB1,HLA-DQB1,HLA-DQA1,HLA-DRA,HLA-DPA1,CD74,HLA-DRB1,HLA-DQA2,GPR183,CST3
C16		monocyte-derived macrophage	1839	822	597	345	75	43	4	152	74	41	194	575	364	123	269	S100A8,S100A9,IL1B,CXCL8,CXCL3,G0S2,EREG,PLAUR,CCL20,CXCL2
C21		VEGFA+ macrophage	1566	229	1123	91	123	847	0	82	107	12	85	94	57	86	196	RNASE1,CCL3L3,CCL4L2,C1QA,LGMN,CCL3,CEBPB,CD83,BAG3,CCL18
C23		MMP9+ macrophage	1460	57	945	321	137	21	16	37	72	4	38	218	638	59	357	SPP1,MMP12,MMP9,FABP5,CSTB,GPNMB,LGALS1,RNASE1,C15orf48,CXCL8
C26		monocyte-derived macrophage	1335	300	809	196	30	242	2	67	85	25	118	185	350	35	226	FCN1,S100A8,S100A9,G0S2,LST1,BCL2A1,AIF1,LYZ,BAG3,C15orf48
C38		patient-specific macropahge	858	38	752	66	2	5	5	705	19	7	27	77	3	4	6	C1QC,C1QB,CCL3L3,IL1B,CXCL10,GPR183,HLA-DPA1,CCL3,HLA-DRA,HLA-DPB1
C39		patient-specific macropahge	710	73	634	0	3	3	3	13	14	618	12	24	8	0	15	HLA-DRB5,C1QC,C1QA,HLA-DRB1,C1QB,SEPP1,HLA-DRA,HLA-DQB1,MS4A4A,HLA-DPA1
C41		patient-specific macropahge	520	30	487	3	0	1	396	14	4	75	3	17	7	0	3	C1QB,C1QA,CXCL9,C1QC,CD68,HLA-DRA,HLA-DQA1,PSAP,CXCL10,CD74
C44		patient-specific macropahge	443	163	276	0	4	1	4	2	56	342	8	20	3	0	7	MARCO,CD5L,C1QB,CFD,C1QA,C1QC,MS4A7,CST3,CCL3,MS4A6A
C46		proliferative macrophage	313	32	150	91	40	9	10	38	20	7	13	87	38	10	81	SPP1,STMN1,HIST1H4C,KIAA0101,TUBA1B,H2AFZ,HMGN2,G0S2,HMGB2,CAPG
C52		IRF4+ plasmacytoid dendritic cell	115	111	3	1	0	1	0	12	5	9	17	24	15	21	11	PTGDS,GZMB,GPR183,SOX4,AREG,IRF7,IRF4,LILRA4,NR4A3,LDLRAD4
C53		mastocyte	64	8	53	0	3	1	0	3	2	1	19	0	5	26	7	TPSB2,TPSAB1,CPA3,HPGD,HPGDS,MS4A2,TUBA1A,VWA5A,RGS13,C1orf186
C34	B	plasma B cell	1080	32	972	24	52	0	833	22	18	7	5	7	83	31	74	IGHG4,IGLC2,IGHG1,IGKC,IGLC3,IGHG2,JCHAIN,MZB1,IGLL5,SSR4
C36		plasma B cell	938	453	320	118	47	6	3	147	35	96	218	219	36	100	78	IGHG3,IGHA1,IGHM,IGLC3,IGKC,JCHAIN,IGHA2,IGHG2,IGHG1,IGLC2
C37		plasma B cell	876	827	34	8	7	3	1	5	137	134	110	130	135	181	40	CD79A,MS4A1,LY9,CD37,BANK1,TNFRSF13C,IGHD,EZR,CCR7,LAPTM5
C40		mature B cell	561	35	364	21	141	2	1	13	16	28	295	24	10	20	152	MS4A1,CD79A,GPR183,BANK1,LY9,SMIM14,TNFRSF13C,RP5-887A10.1,EZR,CD37
C50		mature B cell	230	10	211	7	2	0	195	5	6	0	0	7	8	4	5	IGLC2,IGHG4,MZB1,IGHG1,IGKC,IGLC3,JCHAIN,HIST1H4C,IGHM,MYDGF
C7	Endothelial	FABP4+ endothelial	2175	792	1370	11	2	401	0	97	164	529	609	67	73	131	104	FABP4,RBP7,IGFBP7,TM4SF1,CLDN5,GNG11,SLC9A3R2,PLPP1,PLVAP,SPARCL1
C30		FCN3+ endothelial	1197	1036	151	7	3	19	0	114	310	341	151	115	72	32	43	FCN3,DNASE1L3,CRHBP,CLEC4G,FCN2,CLEC1B,AKAP12,CTSL,CCL14,PLPP3
C48		SPARC+ endothelial	272	31	157	61	23	16	14	27	33	1	13	18	84	34	32	SPARC,IGFBP5,PLVAP,IGFBP7,GNG11,IGFBP3,ESM1,IFI27,INSR,COL4A1
C31	Fibroblast	COL1A1+ fibroblast	1158	172	766	162	58	18	13	15	98	29	177	85	465	149	109	COL1A1,LUM,DCN,COL3A1,COL1A2,MGP,IGFBP7,BGN,TIMP1,SPARC
C33		ACTA2+ fibroblast	1108	245	827	28	8	190	0	16	60	170	478	33	45	62	54	ACTA2,TAGLN,RGS5,MYL9,ADIRF,SPARCL1,TPM2,IGFBP7,CALD1,NDUFA4L2
