# Supplementary material for: A single-cell atlas of the multicellular ecosystem of primary and metastatic hepatocellular carcinoma
Source: Nat Commun. 2022 Aug 6;13:4594. doi: 10.1038/s41467-022-32283-3 (PMC9357016; doi:10.1038/s41467-022-32283-3)
Supplement: Supplementary file 3 — Supplementary Datasets 1–11 [file 41467_2022_32283_MOESM3_ESM.zip › SupplementaryData/Supplementary Data 11.xlsx]

## Sheet: Supplementary Data 11
Supplementary Data 11. TME Subtypes and Related Classification Information of 369 HCC Patients in the TCGA-LIHC Cohort.
Patient ID	TME subtypes	Virus infection*	iCluster**	PanImmune***	TNM Stage*
TCGA-2V-A95S	TME3	None	NA	PanImmune2	I
TCGA-2Y-A9GS	TME2	None	NA	PanImmune4	I
TCGA-2Y-A9GT	TME3	HCV	NA	NA	I
TCGA-2Y-A9GU	TME1	None	NA	PanImmune3	II
TCGA-2Y-A9GV	TME6	None	NA	PanImmune3	NA
TCGA-2Y-A9GW	TME6	None	NA	PanImmune3	NA
TCGA-2Y-A9GX	TME7	None	NA	PanImmune3	III
TCGA-2Y-A9GY	TME3	None	NA	PanImmune2	II
TCGA-2Y-A9GZ	TME4	None	NA	PanImmune3	I
TCGA-2Y-A9H0	TME7	HCV	NA	PanImmune2	II
TCGA-2Y-A9H1	TME3	HCV	NA	PanImmune4	I
TCGA-2Y-A9H2	TME6	None	NA	PanImmune3	II
TCGA-2Y-A9H3	TME3	None	NA	PanImmune3	I
TCGA-2Y-A9H4	TME7	HBV	NA	PanImmune4	I
TCGA-2Y-A9H5	TME6	HCV	NA	PanImmune3	I
TCGA-2Y-A9H6	TME7	None	NA	PanImmune3	I
TCGA-2Y-A9H7	TME7	None	NA	PanImmune3	I
TCGA-2Y-A9H8	TME3	None	NA	PanImmune2	I
TCGA-2Y-A9H9	TME1	HCV	NA	PanImmune4	I
TCGA-2Y-A9HA	TME4	HCV	NA	PanImmune4	II
TCGA-2Y-A9HB	TME7	None	NA	PanImmune4	I
TCGA-3K-AAZ8	TME7	HCV	NA	PanImmune4	III
TCGA-4R-AA8I	TME2	None	NA	PanImmune4	III
TCGA-5C-A9VG	TME4	None	NA	PanImmune4	I
TCGA-5C-A9VH	TME1	None	NA	PanImmune4	III
TCGA-5C-AAPD	TME3	HBV	NA	PanImmune2	III
TCGA-5R-AA1C	TME1	None	NA	PanImmune4	I
TCGA-5R-AA1D	TME1	None	NA	PanImmune3	I
TCGA-5R-AAAM	TME6	None	NA	PanImmune3	II
TCGA-BC-A10Q	TME2	None	NA	NA	II
TCGA-BC-A10R	TME5	None	iClust1	PanImmune3	NA
TCGA-BC-A10S	TME1	None	iClust2	PanImmune3	NA
TCGA-BC-A10T	TME1	None	iClust3	PanImmune1	III
TCGA-BC-A10U	TME2	None	iClust3	PanImmune3	I
TCGA-BC-A10W	TME2	HBV	iClust1	PanImmune4	I
TCGA-BC-A10X	TME1	None	iClust1	PanImmune3	I
TCGA-BC-A10Y	TME1	None	iClust3	PanImmune4	NA
TCGA-BC-A10Z	TME5	None	iClust3	PanImmune4	II
TCGA-BC-A110	TME6	None	iClust1	PanImmune3	II
TCGA-BC-A112	TME2	None	iClust1	PanImmune4	NA
TCGA-BC-A216	TME3	None	iClust3	PanImmune1	I
TCGA-BC-A217	TME3	None	iClust3	PanImmune2	I
TCGA-BC-A3KF	TME6	None	iClust3	PanImmune3	I
TCGA-BC-A3KG	TME2	None	iClust3	PanImmune4	I
TCGA-BC-A5W4	TME5	None	iClust3	PanImmune4	II
TCGA-BC-A69H	TME6	None	iClust1	PanImmune4	II
TCGA-BC-A69I	TME4	None	iClust2	PanImmune3	III
TCGA-BC-A8YO	TME3	None	NA	PanImmune4	I
TCGA-BD-A2L6	TME1	None	iClust3	PanImmune4	I
TCGA-BD-A3EP	TME7	None	iClust2	PanImmune3	II
TCGA-BD-A3ER	TME2	None	NA	NA	I
TCGA-BW-A5NO	TME7	HCV	iClust3	PanImmune4	I
TCGA-BW-A5NP	TME4	HBV	iClust1	PanImmune3	NA
TCGA-BW-A5NQ	TME3	None	iClust3	PanImmune2	I
TCGA-CC-5258	TME6	None	iClust1	PanImmune4	II
TCGA-CC-5259	TME1	None	NA	PanImmune3	I
TCGA-CC-5260	TME6	None	iClust1	PanImmune3	III
TCGA-CC-5261	TME7	None	iClust1	PanImmune3	II
TCGA-CC-5262	TME6	None	iClust2	PanImmune2	I
TCGA-CC-5263	TME2	None	iClust3	PanImmune4	II
TCGA-CC-5264	TME6	None	iClust3	PanImmune1	II
TCGA-CC-A123	TME2	None	NA	PanImmune4	III
TCGA-CC-A1HT	TME3	None	iClust1	PanImmune2	II
TCGA-CC-A3M9	TME3	None	iClust1	PanImmune2	III
TCGA-CC-A3MA	TME4	None	iClust1	PanImmune1	III
TCGA-CC-A3MB	TME6	None	iClust2	PanImmune4	NA
TCGA-CC-A3MC	TME2	None	iClust1	PanImmune3	NA
TCGA-CC-A5UC	TME6	None	iClust1	PanImmune1	NA
TCGA-CC-A5UD	TME4	None	iClust2	PanImmune4	NA
TCGA-CC-A5UE	TME2	None	iClust3	PanImmune4	NA
TCGA-CC-A7IE	TME3	None	NA	PanImmune2	NA
TCGA-CC-A7IF	TME4	None	iClust1	PanImmune4	III
TCGA-CC-A7IG	TME2	None	iClust1	PanImmune1	NA
TCGA-CC-A7IH	TME4	None	iClust3	PanImmune3	I
TCGA-CC-A7II	TME2	None	iClust1	PanImmune1	III
TCGA-CC-A7IJ	TME3	None	iClust1	PanImmune2	II
TCGA-CC-A7IK	TME4	None	iClust3	PanImmune4	I
TCGA-CC-A7IL	TME5	None	iClust3	PanImmune4	II
TCGA-CC-A8HS	TME6	None	NA	PanImmune3	II
TCGA-CC-A8HT	TME6	None	NA	PanImmune4	I
TCGA-CC-A8HU	TME2	None	NA	PanImmune4	III
TCGA-CC-A8HV	TME6	None	NA	PanImmune4	NA
TCGA-CC-A9FS	TME1	None	NA	PanImmune3	I
TCGA-CC-A9FU	TME7	HBV	NA	PanImmune1	III
TCGA-CC-A9FV	TME7	None	NA	PanImmune3	IV
TCGA-CC-A9FW	TME7	None	NA	PanImmune3	II
TCGA-DD-A113	TME6	None	iClust1	PanImmune3	III
TCGA-DD-A114	TME7	HCV	iClust1	PanImmune2	III
TCGA-DD-A115	TME1	None	iClust3	PanImmune3	II
TCGA-DD-A116	TME2	HBV	iClust1	PanImmune4	III
TCGA-DD-A118	TME4	None	iClust1	PanImmune3	III
TCGA-DD-A119	TME4	HBV	iClust1	PanImmune4	III
TCGA-DD-A11A	TME4	None	iClust2	PanImmune4	III
TCGA-DD-A11B	TME4	None	iClust2	PanImmune3	III
TCGA-DD-A11C	TME1	None	iClust3	PanImmune3	III
TCGA-DD-A11D	TME4	None	iClust3	PanImmune4	III
TCGA-DD-A1EA	TME7	HBV	iClust3	PanImmune3	III
TCGA-DD-A1EB	TME1	None	iClust2	PanImmune4	III
TCGA-DD-A1EC	TME3	None	iClust1	PanImmune3	III
TCGA-DD-A1ED	TME7	None	iClust1	PanImmune3	III
TCGA-DD-A1EE	TME5	HCV	iClust3	PanImmune4	III
TCGA-DD-A1EF	TME7	None	iClust1	PanImmune3	III
TCGA-DD-A1EG	TME7	None	iClust3	PanImmune2	III
TCGA-DD-A1EH	TME6	HBV	iClust1	PanImmune3	II
TCGA-DD-A1EI	TME6	HBV	iClust1	PanImmune1	III
TCGA-DD-A1EJ	TME2	None	iClust3	PanImmune4	III
TCGA-DD-A1EK	TME2	None	iClust3	PanImmune3	II
TCGA-DD-A1EL	TME2	HBV	iClust3	PanImmune4	III
TCGA-DD-A39V	TME3	None	iClust3	PanImmune2	III
TCGA-DD-A39W	TME1	None	iClust2	PanImmune3	III
TCGA-DD-A39X	TME6	None	iClust1	PanImmune3	III
TCGA-DD-A39Y	TME2	None	iClust3	PanImmune4	III
TCGA-DD-A39Z	TME1	None	iClust2	PanImmune4	II
TCGA-DD-A3A1	TME2	None	iClust3	PanImmune4	II
TCGA-DD-A3A2	TME1	None	iClust2	PanImmune3	III
TCGA-DD-A3A3	TME2	None	iClust1	PanImmune4	III
TCGA-DD-A3A4	TME5	None	iClust2	PanImmune4	III
TCGA-DD-A3A5	TME1	None	iClust3	PanImmune4	II
TCGA-DD-A3A6	TME1	None	NA	NA	II
TCGA-DD-A3A7	TME1	None	iClust2	PanImmune3	III
TCGA-DD-A3A8	TME4	None	iClust2	PanImmune4	III
TCGA-DD-A3A9	TME1	None	iClust1	PanImmune3	II
TCGA-DD-A4NA	TME2	None	iClust1	PanImmune3	IV
TCGA-DD-A4NB	TME1	None	iClust1	PanImmune3	I
TCGA-DD-A4ND	TME7	None	iClust2	PanImmune3	I
TCGA-DD-A4NE	TME5	None	NA	PanImmune4	I
TCGA-DD-A4NF	TME4	HCV	iClust2	PanImmune4	I
TCGA-DD-A4NG	TME6	None	NA	PanImmune3	I
TCGA-DD-A4NH	TME2	None	iClust1	PanImmune3	II
TCGA-DD-A4NI	TME7	None	iClust2	PanImmune3	I
TCGA-DD-A4NJ	TME6	None	NA	PanImmune3	I
TCGA-DD-A4NK	TME4	None	NA	PanImmune3	I
TCGA-DD-A4NL	TME1	None	iClust1	PanImmune3	III
TCGA-DD-A4NN	TME5	None	iClust1	PanImmune3	I
TCGA-DD-A4NO	TME1	HCV	iClust2	PanImmune3	I
TCGA-DD-A4NP	TME4	None	iClust2	PanImmune4	III
TCGA-DD-A4NQ	TME2	HBV	iClust3	PanImmune4	I
TCGA-DD-A4NR	TME3	None	iClust1	PanImmune2	III
TCGA-DD-A4NS	TME7	None	iClust1	PanImmune3	IV
TCGA-DD-A4NV	TME1	None	iClust2	PanImmune3	II
TCGA-DD-A73A	TME7	None	iClust3	PanImmune3	II
TCGA-DD-A73B	TME4	None	iClust2	PanImmune4	III
TCGA-DD-A73C	TME1	None	iClust2	PanImmune3	I
TCGA-DD-A73D	TME5	HCV	iClust3	PanImmune4	I
TCGA-DD-A73E	TME5	None	iClust3	PanImmune3	II
TCGA-DD-A73F	TME3	None	iClust3	PanImmune2	I
TCGA-DD-A73G	TME2	None	iClust1	PanImmune4	III
TCGA-DD-AA3A	TME6	None	NA	PanImmune1	I
TCGA-DD-AAC8	TME2	HBV	NA	PanImmune4	I
TCGA-DD-AAC9	TME7	HBV	NA	PanImmune3	III
TCGA-DD-AACA	TME4	HBV	NA	PanImmune3	III
TCGA-DD-AACB	TME3	HBV	NA	PanImmune2	II
TCGA-DD-AACC	TME3	HBV	NA	PanImmune2	III
TCGA-DD-AACD	TME6	HBV	NA	PanImmune4	IV
TCGA-DD-AACE	TME4	HBV	NA	PanImmune4	III
TCGA-DD-AACF	TME2	HCV	NA	PanImmune4	I
TCGA-DD-AACG	TME6	HBV	NA	PanImmune4	III
TCGA-DD-AACH	TME2	HBV	NA	PanImmune4	I
TCGA-DD-AACI	TME3	None	NA	PanImmune3	III
TCGA-DD-AACJ	TME5	None	NA	PanImmune4	III
TCGA-DD-AACK	TME6	HBV	NA	PanImmune4	II
TCGA-DD-AACL	TME3	HCV	NA	PanImmune2	III
TCGA-DD-AACN	TME7	HBV	NA	PanImmune3	I
TCGA-DD-AACO	TME1	HBV	NA	PanImmune4	I
TCGA-DD-AACP	TME6	None	NA	PanImmune1	I
TCGA-DD-AACQ	TME5	HBV	NA	PanImmune4	I
TCGA-DD-AACS	TME4	HBV	NA	PanImmune4	II
TCGA-DD-AACT	TME7	HBV	NA	PanImmune3	I
TCGA-DD-AACU	TME6	HBV	NA	PanImmune4	I
TCGA-DD-AACV	TME4	None	NA	PanImmune4	III
TCGA-DD-AACW	TME7	HBV	NA	PanImmune4	I
TCGA-DD-AACX	TME2	HBV	NA	PanImmune4	I
TCGA-DD-AACY	TME1	HBV	NA	PanImmune4	III
TCGA-DD-AACZ	TME3	None	NA	PanImmune2	II
TCGA-DD-AAD0	TME2	HBV	NA	PanImmune4	I
TCGA-DD-AAD1	TME7	HCV	NA	PanImmune3	I
TCGA-DD-AAD2	TME6	HBV	NA	PanImmune3	I
TCGA-DD-AAD3	TME6	HBV	NA	PanImmune3	I
TCGA-DD-AAD5	TME2	HBV	NA	PanImmune4	I
TCGA-DD-AAD6	TME2	HBV	NA	PanImmune4	I
TCGA-DD-AAD8	TME6	HCV	NA	PanImmune4	I
TCGA-DD-AADA	TME7	HBV	NA	PanImmune3	I
TCGA-DD-AADB	TME3	HBV	NA	PanImmune2	I
TCGA-DD-AADC	TME6	HBV	NA	PanImmune4	I
TCGA-DD-AADD	TME1	HBV	NA	PanImmune4	I
TCGA-DD-AADF	TME7	HBV	NA	PanImmune4	I
TCGA-DD-AADG	TME4	HBV	NA	PanImmune4	II
TCGA-DD-AADI	TME3	HBV	NA	PanImmune2	II
TCGA-DD-AADJ	TME7	None	NA	PanImmune3	II
TCGA-DD-AADK	TME7	HBV	NA	PanImmune3	II
TCGA-DD-AADL	TME4	HBV	NA	PanImmune4	I
TCGA-DD-AADM	TME6	HBV	NA	PanImmune4	I
TCGA-DD-AADN	TME3	HBV	NA	PanImmune2	II
TCGA-DD-AADO	TME3	HBV	NA	PanImmune2	I
TCGA-DD-AADP	TME6	HBV	NA	PanImmune3	I
TCGA-DD-AADQ	TME1	HBV	NA	PanImmune4	I
TCGA-DD-AADR	TME1	HBV	NA	PanImmune4	II
TCGA-DD-AADS	TME3	HCV	NA	PanImmune4	I
TCGA-DD-AADU	TME4	None	NA	PanImmune3	I
TCGA-DD-AADV	TME6	HBV	NA	PanImmune4	I
TCGA-DD-AADW	TME4	HBV	NA	PanImmune1	I
TCGA-DD-AADY	TME4	HBV	NA	PanImmune3	I
TCGA-DD-AAE0	TME6	HBV	NA	PanImmune1	II
TCGA-DD-AAE1	TME7	HBV	NA	PanImmune4	I
TCGA-DD-AAE2	TME7	HBV	NA	PanImmune3	I
TCGA-DD-AAE3	TME5	HBV	NA	PanImmune4	I
TCGA-DD-AAE4	TME3	HBV	NA	PanImmune2	I
TCGA-DD-AAE6	TME5	None	NA	PanImmune4	I
TCGA-DD-AAE7	TME7	HBV	NA	PanImmune3	I
TCGA-DD-AAE9	TME4	HBV	NA	PanImmune4	I
TCGA-DD-AAEA	TME3	HBV	NA	PanImmune4	III
TCGA-DD-AAEB	TME1	HBV	NA	PanImmune3	I
TCGA-DD-AAED	TME6	HBV	NA	PanImmune4	I
TCGA-DD-AAEE	TME4	HBV	NA	PanImmune4	I
TCGA-DD-AAEG	TME4	None	NA	PanImmune4	I
TCGA-DD-AAEH	TME3	None	NA	PanImmune3	I
TCGA-DD-AAEI	TME6	HBV	NA	PanImmune4	I
TCGA-DD-AAEK	TME7	HBV	NA	PanImmune3	I
TCGA-DD-AAVP	TME4	HBV	NA	PanImmune3	III
TCGA-DD-AAVQ	TME3	HBV	NA	PanImmune2	I
TCGA-DD-AAVR	TME7	HBV	NA	PanImmune3	I
TCGA-DD-AAVS	TME7	HBV	NA	PanImmune3	II
TCGA-DD-AAVU	TME5	HBV	NA	PanImmune4	I
TCGA-DD-AAVV	TME7	HBV	NA	PanImmune3	II
TCGA-DD-AAVW	TME7	HBV	NA	PanImmune3	I
TCGA-DD-AAVX	TME7	HBV	NA	PanImmune4	I
TCGA-DD-AAVY	TME5	None	NA	PanImmune4	I
TCGA-DD-AAVZ	TME6	HBV	NA	PanImmune4	II
TCGA-DD-AAW0	TME6	HBV	NA	PanImmune3	I
TCGA-DD-AAW1	TME4	None	NA	PanImmune4	I
TCGA-DD-AAW2	TME4	None	NA	PanImmune4	II
TCGA-DD-AAW3	TME4	None	NA	PanImmune4	I
TCGA-ED-A459	TME2	None	iClust2	PanImmune4	I
TCGA-ED-A4XI	TME7	None	iClust1	PanImmune4	III
TCGA-ED-A5KG	TME3	None	iClust1	PanImmune2	I
TCGA-ED-A627	TME7	None	iClust1	PanImmune3	I
TCGA-ED-A66X	TME6	None	iClust1	PanImmune3	I
TCGA-ED-A66Y	TME4	None	iClust1	PanImmune4	I
TCGA-ED-A7PX	TME2	None	iClust1	PanImmune1	I
TCGA-ED-A7PY	TME1	None	iClust1	PanImmune3	I
TCGA-ED-A7PZ	TME5	None	iClust3	PanImmune4	I
TCGA-ED-A7XO	TME6	None	NA	PanImmune2	I
TCGA-ED-A7XP	TME6	None	iClust1	PanImmune4	I
TCGA-ED-A82E	TME6	None	iClust1	PanImmune3	I
TCGA-ED-A8O5	TME1	None	NA	PanImmune3	I
TCGA-ED-A8O6	TME6	None	NA	PanImmune3	II
TCGA-ED-A97K	TME6	None	NA	PanImmune3	I
TCGA-EP-A12J	TME1	HCV	iClust2	PanImmune4	I
TCGA-EP-A26S	TME4	None	iClust3	PanImmune4	I
TCGA-EP-A2KA	TME3	None	iClust2	PanImmune2	I
TCGA-EP-A2KB	TME1	HCV	iClust2	PanImmune3	II
TCGA-EP-A2KC	TME2	HCV	iClust3	PanImmune4	II
TCGA-EP-A3JL	TME7	None	iClust2	PanImmune2	I
TCGA-EP-A3RK	TME3	None	iClust2	PanImmune2	II
TCGA-ES-A2HS	TME4	None	iClust2	PanImmune3	III
TCGA-ES-A2HT	TME6	HCV	iClust1	PanImmune4	I
TCGA-FV-A23B	TME7	HCV	iClust2	PanImmune3	I
TCGA-FV-A2QQ	TME7	None	iClust2	PanImmune3	III
TCGA-FV-A2QR	TME4	None	iClust3	PanImmune3	I
TCGA-FV-A3I0	TME2	None	NA	NA	I
TCGA-FV-A3I1	TME6	None	iClust3	PanImmune3	II
TCGA-FV-A3R2	TME2	None	NA	PanImmune4	II
TCGA-FV-A3R3	TME6	None	NA	PanImmune3	II
TCGA-FV-A495	TME7	HCV	iClust2	PanImmune2	I
TCGA-FV-A496	TME5	None	iClust2	PanImmune3	III
TCGA-FV-A4ZP	TME6	None	iClust1	PanImmune4	III
TCGA-FV-A4ZQ	TME3	HCV	iClust2	PanImmune2	II
TCGA-G3-A25S	TME2	None	iClust3	PanImmune4	II
TCGA-G3-A25T	TME6	HCV	iClust1	PanImmune1	II
TCGA-G3-A25U	TME4	HBV	iClust3	PanImmune4	III
TCGA-G3-A25V	TME6	None	iClust2	PanImmune3	II
TCGA-G3-A25X	TME6	HBV	iClust1	PanImmune2	III
TCGA-G3-A25Y	TME6	HBV	iClust1	PanImmune2	III
TCGA-G3-A25Z	TME2	HBV	iClust3	PanImmune4	III
TCGA-G3-A3CG	TME1	HCV	NA	NA	III
TCGA-G3-A3CH	TME1	HBV	iClust1	PanImmune3	I
TCGA-G3-A3CI	TME7	None	iClust1	PanImmune3	I
TCGA-G3-A3CJ	TME4	HCV	iClust2	PanImmune4	III
TCGA-G3-A3CK	TME7	HBV	iClust2	PanImmune4	I
TCGA-G3-A5SI	TME5	HCV	iClust2	PanImmune4	I
TCGA-G3-A5SJ	TME7	HCV	iClust3	PanImmune1	III
TCGA-G3-A5SK	TME3	HCV	NA	PanImmune4	I
TCGA-G3-A5SL	TME4	None	iClust2	PanImmune3	II
TCGA-G3-A5SM	TME6	HCV	iClust2	PanImmune3	I
TCGA-G3-A6UC	TME4	None	iClust3	PanImmune4	I
TCGA-G3-A7M5	TME1	None	iClust3	PanImmune4	II
TCGA-G3-A7M6	TME7	HCV	iClust3	PanImmune3	I
TCGA-G3-A7M7	TME4	None	iClust2	PanImmune4	II
TCGA-G3-A7M8	TME5	None	iClust2	PanImmune4	I
TCGA-G3-A7M9	TME6	None	iClust1	PanImmune1	I
TCGA-G3-AAUZ	TME7	HBV	NA	PanImmune2	I
TCGA-G3-AAV0	TME1	HBV	NA	PanImmune3	III
TCGA-G3-AAV1	TME4	HBV	NA	PanImmune4	I
TCGA-G3-AAV2	TME4	HCV	NA	PanImmune4	I
TCGA-G3-AAV3	TME3	HCV	NA	PanImmune3	II
TCGA-G3-AAV4	TME4	HBV	NA	PanImmune4	I
TCGA-G3-AAV5	TME6	None	NA	PanImmune4	I
TCGA-G3-AAV6	TME6	None	NA	PanImmune1	III
TCGA-G3-AAV7	TME2	HBV	NA	PanImmune4	I
TCGA-GJ-A3OU	TME7	None	NA	PanImmune3	II
TCGA-GJ-A6C0	TME2	None	NA	NA	I
TCGA-GJ-A9DB	TME2	None	NA	PanImmune3	II
TCGA-HP-A5MZ	TME7	None	iClust1	PanImmune3	I
TCGA-HP-A5N0	TME1	None	iClust2	PanImmune3	I
TCGA-K7-A5RF	TME7	HCV	iClust2	PanImmune4	II
TCGA-K7-A5RG	TME3	HCV	iClust2	PanImmune2	II
TCGA-K7-A6G5	TME6	HCV	iClust2	PanImmune4	I
TCGA-K7-AAU7	TME6	HCV	NA	PanImmune1	I
TCGA-KR-A7K0	TME6	HCV	iClust2	PanImmune4	I
TCGA-KR-A7K2	TME7	HCV	NA	NA	I
TCGA-KR-A7K7	TME3	None	iClust3	PanImmune2	I
TCGA-KR-A7K8	TME3	None	iClust2	PanImmune3	I
TCGA-LG-A6GG	TME4	None	iClust3	PanImmune3	III
TCGA-LG-A9QC	TME4	None	NA	PanImmune4	I
TCGA-LG-A9QD	TME7	None	NA	PanImmune4	II
TCGA-MI-A75C	TME7	HCV	iClust2	PanImmune4	I
TCGA-MI-A75E	TME7	HCV	iClust2	PanImmune3	II
TCGA-MI-A75G	TME4	HCV	iClust3	PanImmune4	III
TCGA-MI-A75H	TME7	HCV	iClust3	PanImmune4	II
TCGA-MI-A75I	TME2	HCV	iClust3	PanImmune4	I
TCGA-MR-A520	TME1	None	iClust2	PanImmune4	II
TCGA-MR-A8JO	TME7	None	NA	PanImmune3	I
TCGA-NI-A4U2	TME4	None	iClust2	PanImmune4	I
TCGA-NI-A8LF	TME1	None	NA	PanImmune3	NA
TCGA-O8-A75V	TME7	HCV	iClust2	PanImmune3	I
TCGA-PD-A5DF	TME2	None	iClust3	PanImmune4	I
TCGA-QA-A7B7	TME7	HBV	iClust3	PanImmune4	II
TCGA-RC-A6M3	TME6	None	iClust1	PanImmune1	I
TCGA-RC-A6M4	TME5	None	iClust3	PanImmune4	I
TCGA-RC-A6M5	TME1	None	iClust1	PanImmune3	I
TCGA-RC-A6M6	TME6	None	iClust1	PanImmune1	III
TCGA-RC-A7S9	TME7	HBV	iClust1	PanImmune4	I
TCGA-RC-A7SB	TME2	HBV	iClust3	PanImmune4	III
TCGA-RC-A7SF	TME7	HCV	iClust3	PanImmune3	II
TCGA-RC-A7SH	TME4	HBV	NA	PanImmune4	NA
TCGA-RC-A7SK	TME4	HCV	iClust3	PanImmune4	I
TCGA-RG-A7D4	TME3	HCV	iClust3	PanImmune2	I
TCGA-T1-A6J8	TME2	None	NA	NA	III
TCGA-UB-A7MA	TME6	None	NA	NA	I
TCGA-UB-A7MB	TME4	None	iClust2	PanImmune4	I
TCGA-UB-A7MC	TME5	HBV	iClust3	PanImmune4	III
TCGA-UB-A7MD	TME6	HCV	iClust3	PanImmune4	II
TCGA-UB-A7ME	TME7	HBV	iClust1	PanImmune3	II
TCGA-UB-A7MF	TME3	HCV	iClust1	PanImmune2	III
TCGA-UB-AA0U	TME6	None	NA	PanImmune3	IV
TCGA-UB-AA0V	TME1	None	NA	PanImmune3	II
TCGA-WJ-A86L	TME1	None	NA	PanImmune4	I
TCGA-WQ-A9G7	TME2	None	NA	PanImmune1	II
TCGA-WQ-AB4B	TME6	None	NA	PanImmune4	I
TCGA-WX-AA44	TME6	None	NA	PanImmune3	II
TCGA-WX-AA46	TME4	None	NA	PanImmune3	I
TCGA-WX-AA47	TME5	None	NA	PanImmune4	II
TCGA-XR-A8TC	TME4	HBV	NA	PanImmune4	II
TCGA-XR-A8TD	TME3	None	NA	PanImmune2	II
TCGA-XR-A8TE	TME1	None	NA	PanImmune3	III
TCGA-XR-A8TF	TME1	HBV	NA	PanImmune3	I
TCGA-XR-A8TG	TME2	HCV	NA	PanImmune3	I
TCGA-YA-A8S7	TME2	HCV	NA	PanImmune4	II
TCGA-ZP-A9CV	TME7	HCV	NA	PanImmune4	I
TCGA-ZP-A9CY	TME6	None	NA	PanImmune4	NA
TCGA-ZP-A9CZ	TME7	HBV	NA	PanImmune2	II
TCGA-ZP-A9D0	TME4	None	NA	PanImmune3	I
TCGA-ZP-A9D1	TME7	None	NA	PanImmune3	II
TCGA-ZP-A9D2	TME6	HCV	NA	PanImmune2	III
TCGA-ZP-A9D4	TME5	None	NA	PanImmune4	III
TCGA-ZS-A9CD	TME6	None	NA	PanImmune3	III
TCGA-ZS-A9CE	TME5	None	NA	PanImmune4	I
TCGA-ZS-A9CF	TME7	None	NA	PanImmune4	III
TCGA-ZS-A9CG	TME4	None	NA	PanImmune3	NA
*Virus infection status and TNM staging data of the TCGA hepatocellular carcinoma (TCGA-LIHC) cohort were obtained from the Broad FireHose (http://gdac.broadinstitute.org/).
**iCluster-based subtyping information of the TCGA-LIHC cohort were obtained from (Cancer Genome Atlas Research Network, 2017), patients not annotated by the paper were marked with "NA"
***PanImmune subtyping information of the TCGA-LIHC cohort were obtained from (Thorsson et al., 2018), patients not annotated by the paper were marked with "NA"
