# Supplementary material for: A single-cell atlas of the multicellular ecosystem of primary and metastatic hepatocellular carcinoma
Source: Nat Commun. 2022 Aug 6;13:4594. doi: 10.1038/s41467-022-32283-3 (PMC9357016; doi:10.1038/s41467-022-32283-3)
Supplement: Supplementary file 3 — Supplementary Datasets 1–11 [file 41467_2022_32283_MOESM3_ESM.zip › SupplementaryData/Supplementary Data 10.xlsx]

## Sheet: Supplementary Data 10
Supplementary Data 10. Significant L-R interactions in the PVTT Tissues.
Cell cluster ID (ligand)	Cell cluster ID (receptor)	Major cell type (ligand)	Major cell type (receptor)	Ligand	Receptor	Interaction intensity	Weighted interaction intensity*
3	4	Hepatocyte	Hepatocyte	PTDSS1	SCARB1	0.612424	1.05299
3	6	Hepatocyte	Myeloid	MDK	LRP1	1.62953	2.84651
3	6	Hepatocyte	Myeloid	SERPINA1	LRP1	1.1778	2.04604
3	6	Hepatocyte	Myeloid	MIF	CD74	2.02854	3.39977
3	6	Hepatocyte	Myeloid	RARRES2	CMKLR1	0.748787	1.29265
3	6	Hepatocyte	Myeloid	TF	TFRC	0.762156	1.30966
3	6	Hepatocyte	Myeloid	CCL15	CCR1	0.774957	1.31982
3	6	Hepatocyte	Myeloid	CYR61	ITGB2	0.822002	1.38616
3	6	Hepatocyte	Myeloid	FGA	ITGB2	0.804594	1.35531
3	6	Hepatocyte	Myeloid	FGA	ITGAX	0.511457	0.873687
3	12	Hepatocyte	Hepatocyte	PTDSS1	SCARB1	0.526734	0.81563
3	15	Hepatocyte	Hepatocyte	PTDSS1	SCARB1	0.64865	1.0108
3	16	Hepatocyte	Myeloid	MIF	CD74	0.798693	1.08606
3	16	Hepatocyte	Myeloid	TF	TFRC	0.776916	0.986974
3	16	Hepatocyte	Myeloid	CYR61	ITGAM	0.612189	0.689811
3	16	Hepatocyte	Myeloid	CYR61	ITGB2	0.719711	0.754002
3	16	Hepatocyte	Myeloid	FGA	ITGAX	0.821724	0.794449
3	16	Hepatocyte	Myeloid	FGA	ITGB2	0.702303	0.723155
16	3	Myeloid	Hepatocyte	THBS1	SDC1	2.0234	1.61004
16	3	Myeloid	Hepatocyte	INHBA	BAMBI	1.1132	1.12435
3	17	Hepatocyte	Hepatocyte	MDK	LRP1	1.57404	2.68711
3	17	Hepatocyte	Hepatocyte	SERPINA1	LRP1	1.12231	1.88664
3	17	Hepatocyte	Hepatocyte	PTDSS1	SCARB1	0.932466	1.38698
3	22	Hepatocyte	Hepatocyte	PLG	ITGB1	0.729498	1.0271
3	22	Hepatocyte	Hepatocyte	PTDSS1	SCARB1	0.521177	0.726359
3	23	Hepatocyte	Myeloid	MIF	CD74	0.866112	1.24728
3	23	Hepatocyte	Myeloid	TF	TFRC	0.937305	1.25397
3	23	Hepatocyte	Myeloid	CCL15	CCR1	0.707513	0.967117
3	23	Hepatocyte	Myeloid	CYR61	ITGAM	0.664042	0.855796
3	23	Hepatocyte	Myeloid	CYR61	ITGB2	0.898993	1.07782
3	23	Hepatocyte	Myeloid	FGA	ITGAX	0.702738	0.877967
3	23	Hepatocyte	Myeloid	FGA	ITGB2	0.881585	1.04698
3	26	Hepatocyte	Myeloid	MIF	CD74	1.12993	1.41343
3	26	Hepatocyte	Myeloid	CYR61	ITGB2	0.755042	0.876645
3	26	Hepatocyte	Myeloid	FGA	ITGAX	0.668945	0.790229
3	26	Hepatocyte	Myeloid	FGA	ITGB2	0.737634	0.845798
26	3	Myeloid	Hepatocyte	THBS1	SDC1	0.669859	0.871447
3	31	Hepatocyte	Fibroblast	MDK	LRP1	1.68005	2.60637
3	31	Hepatocyte	Fibroblast	SERPINA1	LRP1	1.22832	1.80591
3	31	Hepatocyte	Fibroblast	AGT	AGTR1	1.36301	1.82044
3	31	Hepatocyte	Fibroblast	PLG	ITGB1	1.53816	1.54512
3	31	Hepatocyte	Fibroblast	F2	F2R	1.16802	1.24268
3	31	Hepatocyte	Fibroblast	EFNA1	EPHA3	0.577066	0.74395
31	3	Fibroblast	Hepatocyte	INHBA	BAMBI	0.922096	1.09997
31	3	Fibroblast	Hepatocyte	LAMA2	RPSA	0.519081	0.664961
31	3	Fibroblast	Hepatocyte	THBS1	SDC1	1.03666	1.13832
31	3	Fibroblast	Hepatocyte	LAMB2	RPSA	0.668527	0.779437
3	46	Hepatocyte	Myeloid	MIF	CD74	1.43992	1.057
3	46	Hepatocyte	Myeloid	CYR61	ITGAM	0.618531	0.540499
3	46	Hepatocyte	Myeloid	CYR61	ITGB2	0.565533	0.532549
3	46	Hepatocyte	Myeloid	FGA	ITGB2	0.548125	0.501702
46	3	Myeloid	Hepatocyte	INHBA	BAMBI	0.955822	0.778055
3	48	Hepatocyte	Endothelial	VTN	ITGA5	1.32064	1.0774
3	48	Hepatocyte	Endothelial	MIF	TNFRSF10D	0.804442	0.963683
3	48	Hepatocyte	Endothelial	APOB	LDLR	0.633783	0.708473
3	48	Hepatocyte	Endothelial	PLG	ITGB1	1.17158	0.772935
3	48	Hepatocyte	Endothelial	F2	F2RL3	0.78099	0.681257
3	48	Hepatocyte	Endothelial	F2	F2R	0.898122	0.699647
3	48	Hepatocyte	Endothelial	EFNA1	EPHA4	0.55298	0.571506
3	48	Hepatocyte	Endothelial	CYR61	ITGA5	1.05794	0.611883
3	48	Hepatocyte	Endothelial	CALR	SCARF1	0.778329	0.753427
3	48	Hepatocyte	Endothelial	APOE	LDLR	0.605222	0.657864
48	3	Endothelial	Hepatocyte	LAMB2	RPSA	0.699115	0.538948
4	6	Hepatocyte	Myeloid	MDK	LRP1	1.631	2.73226
4	6	Hepatocyte	Myeloid	SERPINA1	LRP1	1.47245	2.46542
4	6	Hepatocyte	Myeloid	MIF	CD74	2.20386	3.64869
4	6	Hepatocyte	Myeloid	TF	TFRC	0.98457	1.64435
4	6	Hepatocyte	Myeloid	CYR61	ITGB2	1.20334	2.00339
4	6	Hepatocyte	Myeloid	FGA	ITGB2	1.12094	1.8647
4	6	Hepatocyte	Myeloid	FGA	ITGAX	0.827798	1.38307
4	6	Hepatocyte	Myeloid	RARRES2	CMKLR1	0.741266	1.23694
4	6	Hepatocyte	Myeloid	CCL15	CCR1	0.706704	1.17282
4	6	Hepatocyte	Myeloid	CTGF	ITGB2	0.823314	1.3638
4	6	Hepatocyte	Myeloid	TFPI	LRP1	0.673155	1.1202
4	15	Hepatocyte	Hepatocyte	FN1	SDC2	1.15536	1.76625
4	16	Hepatocyte	Myeloid	MIF	CD74	0.974012	1.33498
4	16	Hepatocyte	Myeloid	TF	TFRC	0.99933	1.32167
4	16	Hepatocyte	Myeloid	CYR61	ITGAM	0.993529	1.30704
4	16	Hepatocyte	Myeloid	CYR61	ITGB2	1.10105	1.37123
4	16	Hepatocyte	Myeloid	FGA	ITGAX	1.13806	1.30383
4	16	Hepatocyte	Myeloid	FGA	ITGB2	1.01864	1.23254
4	16	Hepatocyte	Myeloid	CTGF	ITGAM	0.613501	0.667452
4	16	Hepatocyte	Myeloid	CTGF	ITGB2	0.721023	0.731643
16	4	Myeloid	Hepatocyte	THBS1	SDC1	2.01241	1.5611
16	4	Myeloid	Hepatocyte	NRG1	ERBB3	0.818561	0.999701
16	4	Myeloid	Hepatocyte	INHBA	BAMBI	1.32168	1.44039
4	17	Hepatocyte	Hepatocyte	MDK	LRP1	1.57552	2.57286
4	17	Hepatocyte	Hepatocyte	SERPINA1	LRP1	1.41697	2.30602
4	17	Hepatocyte	Hepatocyte	FN1	SDC2	1.19367	1.79102
4	17	Hepatocyte	Hepatocyte	FGF19	FGFR2	0.678124	1.02921
4	17	Hepatocyte	Hepatocyte	TFPI	LRP1	0.617672	0.960805
4	22	Hepatocyte	Hepatocyte	FN1	ITGB1	0.83205	1.16724
4	22	Hepatocyte	Hepatocyte	PLG	ITGB1	0.74276	1.01696
4	23	Hepatocyte	Myeloid	MIF	CD74	1.04143	1.4962
4	23	Hepatocyte	Myeloid	TF	TFRC	1.15972	1.58866
4	23	Hepatocyte	Myeloid	CYR61	ITGAM	1.04538	1.47302
4	23	Hepatocyte	Myeloid	CYR61	ITGB2	1.28033	1.69505
4	23	Hepatocyte	Myeloid	FGA	ITGAX	1.01908	1.38735
4	23	Hepatocyte	Myeloid	FGA	ITGB2	1.19793	1.55636
4	23	Hepatocyte	Myeloid	FN1	SDC2	1.00892	1.29827
4	23	Hepatocyte	Myeloid	CCL15	CCR1	0.63926	0.820121
4	23	Hepatocyte	Myeloid	CTGF	ITGAM	0.665354	0.833437
4	23	Hepatocyte	Myeloid	CTGF	ITGB2	0.900305	1.05547
4	24	Hepatocyte	Hepatocyte	FN1	SDC2	1.06841	1.47291
4	26	Hepatocyte	Myeloid	MIF	CD74	1.30525	1.66235
4	26	Hepatocyte	Myeloid	CYR61	ITGB2	1.13638	1.49387
4	26	Hepatocyte	Myeloid	FGA	ITGAX	0.985286	1.29961
4	26	Hepatocyte	Myeloid	FGA	ITGB2	1.05398	1.35518
4	26	Hepatocyte	Myeloid	CTGF	ITGB2	0.756354	0.854286
26	4	Myeloid	Hepatocyte	NRG1	ERBB3	0.889573	1.13093
26	4	Myeloid	Hepatocyte	THBS1	SDC1	0.658877	0.822509
4	31	Hepatocyte	Fibroblast	MDK	LRP1	1.68153	2.49213
4	31	Hepatocyte	Fibroblast	SERPINA1	LRP1	1.52297	2.22528
4	31	Hepatocyte	Fibroblast	AGT	AGTR1	1.42803	1.86119
4	31	Hepatocyte	Fibroblast	EFNA1	EPHA3	0.96186	1.36485
4	31	Hepatocyte	Fibroblast	FN1	ITGB1	1.64071	1.68526
4	31	Hepatocyte	Fibroblast	FN1	SDC2	1.05182	1.23417
4	31	Hepatocyte	Fibroblast	F2	F2R	1.24585	1.34288
4	31	Hepatocyte	Fibroblast	PLG	ITGB1	1.55142	1.53498
4	31	Hepatocyte	Fibroblast	FGF19	FGFR1	0.591618	0.732465
4	31	Hepatocyte	Fibroblast	TFPI	LRP1	0.723678	0.880069
31	4	Fibroblast	Hepatocyte	INHBA	BAMBI	1.13057	1.41601
31	4	Fibroblast	Hepatocyte	THBS1	SDC1	1.02567	1.08939
31	4	Fibroblast	Hepatocyte	NID1	PTPRF	0.844915	0.918134
4	46	Hepatocyte	Myeloid	MIF	CD74	1.61524	1.30592
4	46	Hepatocyte	Myeloid	CYR61	ITGAM	0.999871	1.15773
4	46	Hepatocyte	Myeloid	CYR61	ITGB2	0.946873	1.14978
4	46	Hepatocyte	Myeloid	FGA	ITGB2	0.864466	1.01109
4	46	Hepatocyte	Myeloid	CTGF	ITGAM	0.619843	0.51814
4	46	Hepatocyte	Myeloid	CTGF	ITGB2	0.566845	0.51019
46	4	Myeloid	Hepatocyte	INHBA	BAMBI	1.1643	1.0941
4	48	Hepatocyte	Endothelial	MIF	TNFRSF10D	0.979761	1.2126
4	48	Hepatocyte	Endothelial	EFNA1	EPHA4	0.937774	1.1924
4	48	Hepatocyte	Endothelial	CYR61	ITGA5	1.43928	1.22911
4	48	Hepatocyte	Endothelial	VTN	ITGA5	1.34609	1.07227
4	48	Hepatocyte	Endothelial	APOB	LDLR	0.766694	0.898604
4	48	Hepatocyte	Endothelial	FN1	ITGA5	1.24916	0.909152
4	48	Hepatocyte	Endothelial	FN1	ITGA2	0.726233	0.827052
4	48	Hepatocyte	Endothelial	FN1	ITGB1	1.27413	0.913071
4	48	Hepatocyte	Endothelial	F2	F2RL3	0.858818	0.781456
4	48	Hepatocyte	Endothelial	F2	F2R	0.97595	0.799846
4	48	Hepatocyte	Endothelial	PLG	ITGB1	1.18484	0.762795
4	48	Hepatocyte	Endothelial	INHA	TGFBR3	0.581308	0.566536
4	48	Hepatocyte	Endothelial	CALR	SCARF1	0.711929	0.606891
4	48	Hepatocyte	Endothelial	APOE	LDLR	0.691337	0.771778
4	48	Hepatocyte	Endothelial	FGF19	FGFR1	0.590216	0.55743
48	4	Endothelial	Hepatocyte	NID1	PTPRF	1.0441	0.614783
6	6	Myeloid	Myeloid	PSAP	LRP1	1.78223	2.92821
6	6	Myeloid	Myeloid	CCL18	CCR1	1.80256	2.96161
6	6	Myeloid	Myeloid	GRN	TNFRSF1A	1.40627	2.3105
6	6	Myeloid	Myeloid	CCL3L3	CCR1	1.49777	2.46084
6	6	Myeloid	Myeloid	CCL3	CCR1	1.4831	2.43673
6	6	Myeloid	Myeloid	MMP9	LRP1	1.16496	1.91403
6	6	Myeloid	Myeloid	CCL13	CCR1	1.14629	1.88336
6	6	Myeloid	Myeloid	LAIR1	LILRB4	1.27361	2.09254
6	6	Myeloid	Myeloid	A2M	LRP1	1.00648	1.65364
6	6	Myeloid	Myeloid	LGALS9	HAVCR2	0.913964	1.50164
6	6	Myeloid	Myeloid	PLAU	PLAUR	0.733631	1.20536
6	6	Myeloid	Myeloid	PLAU	LRP1	0.715678	1.17586
6	6	Myeloid	Myeloid	VCAM1	ITGB2	1.11305	1.82874
6	6	Myeloid	Myeloid	CCL8	CCR1	0.86985	1.42916
6	6	Myeloid	Myeloid	CCL2	CCR1	0.689446	1.13276
12	6	Hepatocyte	Myeloid	MDK	LRP1	1.39757	1.97556
12	6	Hepatocyte	Myeloid	SERPINA1	LRP1	1.37551	1.94586
12	6	Hepatocyte	Myeloid	MIF	CD74	2.40488	3.68545
12	6	Hepatocyte	Myeloid	RARRES2	CMKLR1	0.931137	1.33206
12	6	Hepatocyte	Myeloid	TF	TFRC	0.870646	1.26601
12	6	Hepatocyte	Myeloid	CCL15	CCR1	0.826918	1.23599
12	6	Hepatocyte	Myeloid	CCL16	CCR1	0.827805	1.23718
12	6	Hepatocyte	Myeloid	C3	C3AR1	1.1167	1.74477
12	6	Hepatocyte	Myeloid	C3	ITGB2	0.848916	1.3048
12	6	Hepatocyte	Myeloid	C3	ITGAX	0.555779	0.823171
12	6	Hepatocyte	Myeloid	C3	LRP1	0.620883	0.930137
12	6	Hepatocyte	Myeloid	FGA	ITGB2	0.817909	1.26306
12	6	Hepatocyte	Myeloid	FGA	ITGAX	0.524772	0.781436
12	6	Hepatocyte	Myeloid	RPS19	C5AR1	0.922172	1.41997
12	6	Hepatocyte	Myeloid	TFPI	LRP1	0.681601	1.01186
15	6	Hepatocyte	Myeloid	SERPINA1	LRP1	1.82889	2.67398
15	6	Hepatocyte	Myeloid	TF	TFRC	1.79871	2.63076
15	6	Hepatocyte	Myeloid	FGA	ITGB2	1.88796	2.80802
15	6	Hepatocyte	Myeloid	FGA	ITGAX	1.59482	2.3264
15	6	Hepatocyte	Myeloid	RARRES2	CMKLR1	1.49321	2.18439
15	6	Hepatocyte	Myeloid	SERPINC1	LRP1	1.53226	2.25156
15	6	Hepatocyte	Myeloid	TFPI	LRP1	1.31075	1.93614
15	6	Hepatocyte	Myeloid	C3	C3AR1	1.75563	2.67823
15	6	Hepatocyte	Myeloid	C3	ITGB2	1.48785	2.23826
15	6	Hepatocyte	Myeloid	C3	ITGAX	1.19471	1.75664
15	6	Hepatocyte	Myeloid	C3	LRP1	1.25981	1.8636
15	6	Hepatocyte	Myeloid	MDK	LRP1	1.06789	1.59031
15	6	Hepatocyte	Myeloid	SERPING1	LRP1	1.04092	1.5519
15	6	Hepatocyte	Myeloid	CCL15	CCR1	1.02651	1.55241
15	6	Hepatocyte	Myeloid	CCL16	CCR1	0.95553	1.45134
15	6	Hepatocyte	Myeloid	C5	C5AR1	1.1096	1.71187
15	6	Hepatocyte	Myeloid	PROS1	AXL	0.812166	1.27661
15	6	Hepatocyte	Myeloid	LRPAP1	LRP1	0.570858	0.88253
6	16	Myeloid	Myeloid	GRN	TNFRSF1B	1.5989	2.161
6	16	Myeloid	Myeloid	LAIR1	LILRB4	1.08728	1.39387
6	16	Myeloid	Myeloid	LGALS9	CD44	1.54487	1.53628
6	16	Myeloid	Myeloid	PLAU	PLAUR	2.56744	1.9488
6	16	Myeloid	Myeloid	SPP1	CD44	2.14199	2.51734
6	16	Myeloid	Myeloid	VCAM1	ITGB2	1.01076	1.19658
6	16	Myeloid	Myeloid	IL1RN	IL1R2	0.536382	0.582485
6	16	Myeloid	Myeloid	IL10	IL10RB	0.598457	0.654198
16	6	Myeloid	Myeloid	PSAP	LRP1	1.04549	0.95672
16	6	Myeloid	Myeloid	CCL3	CCR1	1.9162	1.57701
16	6	Myeloid	Myeloid	NRG1	MS4A4A	1.90061	2.75868
16	6	Myeloid	Myeloid	ICAM1	ITGB2	1.15513	1.2607
16	6	Myeloid	Myeloid	ICAM1	ITGAX	0.861989	0.779074
16	6	Myeloid	Myeloid	VEGFA	NRP2	1.1022	0.973424
16	6	Myeloid	Myeloid	VEGFA	NRP1	1.19111	1.11951
16	6	Myeloid	Myeloid	CCL3L3	CCR1	2.00083	1.62753
16	6	Myeloid	Myeloid	ANXA1	FPR3	1.17384	1.43957
16	6	Myeloid	Myeloid	TNF	TNFRSF1A	0.779373	0.729785
16	6	Myeloid	Myeloid	GRN	TNFRSF1A	0.708522	0.687487
16	6	Myeloid	Myeloid	LGALS9	HAVCR2	0.761409	0.796576
16	6	Myeloid	Myeloid	LAIR1	LILRB4	0.861143	1.10153
16	6	Myeloid	Myeloid	CCL4	CCR1	0.763616	0.888916
16	6	Myeloid	Myeloid	CCL2	CCR1	1.31538	1.21832
16	6	Myeloid	Myeloid	MMP9	LRP1	0.569639	0.67264
16	6	Myeloid	Myeloid	MIF	CD74	1.87705	2.70009
6	17	Myeloid	Hepatocyte	PSAP	LRP1	1.72675	2.76881
6	17	Myeloid	Hepatocyte	MMP9	LRP1	1.10948	1.75463
6	17	Myeloid	Hepatocyte	A2M	LRP1	0.950993	1.49424
6	17	Myeloid	Hepatocyte	PLAU	LRP1	0.660195	1.01646
17	6	Hepatocyte	Myeloid	TF	TFRC	2.01845	2.87391
17	6	Hepatocyte	Myeloid	SERPINA1	LRP1	1.92802	2.74911
17	6	Hepatocyte	Myeloid	TFPI	LRP1	1.8887	2.69474
17	6	Hepatocyte	Myeloid	RARRES2	CMKLR1	1.58756	2.26454
17	6	Hepatocyte	Myeloid	SERPINC1	LRP1	1.55446	2.23248
17	6	Hepatocyte	Myeloid	C3	C3AR1	1.85161	2.77235
17	6	Hepatocyte	Myeloid	C3	ITGB2	1.58382	2.33238
17	6	Hepatocyte	Myeloid	C3	ITGAX	1.29069	1.85075
17	6	Hepatocyte	Myeloid	C3	LRP1	1.35579	1.95772
17	6	Hepatocyte	Myeloid	FGA	ITGB2	1.56321	2.30387
17	6	Hepatocyte	Myeloid	FGA	ITGAX	1.27007	1.82225
17	6	Hepatocyte	Myeloid	CCL16	CCR1	1.35083	1.97584
17	6	Hepatocyte	Myeloid	SERPING1	LRP1	1.08596	1.58455
17	6	Hepatocyte	Myeloid	C5	C5AR1	1.27471	1.91938
17	6	Hepatocyte	Myeloid	CCL15	CCR1	0.915376	1.3736
17	6	Hepatocyte	Myeloid	PROS1	AXL	0.887419	1.36987
17	6	Hepatocyte	Myeloid	SERPINE1	LRP1	0.583747	0.889986
17	6	Hepatocyte	Myeloid	MDK	LRP1	0.760439	1.13435
17	6	Hepatocyte	Myeloid	LRPAP1	LRP1	0.664817	1.00211
6	22	Myeloid	Hepatocyte	ADAM9	ITGB1	0.713164	0.953216
6	22	Myeloid	Hepatocyte	VCAM1	ITGB1	0.931869	1.31255
22	6	Hepatocyte	Myeloid	MDK	LRP1	1.61286	1.87427
22	6	Hepatocyte	Myeloid	FGA	ITGB2	1.77771	2.18297
22	6	Hepatocyte	Myeloid	FGA	ITGAX	1.48458	1.70135
22	6	Hepatocyte	Myeloid	SERPINA1	LRP1	1.53388	1.79181
22	6	Hepatocyte	Myeloid	RARRES2	CMKLR1	1.36607	1.585
22	6	Hepatocyte	Myeloid	C3	C3AR1	1.54244	2.09775
22	6	Hepatocyte	Myeloid	C3	ITGB2	1.27466	1.65778
22	6	Hepatocyte	Myeloid	C3	ITGAX	0.981522	1.17616
22	6	Hepatocyte	Myeloid	C3	LRP1	1.04663	1.28312
22	6	Hepatocyte	Myeloid	C5	C5AR1	1.00876	1.41361
22	6	Hepatocyte	Myeloid	CCL26	CCR1	1.02031	1.31319
22	6	Hepatocyte	Myeloid	TF	TFRC	1.02298	1.25782
22	6	Hepatocyte	Myeloid	TFPI	LRP1	0.969918	1.20304
22	6	Hepatocyte	Myeloid	GRN	TNFRSF1A	0.612293	0.790702
22	6	Hepatocyte	Myeloid	SERPINE1	LRP1	0.600989	0.817878
6	23	Myeloid	Myeloid	CCL18	CCR1	1.73512	2.60891
6	23	Myeloid	Myeloid	CCL3L3	CCR1	1.43033	2.10814
6	23	Myeloid	Myeloid	CCL3	CCR1	1.41565	2.08403
6	23	Myeloid	Myeloid	CCL13	CCR1	1.07885	1.53066
6	23	Myeloid	Myeloid	LAIR1	LILRB4	1.34679	1.76971
6	23	Myeloid	Myeloid	LGALS9	CD44	1.2052	1.54863
6	23	Myeloid	Myeloid	PLAU	PLAUR	1.80255	1.98103
6	23	Myeloid	Myeloid	SPP1	CD44	1.80232	2.5297
6	23	Myeloid	Myeloid	VCAM1	ITGB2	1.19004	1.5204
6	23	Myeloid	Myeloid	CCL8	CCR1	0.802405	1.07646
6	23	Myeloid	Myeloid	IL10	IL10RB	0.61354	0.777931
6	23	Myeloid	Myeloid	CCL2	CCR1	0.622001	0.780057
23	6	Myeloid	Myeloid	MMP9	LRP1	2.68947	2.76347
23	6	Myeloid	Myeloid	CCL3	CCR1	1.82996	2.01828
23	6	Myeloid	Myeloid	PSAP	LRP1	1.24017	1.39388
23	6	Myeloid	Myeloid	CCL7	CCR1	1.33476	1.55032
23	6	Myeloid	Myeloid	CCL3L3	CCR1	1.83133	2.01958
23	6	Myeloid	Myeloid	LAIR1	LILRB4	0.961441	1.30055
23	6	Myeloid	Myeloid	GRN	TNFRSF1A	0.875973	1.0043
23	6	Myeloid	Myeloid	CCL2	CCR1	1.72809	1.92201
23	6	Myeloid	Myeloid	MIF	CD74	2.36396	3.28795
23	6	Myeloid	Myeloid	ANXA1	FPR3	1.14163	1.57184
23	6	Myeloid	Myeloid	PLAU	PLAUR	0.711783	0.907089
23	6	Myeloid	Myeloid	PLAU	LRP1	0.69383	0.877591
23	6	Myeloid	Myeloid	CCL18	CCR1	1.05144	1.28258
23	6	Myeloid	Myeloid	TNF	TNFRSF1A	0.862555	0.991616
23	6	Myeloid	Myeloid	ICAM1	ITGB2	1.05837	1.38125
23	6	Myeloid	Myeloid	ICAM1	ITGAX	0.765237	0.899629
23	6	Myeloid	Myeloid	CCL13	CCR1	0.81858	1.06253
23	6	Myeloid	Myeloid	LGALS9	HAVCR2	0.664314	0.856004
23	6	Myeloid	Myeloid	VEGFA	NRP2	0.809016	0.974995
23	6	Myeloid	Myeloid	VEGFA	NRP1	0.89793	1.12108
24	6	Hepatocyte	Myeloid	SERPINA1	LRP1	1.39171	1.74862
24	6	Hepatocyte	Myeloid	MDK	LRP1	1.28218	1.62354
24	6	Hepatocyte	Myeloid	CCL15	CCR1	1.13053	1.49848
24	6	Hepatocyte	Myeloid	RARRES2	CMKLR1	1.06346	1.34732
24	6	Hepatocyte	Myeloid	FGA	ITGB2	1.22949	1.67761
24	6	Hepatocyte	Myeloid	FGA	ITGAX	0.936354	1.19599
24	6	Hepatocyte	Myeloid	TF	TFRC	0.867062	1.14896
24	6	Hepatocyte	Myeloid	SERPINC1	LRP1	0.690214	0.947513
24	6	Hepatocyte	Myeloid	MIF	CD74	1.96201	2.99714
6	26	Myeloid	Myeloid	LAIR1	LILRB4	1.04453	1.43885
6	26	Myeloid	Myeloid	LGALS9	CD44	0.995634	1.29502
6	26	Myeloid	Myeloid	PLAU	PLAUR	1.51105	1.55415
6	26	Myeloid	Myeloid	SPP1	CD44	1.59275	2.27609
6	26	Myeloid	Myeloid	VCAM1	ITGB2	1.04609	1.31923
26	6	Myeloid	Myeloid	PSAP	LRP1	1.0617	1.12407
26	6	Myeloid	Myeloid	NRG1	MS4A4A	1.97162	2.88991
26	6	Myeloid	Myeloid	LGALS9	HAVCR2	0.837898	0.950555
26	6	Myeloid	Myeloid	CCL3L3	CCR1	1.23159	1.34162
26	6	Myeloid	Myeloid	CCL3	CCR1	1.08535	1.22332
26	6	Myeloid	Myeloid	LAIR1	LILRB4	0.842489	1.14994
26	6	Myeloid	Myeloid	CCL2	CCR1	1.69214	1.71421
26	6	Myeloid	Myeloid	GRN	TNFRSF1A	0.542972	0.650156
26	6	Myeloid	Myeloid	ICAM1	ITGB2	0.843025	1.13735
26	6	Myeloid	Myeloid	ICAM1	ITGAX	0.549888	0.655725
26	6	Myeloid	Myeloid	VEGFA	NRP2	0.631065	0.762017
26	6	Myeloid	Myeloid	VEGFA	NRP1	0.71998	0.908103
6	31	Myeloid	Fibroblast	PSAP	LRP1	1.83276	2.68808
6	31	Myeloid	Fibroblast	GRN	TNFRSF1A	1.42955	2.10657
6	31	Myeloid	Fibroblast	MMP9	LRP1	1.21548	1.67389
6	31	Myeloid	Fibroblast	A2M	LRP1	1.057	1.41351
6	31	Myeloid	Fibroblast	PILRA	CD99	1.10746	1.35708
6	31	Myeloid	Fibroblast	PDGFC	PDGFRA	0.746256	0.81781
6	31	Myeloid	Fibroblast	PLAU	LRP1	0.766201	0.935726
6	31	Myeloid	Fibroblast	ADAM9	ITGB1	1.52182	1.47124
6	31	Myeloid	Fibroblast	ADAM9	ITGAV	0.648434	0.80222
6	31	Myeloid	Fibroblast	SPP1	ITGAV	1.48418	2.17534
6	31	Myeloid	Fibroblast	VCAM1	ITGB1	1.74053	1.83057
31	6	Fibroblast	Myeloid	CTGF	ITGB2	2.67598	2.52862
31	6	Fibroblast	Myeloid	CYR61	ITGB2	2.43901	2.3471
31	6	Fibroblast	Myeloid	CCL2	CCR1	1.73064	1.68874
31	6	Fibroblast	Myeloid	PLAT	LRP1	1.32351	1.29264
31	6	Fibroblast	Myeloid	TFPI	LRP1	1.02747	1.06588
31	6	Fibroblast	Myeloid	PGF	NRP1	1.05249	1.14864
31	6	Fibroblast	Myeloid	GAS6	AXL	1.14231	1.35591
31	6	Fibroblast	Myeloid	GAS6	MERTK	1.06376	1.22685
31	6	Fibroblast	Myeloid	IL34	CSF1R	1.26377	1.74246
31	6	Fibroblast	Myeloid	SERPING1	LRP1	1.22016	1.21348
31	6	Fibroblast	Myeloid	APP	CD74	2.38835	3.15377
31	6	Fibroblast	Myeloid	SERPINE1	LRP1	1.35521	1.31692
31	6	Fibroblast	Myeloid	CCL26	CCR1	0.733224	0.924722
31	6	Fibroblast	Myeloid	SERPINE2	LRP1	0.979515	1.02914
31	6	Fibroblast	Myeloid	A2M	LRP1	0.886134	0.957612
31	6	Fibroblast	Myeloid	MIF	CD74	1.94958	2.81767
31	6	Fibroblast	Myeloid	PROS1	AXL	0.855897	1.13652
6	32	Myeloid	T/NK	PILRA	CD99	0.93892	1.17093
32	6	T/NK	Myeloid	CTLA4	CD86	1.02762	1.39165
32	6	T/NK	Myeloid	IFNG	IFNGR1	0.843693	1.03776
32	6	T/NK	Myeloid	IFNG	IFNGR2	0.725162	0.843014
6	36	Myeloid	B	TNFSF13B	TNFRSF17	1.48779	1.44454
6	46	Myeloid	Myeloid	LAIR1	LILRB4	1.06993	1.22353
6	46	Myeloid	Myeloid	PLAU	PLAUR	1.11841	0.761584
6	46	Myeloid	Myeloid	VCAM1	ITGB2	0.856578	0.975129
46	6	Myeloid	Myeloid	PLAU	PLAUR	0.853701	0.629544
46	6	Myeloid	Myeloid	PLAU	LRP1	0.835747	0.600046
46	6	Myeloid	Myeloid	LAIR1	LILRB4	1.08768	1.00161
46	6	Myeloid	Myeloid	LGALS9	HAVCR2	0.750626	0.600765
46	6	Myeloid	Myeloid	GRN	TNFRSF1A	0.936633	0.518026
46	6	Myeloid	Myeloid	CCL2	CCR1	1.10487	0.783822
46	6	Myeloid	Myeloid	MMP9	LRP1	0.994225	0.623818
46	6	Myeloid	Myeloid	TNF	TNFRSF1A	0.570306	0.463077
46	6	Myeloid	Myeloid	PSAP	LRP1	0.935842	0.61506
46	6	Myeloid	Myeloid	CCL13	CCR1	0.843973	0.744688
46	6	Myeloid	Myeloid	CCL18	CCR1	0.883038	0.750547
46	6	Myeloid	Myeloid	ICAM1	ITGB2	0.858875	0.943969
46	6	Myeloid	Myeloid	ICAM1	ITGAX	0.565738	0.462345
46	6	Myeloid	Myeloid	CCL3	CCR1	1.19715	0.797664
46	6	Myeloid	Myeloid	CCL3L3	CCR1	1.23432	0.803239
46	6	Myeloid	Myeloid	VEGFA	NRP2	0.588025	0.538404
46	6	Myeloid	Myeloid	VEGFA	NRP1	0.676939	0.68449
46	6	Myeloid	Myeloid	MIF	CD74	1.8246	2.52817
6	48	Myeloid	Endothelial	GRN	TNFRSF1A	1.44684	1.94111
6	48	Myeloid	Endothelial	TNFSF13B	CD40	1.13606	1.26613
6	48	Myeloid	Endothelial	PILRA	CD99	1.32885	1.07069
6	48	Myeloid	Endothelial	ADORA3	ENTPD1	0.900181	0.734701
6	48	Myeloid	Endothelial	PDGFC	KDR	0.997653	0.573757
6	48	Myeloid	Endothelial	PDGFC	FLT4	0.639438	0.517518
6	48	Myeloid	Endothelial	APOE	LDLR	0.604704	0.612055
6	48	Myeloid	Endothelial	ADAM9	ITGA6	1.22149	0.709451
6	48	Myeloid	Endothelial	ADAM9	ITGB1	1.15524	0.69905
6	48	Myeloid	Endothelial	VCAM1	ITGB1	1.37395	1.05838
6	48	Myeloid	Endothelial	NAMPT	INSR	2.15835	0.721915
48	6	Endothelial	Myeloid	SEMA3F	NRP2	0.929152	0.593966
48	6	Endothelial	Myeloid	VEGFC	NRP2	0.727668	0.562333
48	6	Endothelial	Myeloid	APP	CD74	2.89366	2.69821
48	6	Endothelial	Myeloid	PGF	NRP1	1.38551	0.797741
48	6	Endothelial	Myeloid	A2M	LRP1	1.68259	0.736625
48	6	Endothelial	Myeloid	PDGFB	LRP1	0.688699	0.580584
48	6	Endothelial	Myeloid	ICAM2	ITGB2	1.49921	1.04669
48	6	Endothelial	Myeloid	CYR61	ITGB2	1.63312	1.06772
48	6	Endothelial	Myeloid	F8	LRP1	0.742915	0.589096
48	6	Endothelial	Myeloid	PLAT	LRP1	0.627756	0.571016
48	6	Endothelial	Myeloid	GAS6	AXL	0.9607	0.965679
48	6	Endothelial	Myeloid	GAS6	MERTK	0.882148	0.836619
48	6	Endothelial	Myeloid	SERPINE1	LRP1	0.973056	0.625228
48	6	Endothelial	Myeloid	PLAU	PLAUR	0.713054	0.611087
48	6	Endothelial	Myeloid	PLAU	LRP1	0.6951	0.581589
48	6	Endothelial	Myeloid	CCL14	CCR1	0.702518	0.725489
48	6	Endothelial	Myeloid	CCL2	CCR1	1.22239	0.807108
48	6	Endothelial	Myeloid	CTGF	ITGB2	1.12788	0.988393
48	6	Endothelial	Myeloid	ICAM1	ITGB2	0.979904	0.965161
48	6	Endothelial	Myeloid	ICAM1	ITGAX	0.686767	0.483537
48	6	Endothelial	Myeloid	HEBP1	FPR3	1.02473	1.21044
12	15	Hepatocyte	Hepatocyte	FN1	SDC2	1.12268	1.5648
12	16	Hepatocyte	Myeloid	MIF	CD74	1.17504	1.37174
12	16	Hepatocyte	Myeloid	TF	TFRC	0.885406	0.943331
12	16	Hepatocyte	Myeloid	C3	ITGAX	0.866046	0.743934
12	16	Hepatocyte	Myeloid	C3	ITGB2	0.746625	0.672639
12	16	Hepatocyte	Myeloid	C3	C3AR1	0.601498	0.585999
12	16	Hepatocyte	Myeloid	FGA	ITGAX	0.835039	0.702198
12	16	Hepatocyte	Myeloid	FGA	ITGB2	0.715618	0.630904
12	16	Hepatocyte	Myeloid	RPS19	C5AR1	1.73481	1.27565
16	12	Myeloid	Hepatocyte	THBS1	SDC1	1.98877	1.41767
16	12	Myeloid	Hepatocyte	NRG1	ERBB3	0.635148	0.59425
16	12	Myeloid	Hepatocyte	INHBA	BAMBI	0.973624	0.769791
12	17	Hepatocyte	Hepatocyte	MDK	LRP1	1.34209	1.81617
12	17	Hepatocyte	Hepatocyte	SERPINA1	LRP1	1.32002	1.78646
12	17	Hepatocyte	Hepatocyte	FN1	SDC2	1.16099	1.58957
12	17	Hepatocyte	Hepatocyte	FGF19	FGFR2	0.633941	0.867107
12	17	Hepatocyte	Hepatocyte	C3	LRP1	0.5654	0.770739
12	17	Hepatocyte	Hepatocyte	TFPI	LRP1	0.626118	0.852466
12	22	Hepatocyte	Hepatocyte	PLG	ITGB1	0.667989	0.788946
12	22	Hepatocyte	Hepatocyte	FN1	ITGB1	0.799368	0.965781
12	23	Hepatocyte	Myeloid	MIF	CD74	1.24245	1.53295
12	23	Hepatocyte	Myeloid	TF	TFRC	1.04579	1.21032
12	23	Hepatocyte	Myeloid	CCL15	CCR1	0.759473	0.883285
12	23	Hepatocyte	Myeloid	CCL16	CCR1	0.76036	0.884479
12	23	Hepatocyte	Myeloid	FN1	SDC2	0.976238	1.09681
12	23	Hepatocyte	Myeloid	C3	ITGAX	0.74706	0.827452
12	23	Hepatocyte	Myeloid	C3	ITGB2	0.925907	0.996462
12	23	Hepatocyte	Myeloid	C3	C3AR1	0.581921	0.671395
12	23	Hepatocyte	Myeloid	FGA	ITGAX	0.716053	0.785717
12	23	Hepatocyte	Myeloid	FGA	ITGB2	0.8949	0.954727
12	23	Hepatocyte	Myeloid	RPS19	C5AR1	0.864332	0.945267
12	24	Hepatocyte	Hepatocyte	FN1	SDC2	1.03573	1.27145
12	26	Hepatocyte	Myeloid	MIF	CD74	1.50627	1.69911
12	26	Hepatocyte	Myeloid	C3	ITGAX	0.713267	0.739714
12	26	Hepatocyte	Myeloid	C3	ITGB2	0.781956	0.795283
12	26	Hepatocyte	Myeloid	C3	C3AR1	0.624242	0.667692
12	26	Hepatocyte	Myeloid	FGA	ITGAX	0.68226	0.697978
12	26	Hepatocyte	Myeloid	FGA	ITGB2	0.750949	0.753548
12	26	Hepatocyte	Myeloid	RPS19	C5AR1	1.21184	1.15242
26	12	Myeloid	Hepatocyte	NRG1	ERBB3	0.70616	0.725477
26	12	Myeloid	Hepatocyte	THBS1	SDC1	0.635236	0.679071
12	31	Hepatocyte	Fibroblast	MDK	LRP1	1.4481	1.73543
12	31	Hepatocyte	Fibroblast	SERPINA1	LRP1	1.42603	1.70573
12	31	Hepatocyte	Fibroblast	AGT	AGTR1	1.24651	1.33487
12	31	Hepatocyte	Fibroblast	F2	F2R	1.2043	1.14417
12	31	Hepatocyte	Fibroblast	EFNA1	EPHA3	0.689137	0.766948
12	31	Hepatocyte	Fibroblast	PLG	ITGB1	1.47665	1.30697
12	31	Hepatocyte	Fibroblast	FN1	ITGB1	1.60803	1.4838
12	31	Hepatocyte	Fibroblast	FN1	SDC2	1.01914	1.03271
12	31	Hepatocyte	Fibroblast	FGF19	FGFR1	0.547435	0.570358
12	31	Hepatocyte	Fibroblast	C3	LRP1	0.671406	0.690004
12	31	Hepatocyte	Fibroblast	TTR	NGFR	0.820556	0.866885
12	31	Hepatocyte	Fibroblast	TFPI	LRP1	0.732124	0.771731
31	12	Fibroblast	Hepatocyte	INHBA	BAMBI	0.782518	0.745405
31	12	Fibroblast	Hepatocyte	THBS1	SDC1	1.00203	0.945948
12	46	Hepatocyte	Myeloid	MIF	CD74	1.81627	1.34268
12	46	Hepatocyte	Myeloid	C3	ITGB2	0.592447	0.451187
12	46	Hepatocyte	Myeloid	FGA	ITGB2	0.56144	0.409452
46	12	Myeloid	Hepatocyte	INHBA	BAMBI	0.816244	0.423492
12	48	Hepatocyte	Endothelial	MIF	TNFRSF10D	1.18078	1.24936
12	48	Hepatocyte	Endothelial	VTN	ITGA5	1.29331	0.811111
12	48	Hepatocyte	Endothelial	F2	F2RL3	0.817276	0.582741
12	48	Hepatocyte	Endothelial	F2	F2R	0.934408	0.60113
12	48	Hepatocyte	Endothelial	APOE	LDLR	1.16977	1.26928
12	48	Hepatocyte	Endothelial	INHA	TGFBR3	0.542545	0.409403
12	48	Hepatocyte	Endothelial	EFNA1	EPHA4	0.665051	0.594504
12	48	Hepatocyte	Endothelial	PLG	ITGB1	1.11007	0.534779
12	48	Hepatocyte	Endothelial	APOB	LDLR	0.78318	0.748929
12	48	Hepatocyte	Endothelial	FN1	ITGA5	1.21648	0.707696
12	48	Hepatocyte	Endothelial	FN1	ITGA2	0.693551	0.625596
12	48	Hepatocyte	Endothelial	FN1	ITGB1	1.24144	0.711615
12	48	Hepatocyte	Endothelial	FGF19	FGFR1	0.546034	0.395323
15	15	Hepatocyte	Hepatocyte	FN1	SDC2	1.56008	2.22156
15	16	Hepatocyte	Myeloid	TF	TFRC	1.81347	2.30808
15	16	Hepatocyte	Myeloid	FGA	ITGAX	1.90509	2.24716
15	16	Hepatocyte	Myeloid	FGA	ITGB2	1.78567	2.17587
15	16	Hepatocyte	Myeloid	C3	ITGAX	1.50498	1.6774
15	16	Hepatocyte	Myeloid	C3	ITGB2	1.38556	1.60611
15	16	Hepatocyte	Myeloid	C3	C3AR1	1.24043	1.51947
15	16	Hepatocyte	Myeloid	C5	C5AR1	1.92224	1.56754
15	16	Hepatocyte	Myeloid	SAA1	FPR2	0.985262	0.837615
16	15	Myeloid	Hepatocyte	THBS1	SDC1	2.19136	1.73014
16	15	Myeloid	Hepatocyte	NRG1	ERBB3	0.713149	0.727722
16	15	Myeloid	Hepatocyte	FN1	SDC2	0.967171	1.14646
15	17	Hepatocyte	Hepatocyte	SERPINA1	LRP1	1.77341	2.51458
15	17	Hepatocyte	Hepatocyte	SERPINC1	LRP1	1.47677	2.09217
15	17	Hepatocyte	Hepatocyte	TFPI	LRP1	1.25527	1.77674
15	17	Hepatocyte	Hepatocyte	C3	LRP1	1.20433	1.70421
15	17	Hepatocyte	Hepatocyte	FN1	SDC2	1.59839	2.24633
15	17	Hepatocyte	Hepatocyte	MDK	LRP1	1.01241	1.43091
15	17	Hepatocyte	Hepatocyte	SERPING1	LRP1	0.985439	1.3925
15	17	Hepatocyte	Hepatocyte	LRPAP1	LRP1	0.515375	0.723133
17	15	Hepatocyte	Hepatocyte	FN1	SDC2	1.7849	2.49673
15	22	Hepatocyte	Hepatocyte	PLG	ITGB1	1.4404	1.9125
15	22	Hepatocyte	Hepatocyte	FN1	ITGB1	1.23677	1.62254
22	15	Hepatocyte	Hepatocyte	FN1	SDC2	1.29579	1.61429
15	23	Hepatocyte	Myeloid	TF	TFRC	1.97386	2.57507
15	23	Hepatocyte	Myeloid	FGA	ITGAX	1.7861	2.33068
15	23	Hepatocyte	Myeloid	FGA	ITGB2	1.96495	2.49969
15	23	Hepatocyte	Myeloid	C3	ITGAX	1.38599	1.76092
15	23	Hepatocyte	Myeloid	C3	ITGB2	1.56484	1.92993
15	23	Hepatocyte	Myeloid	C3	C3AR1	1.22085	1.60486
15	23	Hepatocyte	Myeloid	FN1	SDC2	1.41364	1.75357
15	23	Hepatocyte	Myeloid	CCL15	CCR1	0.959063	1.19971
15	23	Hepatocyte	Myeloid	CCL16	CCR1	0.888086	1.09864
15	23	Hepatocyte	Myeloid	C5	C5AR1	1.05176	1.23716
15	24	Hepatocyte	Hepatocyte	FN1	SDC2	1.47313	1.92821
15	26	Hepatocyte	Myeloid	FGA	ITGAX	1.75231	2.24294
15	26	Hepatocyte	Myeloid	FGA	ITGB2	1.821	2.29851
15	26	Hepatocyte	Myeloid	C3	ITGAX	1.3522	1.67318
15	26	Hepatocyte	Myeloid	C3	ITGB2	1.42089	1.72875
15	26	Hepatocyte	Myeloid	C3	C3AR1	1.26317	1.60116
15	26	Hepatocyte	Myeloid	C5	C5AR1	1.39927	1.44431
15	26	Hepatocyte	Myeloid	SAA1	FPR2	0.705416	0.756158
26	15	Myeloid	Hepatocyte	NRG1	ERBB3	0.784162	0.858948
26	15	Myeloid	Hepatocyte	THBS1	SDC1	0.837824	0.991545
15	31	Hepatocyte	Fibroblast	SERPINA1	LRP1	1.87942	2.43384
15	31	Hepatocyte	Fibroblast	AGT	AGTR1	2.03437	2.5079
15	31	Hepatocyte	Fibroblast	SERPINC1	LRP1	1.58278	2.01143
15	31	Hepatocyte	Fibroblast	F2	F2R	2.0011	2.30862
15	31	Hepatocyte	Fibroblast	PLG	ITGB1	2.24906	2.43052
15	31	Hepatocyte	Fibroblast	TTR	NGFR	1.44222	1.78419
15	31	Hepatocyte	Fibroblast	TFPI	LRP1	1.36127	1.696
15	31	Hepatocyte	Fibroblast	C3	LRP1	1.31034	1.62347
15	31	Hepatocyte	Fibroblast	FN1	ITGB1	2.04543	2.14056
15	31	Hepatocyte	Fibroblast	FN1	SDC2	1.45654	1.68947
15	31	Hepatocyte	Fibroblast	MDK	LRP1	1.11841	1.35017
15	31	Hepatocyte	Fibroblast	SERPING1	LRP1	1.09144	1.31177
15	31	Hepatocyte	Fibroblast	PROC	PROCR	0.938913	1.03004
15	31	Hepatocyte	Fibroblast	EFNA1	EPHA3	0.72992	0.857174
15	31	Hepatocyte	Fibroblast	PROS1	AXL	0.827747	0.807645
15	31	Hepatocyte	Fibroblast	LRPAP1	LRP1	0.621381	0.642398
31	15	Fibroblast	Hepatocyte	FN1	SDC2	2.37338	2.27079
31	15	Fibroblast	Hepatocyte	THBS1	SDC1	1.20462	1.25842
31	15	Fibroblast	Hepatocyte	NID1	PTPRF	0.802604	0.781362
15	46	Hepatocyte	Myeloid	FGA	ITGB2	1.63149	1.95441
15	46	Hepatocyte	Myeloid	C3	ITGB2	1.23138	1.38465
15	48	Hepatocyte	Endothelial	VTN	ITGA5	2.26992	2.24169
15	48	Hepatocyte	Endothelial	APOE	LDLR	1.70349	2.10052
15	48	Hepatocyte	Endothelial	APOB	LDLR	1.47883	1.7806
15	48	Hepatocyte	Endothelial	F2	F2RL3	1.61407	1.74719
15	48	Hepatocyte	Endothelial	F2	F2R	1.7312	1.76558
15	48	Hepatocyte	Endothelial	PLG	ITGB1	1.88247	1.65834
15	48	Hepatocyte	Endothelial	FN1	ITGA5	1.65388	1.36445
15	48	Hepatocyte	Endothelial	FN1	ITGA2	1.13095	1.28235
15	48	Hepatocyte	Endothelial	FN1	ITGB1	1.67885	1.36837
15	48	Hepatocyte	Endothelial	PROC	PROCR	0.817766	0.726913
15	48	Hepatocyte	Endothelial	EFNA1	EPHA4	0.705834	0.68473
15	48	Hepatocyte	Endothelial	CALR	SCARF1	0.869448	0.747164
48	15	Endothelial	Hepatocyte	NID1	PTPRF	1.00179	0.478011
16	16	Myeloid	Myeloid	IL1B	IL1R2	2.82266	1.68513
16	16	Myeloid	Myeloid	THBS1	CD36	2.05469	1.22665
16	16	Myeloid	Myeloid	IL1RN	IL1R2	1.6778	1.00165
16	16	Myeloid	Myeloid	IL1A	IL1R2	0.793049	0.47345
16	16	Myeloid	Myeloid	HBEGF	CD44	1.63388	0.975426
16	16	Myeloid	Myeloid	NRG1	MS4A4A	0.614025	0.366573
16	16	Myeloid	Myeloid	ICAM1	ITGAX	1.17226	0.699836
16	16	Myeloid	Myeloid	ICAM1	ITGB2	1.05283	0.628542
16	16	Myeloid	Myeloid	ANXA1	FPR1	1.56224	0.932656
16	16	Myeloid	Myeloid	ANXA1	FPR2	1.15122	0.687276
16	16	Myeloid	Myeloid	TNF	TNFRSF1B	0.972	0.580284
16	16	Myeloid	Myeloid	GRN	TNFRSF1B	0.901149	0.537986
16	16	Myeloid	Myeloid	LGALS9	CD44	1.39231	0.831209
16	16	Myeloid	Myeloid	IL6	IL6R	0.759243	0.453268
16	16	Myeloid	Myeloid	LAIR1	LILRB4	0.674811	0.402862
16	16	Myeloid	Myeloid	SPP1	CD44	2.58582	1.54374
16	16	Myeloid	Myeloid	IL10	IL10RB	0.722484	0.431323
16	16	Myeloid	Myeloid	MIF	CD74	0.647205	0.386381
16	17	Myeloid	Hepatocyte	THBS1	SDC1	2.36255	1.94598
16	17	Myeloid	Hepatocyte	PSAP	LRP1	0.990002	0.797323
16	17	Myeloid	Hepatocyte	NRG1	ERBB3	0.770749	0.792412
16	17	Myeloid	Hepatocyte	INHBA	BAMBI	1.07471	0.918904
16	17	Myeloid	Hepatocyte	MMP9	LRP1	0.514156	0.513242
16	17	Myeloid	Hepatocyte	FN1	SDC2	1.00548	1.17123
17	16	Hepatocyte	Myeloid	TF	TFRC	2.03321	2.55122
17	16	Hepatocyte	Myeloid	C3	ITGAX	1.60095	1.77152
17	16	Hepatocyte	Myeloid	C3	ITGB2	1.48153	1.70022
17	16	Hepatocyte	Myeloid	C3	C3AR1	1.3364	1.61358
17	16	Hepatocyte	Myeloid	FGA	ITGAX	1.58034	1.74301
17	16	Hepatocyte	Myeloid	FGA	ITGB2	1.46092	1.67172
17	16	Hepatocyte	Myeloid	C5	C5AR1	2.08734	1.77506
16	22	Myeloid	Hepatocyte	THBS1	SDC1	2.07484	1.41464
16	22	Myeloid	Hepatocyte	NRG1	ERBB3	0.747215	0.624533
16	22	Myeloid	Hepatocyte	INHBA	BAMBI	0.991116	0.712034
16	22	Myeloid	Hepatocyte	ADAM17	ITGB1	0.725424	0.596141
16	22	Myeloid	Hepatocyte	FN1	ITGB1	0.643859	0.547447
22	16	Hepatocyte	Myeloid	FGA	ITGAX	1.79484	1.62211
22	16	Hepatocyte	Myeloid	FGA	ITGB2	1.67542	1.55082
22	16	Hepatocyte	Myeloid	C3	ITGAX	1.29179	1.09692
22	16	Hepatocyte	Myeloid	C3	ITGB2	1.17237	1.02563
22	16	Hepatocyte	Myeloid	C3	C3AR1	1.02724	0.938985
22	16	Hepatocyte	Myeloid	C5	C5AR1	1.82139	1.26928
22	16	Hepatocyte	Myeloid	HGF	CD44	1.22411	0.849801
22	16	Hepatocyte	Myeloid	TF	TFRC	1.03774	0.93514
22	16	Hepatocyte	Myeloid	GRN	TNFRSF1B	0.804921	0.641201
16	23	Myeloid	Myeloid	THBS1	CD36	2.69471	1.96144
16	23	Myeloid	Myeloid	HBEGF	CD44	1.29421	0.98778
16	23	Myeloid	Myeloid	CCL3	CCR1	1.84875	1.2243
16	23	Myeloid	Myeloid	NRG1	MS4A4A	0.95773	0.783948
16	23	Myeloid	Myeloid	ICAM1	ITGAX	1.05327	0.783355
16	23	Myeloid	Myeloid	ICAM1	ITGB2	1.23212	0.952365
16	23	Myeloid	Myeloid	VEGFA	NRP2	1.18416	0.840403
16	23	Myeloid	Myeloid	VEGFA	NRP1	1.16293	0.820335
16	23	Myeloid	Myeloid	CCL3L3	CCR1	1.93338	1.27483
16	23	Myeloid	Myeloid	ANXA1	FPR3	0.94433	0.729687
16	23	Myeloid	Myeloid	LGALS9	CD44	1.05264	0.843564
16	23	Myeloid	Myeloid	LAIR1	LILRB4	0.934329	0.778697
16	23	Myeloid	Myeloid	SPP1	CD44	2.24616	1.55609
16	23	Myeloid	Myeloid	IL10	IL10RB	0.737568	0.555056
16	23	Myeloid	Myeloid	CCL4	CCR1	0.696171	0.536213
16	23	Myeloid	Myeloid	CCL2	CCR1	1.24794	0.865617
16	23	Myeloid	Myeloid	FN1	SDC2	0.82073	0.678475
16	23	Myeloid	Myeloid	MIF	CD74	0.714624	0.547598
23	16	Myeloid	Myeloid	SPP1	CD44	4.51539	3.9337
23	16	Myeloid	Myeloid	IL1RN	IL1R2	1.52274	1.33958
23	16	Myeloid	Myeloid	IL1B	IL1R2	1.35191	1.17815
23	16	Myeloid	Myeloid	LAIR1	LILRB4	0.775109	0.601888
23	16	Myeloid	Myeloid	GRN	TNFRSF1B	1.0686	0.854795
23	16	Myeloid	Myeloid	MIF	CD74	1.13412	0.974236
23	16	Myeloid	Myeloid	ANXA1	FPR1	1.53003	1.06492
23	16	Myeloid	Myeloid	ANXA1	FPR2	1.11901	0.819543
23	16	Myeloid	Myeloid	PLAU	PLAUR	2.54559	1.65053
23	16	Myeloid	Myeloid	TNF	TNFRSF1B	1.05518	0.842115
23	16	Myeloid	Myeloid	ICAM1	ITGAX	1.0755	0.820391
23	16	Myeloid	Myeloid	ICAM1	ITGB2	0.956082	0.749097
23	16	Myeloid	Myeloid	LGALS9	CD44	1.29521	0.890638
23	16	Myeloid	Myeloid	IL10	IL10RB	0.5895	0.447599
23	16	Myeloid	Myeloid	HBEGF	CD44	1.21327	0.813199
16	24	Myeloid	Hepatocyte	THBS1	SDC1	1.99953	1.36721
16	24	Myeloid	Hepatocyte	FN1	SDC2	0.880219	0.853119
24	16	Hepatocyte	Myeloid	FGA	ITGAX	1.24662	1.11675
24	16	Hepatocyte	Myeloid	FGA	ITGB2	1.1272	1.04546
24	16	Hepatocyte	Myeloid	TF	TFRC	0.881822	0.826277
24	16	Hepatocyte	Myeloid	MIF	CD74	0.732162	0.683427
16	26	Myeloid	Myeloid	HBEGF	CD44	1.08465	0.734167
16	26	Myeloid	Myeloid	ICAM1	ITGAX	1.01948	0.695617
16	26	Myeloid	Myeloid	ICAM1	ITGB2	1.08817	0.751186
16	26	Myeloid	Myeloid	ANXA1	FPR1	1.23238	0.897873
16	26	Myeloid	Myeloid	ANXA1	FPR2	0.871371	0.60582
16	26	Myeloid	Myeloid	LGALS9	CD44	0.84308	0.589951
16	26	Myeloid	Myeloid	LAIR1	LILRB4	0.632069	0.447839
16	26	Myeloid	Myeloid	SPP1	CD44	2.03659	1.30248
16	26	Myeloid	Myeloid	MIF	CD74	0.97844	0.71375
26	16	Myeloid	Myeloid	IL1B	IL1R2	1.46853	1.12748
26	16	Myeloid	Myeloid	NRG1	MS4A4A	0.685038	0.4978
26	16	Myeloid	Myeloid	IL1RN	IL1R2	1.0656	0.801511
26	16	Myeloid	Myeloid	LGALS9	CD44	1.4688	0.985189
26	16	Myeloid	Myeloid	IL10	IL10RB	0.959583	0.709609
26	16	Myeloid	Myeloid	LAIR1	LILRB4	0.656157	0.451276
26	16	Myeloid	Myeloid	SPP1	CD44	2.34196	1.69158
26	16	Myeloid	Myeloid	GRN	TNFRSF1B	0.735599	0.500655
26	16	Myeloid	Myeloid	HBEGF	CD44	1.26879	0.823378
26	16	Myeloid	Myeloid	ICAM1	ITGAX	0.860154	0.576487
26	16	Myeloid	Myeloid	ICAM1	ITGB2	0.740733	0.505193
26	16	Myeloid	Myeloid	THBS1	CD36	0.701155	0.488055
16	31	Myeloid	Fibroblast	THBS1	CD36	2.44193	1.5864
16	31	Myeloid	Fibroblast	PILRA	CD99	1.25601	0.838961
16	31	Myeloid	Fibroblast	PSAP	LRP1	1.09601	0.716587
16	31	Myeloid	Fibroblast	OSM	OSMR	0.853017	0.554235
16	31	Myeloid	Fibroblast	OSM	LIFR	0.857063	0.557334
16	31	Myeloid	Fibroblast	OSM	IL6ST	0.910859	0.598542
16	31	Myeloid	Fibroblast	VEGFA	NRP1	1.21299	0.793838
16	31	Myeloid	Fibroblast	TNF	TNFRSF1A	0.802658	0.525856
16	31	Myeloid	Fibroblast	GRN	TNFRSF1A	0.731807	0.483559
16	31	Myeloid	Fibroblast	IL6	IL6ST	0.793541	0.528504
16	31	Myeloid	Fibroblast	SPP1	ITGAV	1.92801	1.20174
16	31	Myeloid	Fibroblast	ADAM17	ITGB1	1.53408	1.11416
16	31	Myeloid	Fibroblast	MMP9	LRP1	0.620162	0.432507
16	31	Myeloid	Fibroblast	FN1	ITGB1	1.45252	1.06547
16	31	Myeloid	Fibroblast	FN1	SDC2	0.86363	0.614378
31	16	Fibroblast	Myeloid	CTGF	ITGAM	2.46616	1.83227
31	16	Fibroblast	Myeloid	CTGF	ITGB2	2.57368	1.89646
31	16	Fibroblast	Myeloid	CYR61	ITGAM	2.22919	1.65075
31	16	Fibroblast	Myeloid	CYR61	ITGB2	2.33672	1.71494
31	16	Fibroblast	Myeloid	HGF	CD44	1.76691	1.19157
31	16	Fibroblast	Myeloid	IL34	CSF1R	0.650375	0.452619
31	16	Fibroblast	Myeloid	APP	FPR2	1.56199	1.08094
31	16	Fibroblast	Myeloid	APP	CD74	1.1585	0.840063
31	16	Fibroblast	Myeloid	THBS1	CD36	1.06795	0.754932
31	16	Fibroblast	Myeloid	MIF	CD74	0.719733	0.503964
16	32	Myeloid	T/NK	PILRA	CD99	1.08747	0.65281
32	16	T/NK	Myeloid	CTLA4	CD86	0.929165	0.557576
32	16	T/NK	Myeloid	CD2	CD58	0.717894	0.432976
32	16	T/NK	Myeloid	IFNG	IFNGR2	0.963809	0.578757
32	16	T/NK	Myeloid	IFNG	IFNGR1	0.6203	0.373682
16	36	Myeloid	B	TNFSF13B	TNFRSF17	1.46613	0.665928
16	46	Myeloid	Myeloid	NRG1	MS4A4A	1.02301	0.309011
16	46	Myeloid	Myeloid	ICAM1	ITGB2	0.898657	0.40709
16	46	Myeloid	Myeloid	VEGFA	NRP1	1.05596	0.516287
16	46	Myeloid	Myeloid	ANXA1	FPR3	0.751218	0.321675
16	46	Myeloid	Myeloid	LAIR1	LILRB4	0.657466	0.23252
16	46	Myeloid	Myeloid	MIF	CD74	1.28844	0.357322
46	16	Myeloid	Myeloid	PLAU	PLAUR	2.68751	1.37298
46	16	Myeloid	Myeloid	LAIR1	LILRB4	0.901349	0.302943
46	16	Myeloid	Myeloid	IL1RN	IL1R2	0.995926	0.277075
46	16	Myeloid	Myeloid	SPP1	CD44	2.66288	0.827602
46	16	Myeloid	Myeloid	IL1B	IL1R2	1.24575	0.314548
46	16	Myeloid	Myeloid	LGALS9	CD44	1.38153	0.635399
46	16	Myeloid	Myeloid	GRN	TNFRSF1B	1.12926	0.368525
46	16	Myeloid	Myeloid	TNF	TNFRSF1B	0.762933	0.313576
46	16	Myeloid	Myeloid	HBEGF	CD44	1.26269	0.617574
46	16	Myeloid	Myeloid	ICAM1	ITGAX	0.876004	0.383107
46	16	Myeloid	Myeloid	ICAM1	ITGB2	0.756583	0.311813
46	16	Myeloid	Myeloid	MIF	CD74	0.594756	0.214457
16	48	Myeloid	Endothelial	THBS1	CD36	2.24452	1.09212
16	48	Myeloid	Endothelial	NAMPT	INSR	3.37824	1.18056
16	48	Myeloid	Endothelial	CD44	SELE	1.65781	0.681741
16	48	Myeloid	Endothelial	PILRA	CD99	1.4774	0.552569
16	48	Myeloid	Endothelial	TNFSF13B	CD40	1.1144	0.487514
16	48	Myeloid	Endothelial	OSM	LIFR	0.949687	0.407309
16	48	Myeloid	Endothelial	OSM	IL6ST	1.20885	0.447998
16	48	Myeloid	Endothelial	VEGFA	FLT1	2.38294	0.726412
16	48	Myeloid	Endothelial	VEGFA	KDR	1.51761	0.590554
16	48	Myeloid	Endothelial	VEGFA	NRP2	1.42211	0.575561
16	48	Myeloid	Endothelial	VEGFA	NRP1	1.47088	0.583217
16	48	Myeloid	Endothelial	TNF	TNFRSF1A	0.819942	0.360393
16	48	Myeloid	Endothelial	GRN	TNFRSF1A	0.749091	0.318095
16	48	Myeloid	Endothelial	IL6	IL6ST	1.09153	0.377959
16	48	Myeloid	Endothelial	ADAM17	ITGA5	1.14254	0.338055
16	48	Myeloid	Endothelial	ADAM17	ITGB1	1.1675	0.341975
16	48	Myeloid	Endothelial	FN1	ITGA5	1.06097	0.289361
16	48	Myeloid	Endothelial	FN1	ITGA2	0.538042	0.207261
16	48	Myeloid	Endothelial	FN1	ITGB1	1.08594	0.293281
16	48	Myeloid	Endothelial	MIF	TNFRSF10D	0.652953	0.264001
48	16	Endothelial	Myeloid	APP	FPR2	2.0673	0.625383
48	16	Endothelial	Myeloid	APP	CD74	1.66382	0.384502
48	16	Endothelial	Myeloid	ICAM2	ITGB2	1.39692	0.414536
48	16	Endothelial	Myeloid	CYR61	ITGAM	1.42331	0.37137
48	16	Endothelial	Myeloid	CYR61	ITGB2	1.53083	0.43556
48	16	Endothelial	Myeloid	HBEGF	CD44	1.42399	0.645031
48	16	Endothelial	Myeloid	PLAU	PLAUR	2.54686	1.35453
48	16	Endothelial	Myeloid	CTGF	ITGAM	0.918066	0.292047
48	16	Endothelial	Myeloid	CTGF	ITGB2	1.02559	0.356237
48	16	Endothelial	Myeloid	ICAM1	ITGAX	0.997033	0.404299
48	16	Endothelial	Myeloid	ICAM1	ITGB2	0.877612	0.333005
17	17	Hepatocyte	Hepatocyte	SERPINA1	LRP1	1.87253	2.58972
17	17	Hepatocyte	Hepatocyte	TFPI	LRP1	1.83322	2.53534
17	17	Hepatocyte	Hepatocyte	SERPINC1	LRP1	1.49898	2.07309
17	17	Hepatocyte	Hepatocyte	FN1	SDC2	1.82321	2.5215
17	17	Hepatocyte	Hepatocyte	C3	LRP1	1.30031	1.79832
17	17	Hepatocyte	Hepatocyte	SERPING1	LRP1	1.03048	1.42515
17	17	Hepatocyte	Hepatocyte	FGF19	FGFR2	1.00801	1.39407
17	17	Hepatocyte	Hepatocyte	SERPINE1	LRP1	0.528264	0.730589
17	17	Hepatocyte	Hepatocyte	MDK	LRP1	0.704956	0.974954
17	17	Hepatocyte	Hepatocyte	LRPAP1	LRP1	0.609334	0.842709
17	22	Hepatocyte	Hepatocyte	PLG	ITGB1	1.48894	1.93554
17	22	Hepatocyte	Hepatocyte	FN1	ITGB1	1.46159	1.89771
17	22	Hepatocyte	Hepatocyte	COL18A1	ITGB1	0.948958	1.18874
17	22	Hepatocyte	Hepatocyte	TNFSF10	TNFRSF11B	0.859136	1.05273
22	17	Hepatocyte	Hepatocyte	MDK	LRP1	1.55738	1.71487
22	17	Hepatocyte	Hepatocyte	SERPINA1	LRP1	1.47839	1.63242
22	17	Hepatocyte	Hepatocyte	C3	LRP1	0.991142	1.12373
22	17	Hepatocyte	Hepatocyte	FN1	SDC2	1.3341	1.63906
22	17	Hepatocyte	Hepatocyte	TFPI	LRP1	0.914435	1.04364
22	17	Hepatocyte	Hepatocyte	SERPINE1	LRP1	0.545506	0.658481
17	23	Hepatocyte	Myeloid	TF	TFRC	2.19359	2.81822
17	23	Hepatocyte	Myeloid	FN1	SDC2	1.63846	2.02874
17	23	Hepatocyte	Myeloid	C3	ITGAX	1.48197	1.85504
17	23	Hepatocyte	Myeloid	C3	ITGB2	1.66081	2.02405
17	23	Hepatocyte	Myeloid	C3	C3AR1	1.31683	1.69898
17	23	Hepatocyte	Myeloid	FGA	ITGAX	1.46135	1.82653
17	23	Hepatocyte	Myeloid	FGA	ITGB2	1.6402	1.99554
17	23	Hepatocyte	Myeloid	CCL16	CCR1	1.28339	1.62314
17	23	Hepatocyte	Myeloid	C5	C5AR1	1.21687	1.44468
17	23	Hepatocyte	Myeloid	CCL15	CCR1	0.847931	1.0209
23	17	Myeloid	Hepatocyte	MMP9	LRP1	2.63398	2.60407
23	17	Myeloid	Hepatocyte	PSAP	LRP1	1.18468	1.23448
23	17	Myeloid	Hepatocyte	PLAU	LRP1	0.638347	0.718194
17	24	Hepatocyte	Hepatocyte	FN1	SDC2	1.69795	2.20338
24	17	Hepatocyte	Hepatocyte	SERPINA1	LRP1	1.33623	1.58923
24	17	Hepatocyte	Hepatocyte	MDK	LRP1	1.2267	1.46415
24	17	Hepatocyte	Hepatocyte	SERPINC1	LRP1	0.634731	0.788115
17	26	Hepatocyte	Myeloid	C3	ITGAX	1.44817	1.7673
17	26	Hepatocyte	Myeloid	C3	ITGB2	1.51686	1.82287
17	26	Hepatocyte	Myeloid	C3	C3AR1	1.35915	1.69528
17	26	Hepatocyte	Myeloid	FGA	ITGAX	1.42756	1.73879
17	26	Hepatocyte	Myeloid	FGA	ITGB2	1.49625	1.79436
17	26	Hepatocyte	Myeloid	C5	C5AR1	1.56437	1.65183
26	17	Myeloid	Hepatocyte	PSAP	LRP1	1.00621	0.964676
26	17	Myeloid	Hepatocyte	NRG1	ERBB3	0.841761	0.923638
26	17	Myeloid	Hepatocyte	THBS1	SDC1	1.00901	1.20738
17	31	Hepatocyte	Fibroblast	SERPINA1	LRP1	1.97854	2.50898
17	31	Hepatocyte	Fibroblast	TFPI	LRP1	1.93922	2.4546
17	31	Hepatocyte	Fibroblast	AGT	AGTR1	2.14354	2.59971
17	31	Hepatocyte	Fibroblast	TTR	NGFR	1.72161	2.12825
17	31	Hepatocyte	Fibroblast	SERPINC1	LRP1	1.60498	1.99235
17	31	Hepatocyte	Fibroblast	F2	F2R	2.01345	2.27736
17	31	Hepatocyte	Fibroblast	PLG	ITGB1	2.2976	2.45356
17	31	Hepatocyte	Fibroblast	FN1	ITGB1	2.27024	2.41573
17	31	Hepatocyte	Fibroblast	FN1	SDC2	1.68136	1.96464
17	31	Hepatocyte	Fibroblast	C3	LRP1	1.40631	1.71759
17	31	Hepatocyte	Fibroblast	SERPING1	LRP1	1.13648	1.34442
17	31	Hepatocyte	Fibroblast	FGF19	FGFR1	0.921499	1.09732
17	31	Hepatocyte	Fibroblast	COL18A1	ITGB1	1.75762	1.70676
17	31	Hepatocyte	Fibroblast	COL18A1	GPC1	0.851527	1.0127
17	31	Hepatocyte	Fibroblast	PROC	PROCR	0.991909	1.08397
17	31	Hepatocyte	Fibroblast	PROS1	AXL	0.903001	0.900904
17	31	Hepatocyte	Fibroblast	EFNA1	EPHA3	0.772054	0.896873
17	31	Hepatocyte	Fibroblast	TNFSF10	TNFRSF11B	0.901845	0.974372
17	31	Hepatocyte	Fibroblast	SERPINE1	LRP1	0.63427	0.649854
17	31	Hepatocyte	Fibroblast	MDK	LRP1	0.810962	0.894219
17	31	Hepatocyte	Fibroblast	LRPAP1	LRP1	0.71534	0.761974
31	17	Fibroblast	Hepatocyte	FN1	SDC2	2.41169	2.29555
31	17	Fibroblast	Hepatocyte	PLAT	LRP1	1.26802	1.13324
31	17	Fibroblast	Hepatocyte	TFPI	LRP1	0.97199	0.90648
31	17	Fibroblast	Hepatocyte	INHBA	BAMBI	0.883602	0.894519
31	17	Fibroblast	Hepatocyte	FGF7	FGFR2	0.760979	0.813396
31	17	Fibroblast	Hepatocyte	SERPING1	LRP1	1.16468	1.05408
31	17	Fibroblast	Hepatocyte	SERPINE1	LRP1	1.29972	1.15752
31	17	Fibroblast	Hepatocyte	THBS1	SDC1	1.37581	1.47426
31	17	Fibroblast	Hepatocyte	SERPINE2	LRP1	0.924032	0.869744
31	17	Fibroblast	Hepatocyte	NID1	PTPRF	0.827115	0.804881
31	17	Fibroblast	Hepatocyte	A2M	LRP1	0.830651	0.798214
17	46	Hepatocyte	Myeloid	C3	ITGB2	1.32735	1.47877
17	46	Hepatocyte	Myeloid	FGA	ITGB2	1.30674	1.45026
46	17	Myeloid	Hepatocyte	PLAU	LRP1	0.780264	0.440649
46	17	Myeloid	Hepatocyte	MMP9	LRP1	0.938742	0.464421
46	17	Myeloid	Hepatocyte	PSAP	LRP1	0.880359	0.455663
46	17	Myeloid	Hepatocyte	INHBA	BAMBI	0.917328	0.572605
17	48	Hepatocyte	Endothelial	APOE	LDLR	2.25153	2.79913
17	48	Hepatocyte	Endothelial	APOB	LDLR	1.765	2.12627
17	48	Hepatocyte	Endothelial	VTN	ITGA5	2.22078	2.11271
17	48	Hepatocyte	Endothelial	F2	F2RL3	1.62642	1.71593
17	48	Hepatocyte	Endothelial	F2	F2R	1.74355	1.73432
17	48	Hepatocyte	Endothelial	PLG	ITGB1	1.93102	1.68138
17	48	Hepatocyte	Endothelial	FN1	ITGA5	1.8787	1.63962
17	48	Hepatocyte	Endothelial	FN1	ITGA2	1.35577	1.55752
17	48	Hepatocyte	Endothelial	FN1	ITGB1	1.90366	1.64354
17	48	Hepatocyte	Endothelial	FGF19	FGFR1	0.920098	0.922287
17	48	Hepatocyte	Endothelial	COL18A1	ITGA5	1.36607	0.930659
17	48	Hepatocyte	Endothelial	COL18A1	ITGB1	1.39104	0.934578
17	48	Hepatocyte	Endothelial	PROC	PROCR	0.870762	0.780838
17	48	Hepatocyte	Endothelial	EFNA1	EPHA4	0.747968	0.724429
17	48	Hepatocyte	Endothelial	TNFSF10	TNFRSF10D	0.745513	0.680486
17	48	Hepatocyte	Endothelial	CALR	SCARF1	0.788415	0.615334
48	17	Endothelial	Hepatocyte	A2M	LRP1	1.6271	0.577227
48	17	Endothelial	Hepatocyte	PDGFB	LRP1	0.633216	0.421187
48	17	Endothelial	Hepatocyte	NID1	PTPRF	1.0263	0.50153
48	17	Endothelial	Hepatocyte	F8	LRP1	0.687432	0.429699
48	17	Endothelial	Hepatocyte	PLAT	LRP1	0.572273	0.411619
48	17	Endothelial	Hepatocyte	SERPINE1	LRP1	0.917573	0.465831
48	17	Endothelial	Hepatocyte	PLAU	LRP1	0.639617	0.422192
22	22	Hepatocyte	Hepatocyte	FN1	ITGB1	0.972482	1.01527
22	22	Hepatocyte	Hepatocyte	PLG	ITGB1	0.72212	0.753893
22	23	Hepatocyte	Myeloid	FGA	ITGAX	1.67586	1.70563
22	23	Hepatocyte	Myeloid	FGA	ITGB2	1.8547	1.87464
22	23	Hepatocyte	Myeloid	C3	ITGAX	1.1728	1.18044
22	23	Hepatocyte	Myeloid	C3	ITGB2	1.35165	1.34945
22	23	Hepatocyte	Myeloid	C3	C3AR1	1.00766	1.02438
22	23	Hepatocyte	Myeloid	C5	C5AR1	0.950915	0.938904
22	23	Hepatocyte	Myeloid	HGF	CD44	0.884443	0.862156
22	23	Hepatocyte	Myeloid	FN1	SDC2	1.14935	1.1463
22	23	Hepatocyte	Myeloid	CCL26	CCR1	0.95287	0.960488
22	23	Hepatocyte	Myeloid	TF	TFRC	1.19813	1.20213
23	22	Myeloid	Hepatocyte	ADAM9	ITGB1	0.810469	0.802008
22	24	Hepatocyte	Hepatocyte	FN1	SDC2	1.20884	1.32094
24	22	Hepatocyte	Hepatocyte	PLG	ITGB1	0.793882	0.870864
22	26	Hepatocyte	Myeloid	FGA	ITGAX	1.64206	1.61789
22	26	Hepatocyte	Myeloid	FGA	ITGB2	1.71075	1.67346
22	26	Hepatocyte	Myeloid	C3	ITGAX	1.13901	1.0927
22	26	Hepatocyte	Myeloid	C3	ITGB2	1.2077	1.14827
22	26	Hepatocyte	Myeloid	C3	C3AR1	1.04998	1.02068
22	26	Hepatocyte	Myeloid	C5	C5AR1	1.29842	1.14606
22	26	Hepatocyte	Myeloid	HGF	CD44	0.674879	0.608543
26	22	Myeloid	Hepatocyte	NRG1	ERBB3	0.818227	0.75576
26	22	Myeloid	Hepatocyte	THBS1	SDC1	0.721305	0.676041
22	31	Hepatocyte	Fibroblast	MDK	LRP1	1.66338	1.63414
22	31	Hepatocyte	Fibroblast	SERPINA1	LRP1	1.5844	1.55168
22	31	Hepatocyte	Fibroblast	AGT	AGTR1	1.79718	1.71188
22	31	Hepatocyte	Fibroblast	C3	LRP1	1.09715	1.04299
22	31	Hepatocyte	Fibroblast	FN1	ITGB1	1.78114	1.53329
22	31	Hepatocyte	Fibroblast	FN1	SDC2	1.19225	1.0822
22	31	Hepatocyte	Fibroblast	EFNA1	EPHA3	0.737341	0.692792
22	31	Hepatocyte	Fibroblast	CD46	JAG1	0.863597	0.782554
22	31	Hepatocyte	Fibroblast	TFPI	LRP1	1.02044	0.962908
22	31	Hepatocyte	Fibroblast	GRN	TNFRSF1A	0.635578	0.586774
22	31	Hepatocyte	Fibroblast	F2	F2R	1.28961	1.1178
22	31	Hepatocyte	Fibroblast	SERPINE1	LRP1	0.651512	0.577746
22	31	Hepatocyte	Fibroblast	PLG	ITGB1	1.53078	1.27191
31	22	Fibroblast	Hepatocyte	COL1A1	ITGB1	3.60513	2.86294
31	22	Fibroblast	Hepatocyte	FN1	ITGB1	2.05007	1.67177
31	22	Fibroblast	Hepatocyte	COL4A1	ITGB1	1.93679	1.585
31	22	Fibroblast	Hepatocyte	COL18A1	ITGB1	1.57747	1.30975
31	22	Fibroblast	Hepatocyte	INHBA	BAMBI	0.80001	0.687648
31	22	Fibroblast	Hepatocyte	LAMA2	ITGB1	0.618125	0.574896
31	22	Fibroblast	Hepatocyte	LAMB1	ITGB1	0.801114	0.715066
31	22	Fibroblast	Hepatocyte	THBS1	SDC1	1.0881	0.942918
31	22	Fibroblast	Hepatocyte	NID1	PTPRF	0.924143	0.812055
22	46	Hepatocyte	Myeloid	FGA	ITGB2	1.52124	1.32936
22	46	Hepatocyte	Myeloid	C3	ITGB2	1.01819	0.804173
46	22	Myeloid	Hepatocyte	ADAM9	ITGB1	0.621131	0.419296
46	22	Myeloid	Hepatocyte	INHBA	BAMBI	0.833736	0.365735
22	48	Hepatocyte	Endothelial	VTN	ITGA5	2.2659	1.67205
22	48	Hepatocyte	Endothelial	CALR	SCARF1	1.15156	0.858544
22	48	Hepatocyte	Endothelial	FN1	ITGA5	1.3896	0.757186
22	48	Hepatocyte	Endothelial	FN1	ITGA2	0.866665	0.675085
22	48	Hepatocyte	Endothelial	FN1	ITGB1	1.41456	0.761105
22	48	Hepatocyte	Endothelial	EFNA1	EPHA4	0.713254	0.520348
22	48	Hepatocyte	Endothelial	CD46	JAG1	0.909243	0.528943
22	48	Hepatocyte	Endothelial	APOB	LDLR	0.861822	0.672038
22	48	Hepatocyte	Endothelial	GRN	TNFRSF1A	0.652863	0.42131
22	48	Hepatocyte	Endothelial	F2	F2RL3	0.902581	0.556376
22	48	Hepatocyte	Endothelial	F2	F2R	1.01971	0.574766
22	48	Hepatocyte	Endothelial	PLG	ITGB1	1.1642	0.499727
48	22	Endothelial	Hepatocyte	COL4A1	ITGB1	2.22827	0.673411
48	22	Endothelial	Hepatocyte	ADAM15	ITGB1	1.35897	0.536931
48	22	Endothelial	Hepatocyte	NPNT	ITGB1	0.664112	0.427838
48	22	Endothelial	Hepatocyte	NID1	PTPRF	1.12333	0.508704
48	22	Endothelial	Hepatocyte	COL18A1	ITGB1	1.08272	0.493559
48	22	Endothelial	Hepatocyte	LAMB1	ITGB1	0.822073	0.452638
48	22	Endothelial	Hepatocyte	TNFSF10	TNFRSF11B	0.78873	0.47824
23	23	Myeloid	Myeloid	SPP1	CD44	4.17572	3.94605
23	23	Myeloid	Myeloid	CCL3	CCR1	1.76252	1.66558
23	23	Myeloid	Myeloid	CCL7	CCR1	1.26732	1.19762
23	23	Myeloid	Myeloid	CCL3L3	CCR1	1.76389	1.66687
23	23	Myeloid	Myeloid	LAIR1	LILRB4	1.03463	0.977723
23	23	Myeloid	Myeloid	CCL2	CCR1	1.66064	1.56931
23	23	Myeloid	Myeloid	MIF	CD74	1.20154	1.13545
23	23	Myeloid	Myeloid	ANXA1	FPR3	0.912121	0.861954
23	23	Myeloid	Myeloid	PLAU	PLAUR	1.7807	1.68276
23	23	Myeloid	Myeloid	CCL18	CCR1	0.983998	0.929878
23	23	Myeloid	Myeloid	ICAM1	ITGAX	0.956518	0.903909
23	23	Myeloid	Myeloid	ICAM1	ITGB2	1.13536	1.07292
23	23	Myeloid	Myeloid	CCL13	CCR1	0.751135	0.709823
23	23	Myeloid	Myeloid	LGALS9	CD44	0.955547	0.902992
23	23	Myeloid	Myeloid	VEGFA	NRP2	0.890978	0.841974
23	23	Myeloid	Myeloid	VEGFA	NRP1	0.869742	0.821907
23	23	Myeloid	Myeloid	IL10	IL10RB	0.604584	0.571332
23	23	Myeloid	Myeloid	HBEGF	CD44	0.873602	0.825554
24	23	Hepatocyte	Myeloid	CCL15	CCR1	1.06309	1.14578
24	23	Hepatocyte	Myeloid	FGA	ITGAX	1.12763	1.20027
24	23	Hepatocyte	Myeloid	FGA	ITGB2	1.30648	1.36928
24	23	Hepatocyte	Myeloid	TF	TFRC	1.04221	1.09327
24	23	Hepatocyte	Myeloid	MIF	CD74	0.799582	0.844644
23	26	Myeloid	Myeloid	SPP1	CD44	3.96615	3.69244
23	26	Myeloid	Myeloid	LAIR1	LILRB4	0.732367	0.646865
23	26	Myeloid	Myeloid	MIF	CD74	1.46535	1.30161
23	26	Myeloid	Myeloid	ANXA1	FPR1	1.20017	1.03014
23	26	Myeloid	Myeloid	ANXA1	FPR2	0.839161	0.738087
23	26	Myeloid	Myeloid	PLAU	PLAUR	1.4892	1.25588
23	26	Myeloid	Myeloid	ICAM1	ITGAX	0.922725	0.816171
23	26	Myeloid	Myeloid	ICAM1	ITGB2	0.991414	0.87174
23	26	Myeloid	Myeloid	LGALS9	CD44	0.745984	0.649379
23	26	Myeloid	Myeloid	HBEGF	CD44	0.664038	0.571941
26	23	Myeloid	Myeloid	NRG1	MS4A4A	1.02874	0.915175
26	23	Myeloid	Myeloid	LGALS9	CD44	1.12913	0.997543
26	23	Myeloid	Myeloid	CCL3L3	CCR1	1.16414	0.988922
26	23	Myeloid	Myeloid	IL10	IL10RB	0.974667	0.833342
26	23	Myeloid	Myeloid	CCL3	CCR1	1.0179	0.870613
26	23	Myeloid	Myeloid	LAIR1	LILRB4	0.915675	0.827111
26	23	Myeloid	Myeloid	CCL2	CCR1	1.62469	1.36151
26	23	Myeloid	Myeloid	SPP1	CD44	2.0023	1.70393
26	23	Myeloid	Myeloid	HBEGF	CD44	0.929117	0.835732
26	23	Myeloid	Myeloid	ICAM1	ITGAX	0.741169	0.660005
26	23	Myeloid	Myeloid	ICAM1	ITGB2	0.920015	0.829015
26	23	Myeloid	Myeloid	VEGFA	NRP2	0.713028	0.628996
26	23	Myeloid	Myeloid	VEGFA	NRP1	0.691792	0.608928
26	23	Myeloid	Myeloid	THBS1	CD36	1.34117	1.22284
23	31	Myeloid	Fibroblast	SPP1	ITGAV	3.85758	3.5917
23	31	Myeloid	Fibroblast	MMP9	LRP1	2.73999	2.52333
23	31	Myeloid	Fibroblast	PSAP	LRP1	1.29069	1.15375
23	31	Myeloid	Fibroblast	PILRA	CD99	1.06641	0.91336
23	31	Myeloid	Fibroblast	GRN	TNFRSF1A	0.899258	0.800368
23	31	Myeloid	Fibroblast	ADAM9	ITGB1	1.61913	1.32003
23	31	Myeloid	Fibroblast	ADAM9	ITGAV	0.74574	0.651012
23	31	Myeloid	Fibroblast	PLAU	LRP1	0.744353	0.637459
23	31	Myeloid	Fibroblast	TNF	TNFRSF1A	0.88584	0.787687
23	31	Myeloid	Fibroblast	VEGFA	NRP1	0.919806	0.79541
31	23	Fibroblast	Myeloid	CTGF	ITGAM	2.51802	1.99825
31	23	Fibroblast	Myeloid	CTGF	ITGB2	2.75297	2.22028
31	23	Fibroblast	Myeloid	CYR61	ITGAM	2.28105	1.81674
31	23	Fibroblast	Myeloid	CYR61	ITGB2	2.516	2.03876
31	23	Fibroblast	Myeloid	FN1	SDC2	2.22694	1.8028
31	23	Fibroblast	Myeloid	CCL2	CCR1	1.6632	1.33604
31	23	Fibroblast	Myeloid	HGF	CD44	1.42724	1.20392
31	23	Fibroblast	Myeloid	PGF	NRP1	1.0243	0.849463
31	23	Fibroblast	Myeloid	APP	CD74	1.22592	1.00128
31	23	Fibroblast	Myeloid	CCL26	CCR1	0.665779	0.572019
31	23	Fibroblast	Myeloid	THBS1	CD36	1.70797	1.48972
31	23	Fibroblast	Myeloid	MIF	CD74	0.787152	0.66518
23	32	Myeloid	T/NK	PILRA	CD99	0.897866	0.727209
32	23	T/NK	Myeloid	CTLA4	CD86	0.857748	0.713762
32	23	T/NK	Myeloid	IFNG	IFNGR2	0.814617	0.656137
23	36	Myeloid	B	TNFSF13B	TNFRSF17	1.24319	0.702448
23	46	Myeloid	Myeloid	LAIR1	LILRB4	0.757764	0.431546
23	46	Myeloid	Myeloid	MIF	CD74	1.77535	0.945177
23	46	Myeloid	Myeloid	ANXA1	FPR3	0.719009	0.453942
23	46	Myeloid	Myeloid	PLAU	PLAUR	1.09656	0.463316
23	46	Myeloid	Myeloid	ICAM1	ITGB2	0.801904	0.527644
23	46	Myeloid	Myeloid	VEGFA	NRP1	0.762773	0.517859
46	23	Myeloid	Myeloid	PLAU	PLAUR	1.92262	1.40522
46	23	Myeloid	Myeloid	LAIR1	LILRB4	1.16087	0.678777
46	23	Myeloid	Myeloid	SPP1	CD44	2.32322	0.839957
46	23	Myeloid	Myeloid	LGALS9	CD44	1.04186	0.647754
46	23	Myeloid	Myeloid	CCL2	CCR1	1.03742	0.431119
46	23	Myeloid	Myeloid	CCL13	CCR1	0.776528	0.391985
46	23	Myeloid	Myeloid	CCL18	CCR1	0.815593	0.397845
46	23	Myeloid	Myeloid	HBEGF	CD44	0.923026	0.629928
46	23	Myeloid	Myeloid	ICAM1	ITGAX	0.757019	0.466626
46	23	Myeloid	Myeloid	ICAM1	ITGB2	0.935865	0.635636
46	23	Myeloid	Myeloid	CCL3	CCR1	1.1297	0.444961
46	23	Myeloid	Myeloid	CCL3L3	CCR1	1.16687	0.450537
46	23	Myeloid	Myeloid	VEGFA	NRP2	0.669987	0.405383
46	23	Myeloid	Myeloid	VEGFA	NRP1	0.648752	0.385315
46	23	Myeloid	Myeloid	MIF	CD74	0.662175	0.375674
23	48	Myeloid	Endothelial	PILRA	CD99	1.28779	0.626967
23	48	Myeloid	Endothelial	ADM	RAMP2	2.68784	1.16516
23	48	Myeloid	Endothelial	ADM	CALCRL	2.35063	1.11222
23	48	Myeloid	Endothelial	TNFSF13B	CD40	0.891457	0.524034
23	48	Myeloid	Endothelial	CD44	SELE	1.31814	0.694095
23	48	Myeloid	Endothelial	GRN	TNFRSF1A	0.916543	0.634905
23	48	Myeloid	Endothelial	ADAM9	ITGA6	1.3188	0.558243
23	48	Myeloid	Endothelial	ADAM9	ITGB1	1.25255	0.547842
23	48	Myeloid	Endothelial	MIF	TNFRSF10D	1.13987	0.851856
23	48	Myeloid	Endothelial	TNF	TNFRSF1A	0.903124	0.622224
23	48	Myeloid	Endothelial	VEGFA	FLT1	2.08976	0.727983
23	48	Myeloid	Endothelial	VEGFA	KDR	1.22442	0.592125
23	48	Myeloid	Endothelial	VEGFA	NRP2	1.12893	0.577133
23	48	Myeloid	Endothelial	VEGFA	NRP1	1.1777	0.584789
23	48	Myeloid	Endothelial	NAMPT	INSR	2.20277	0.583966
48	23	Endothelial	Myeloid	SEMA3F	NRP2	1.01111	0.460945
48	23	Endothelial	Myeloid	VEGFC	NRP2	0.80963	0.429312
48	23	Endothelial	Myeloid	APP	CD74	1.73124	0.545718
48	23	Endothelial	Myeloid	PGF	NRP1	1.35732	0.498566
48	23	Endothelial	Myeloid	ICAM2	ITGB2	1.5762	0.738359
48	23	Endothelial	Myeloid	CYR61	ITGAM	1.47516	0.537355
48	23	Endothelial	Myeloid	CYR61	ITGB2	1.71011	0.759383
48	23	Endothelial	Myeloid	HBEGF	CD44	1.08432	0.657386
48	23	Endothelial	Myeloid	PLAU	PLAUR	1.78197	1.38676
48	23	Endothelial	Myeloid	CCL14	CCR1	0.635074	0.372787
48	23	Endothelial	Myeloid	CCL2	CCR1	1.15494	0.454406
48	23	Endothelial	Myeloid	CTGF	ITGAM	0.969919	0.458032
48	23	Endothelial	Myeloid	CTGF	ITGB2	1.20487	0.68006
48	23	Endothelial	Myeloid	ICAM1	ITGAX	0.878048	0.487818
48	23	Endothelial	Myeloid	ICAM1	ITGB2	1.05689	0.656828
48	23	Endothelial	Myeloid	HEBP1	FPR3	0.795221	0.500558
24	26	Hepatocyte	Myeloid	FGA	ITGAX	1.09384	1.11253
24	26	Hepatocyte	Myeloid	FGA	ITGB2	1.16253	1.1681
24	26	Hepatocyte	Myeloid	MIF	CD74	1.0634	1.0108
26	24	Myeloid	Hepatocyte	THBS1	SDC1	0.645999	0.628617
24	31	Hepatocyte	Fibroblast	SERPINA1	LRP1	1.44224	1.50849
24	31	Hepatocyte	Fibroblast	MDK	LRP1	1.33271	1.38341
24	31	Hepatocyte	Fibroblast	AGT	AGTR1	1.24888	1.2039
24	31	Hepatocyte	Fibroblast	PLG	ITGB1	1.60254	1.38888
24	31	Hepatocyte	Fibroblast	F2	F2R	1.21041	1.07317
24	31	Hepatocyte	Fibroblast	SERPINC1	LRP1	0.740738	0.70738
31	24	Fibroblast	Hepatocyte	FN1	SDC2	2.28643	1.97744
31	24	Fibroblast	Hepatocyte	THBS1	SDC1	1.0128	0.895494
24	46	Hepatocyte	Myeloid	FGA	ITGB2	0.973022	0.824003
24	46	Hepatocyte	Myeloid	MIF	CD74	1.37339	0.654368
24	48	Hepatocyte	Endothelial	VTN	ITGA5	1.45134	0.887256
24	48	Hepatocyte	Endothelial	PLG	ITGB1	1.23596	0.616697
24	48	Hepatocyte	Endothelial	F2	F2RL3	0.823379	0.511743
24	48	Hepatocyte	Endothelial	F2	F2R	0.940511	0.530133
24	48	Hepatocyte	Endothelial	MIF	TNFRSF10D	0.737911	0.561047
24	48	Hepatocyte	Endothelial	APOB	LDLR	0.544301	0.368731
24	48	Hepatocyte	Endothelial	CALR	SCARF1	0.647489	0.35777
26	26	Myeloid	Myeloid	LGALS9	CD44	0.919568	0.74393
26	26	Myeloid	Myeloid	LAIR1	LILRB4	0.613415	0.496253
26	26	Myeloid	Myeloid	SPP1	CD44	1.79273	1.45032
26	26	Myeloid	Myeloid	HBEGF	CD44	0.719554	0.582119
26	26	Myeloid	Myeloid	ICAM1	ITGAX	0.707376	0.572267
26	26	Myeloid	Myeloid	ICAM1	ITGB2	0.776065	0.627836
26	31	Myeloid	Fibroblast	PILRA	CD99	1.21084	0.956892
26	31	Myeloid	Fibroblast	PSAP	LRP1	1.11222	0.883941
26	31	Myeloid	Fibroblast	OSM	OSMR	0.697147	0.552546
26	31	Myeloid	Fibroblast	OSM	LIFR	0.701193	0.555646
26	31	Myeloid	Fibroblast	OSM	IL6ST	0.75499	0.596854
26	31	Myeloid	Fibroblast	SPP1	ITGAV	1.68415	1.34958
26	31	Myeloid	Fibroblast	GRN	TNFRSF1A	0.566257	0.446227
26	31	Myeloid	Fibroblast	VEGFA	NRP1	0.741856	0.582431
26	31	Myeloid	Fibroblast	THBS1	CD36	1.0884	0.8478
31	26	Fibroblast	Myeloid	CTGF	ITGB2	2.60902	2.0191
31	26	Fibroblast	Myeloid	CYR61	ITGB2	2.37205	1.83759
31	26	Fibroblast	Myeloid	HGF	CD44	1.21767	0.950311
31	26	Fibroblast	Myeloid	IL34	CSF1R	0.798782	0.629843
31	26	Fibroblast	Myeloid	APP	CD74	1.48974	1.16743
31	26	Fibroblast	Myeloid	APP	FPR2	1.28214	0.999487
31	26	Fibroblast	Myeloid	MIF	CD74	1.05097	0.831333
26	32	Myeloid	T/NK	PILRA	CD99	1.0423	0.770742
32	26	T/NK	Myeloid	CTLA4	CD86	0.814842	0.601351
32	26	T/NK	Myeloid	IFNG	IFNGR2	0.758143	0.545401
32	26	T/NK	Myeloid	IFNG	IFNGR1	0.615752	0.430207
26	36	Myeloid	B	TNFSF13B	TNFRSF17	1.4529	0.805821
26	46	Myeloid	Myeloid	NRG1	MS4A4A	1.09402	0.440237
26	46	Myeloid	Myeloid	LAIR1	LILRB4	0.638812	0.280934
26	46	Myeloid	Myeloid	ICAM1	ITGB2	0.586556	0.28374
26	46	Myeloid	Myeloid	VEGFA	NRP1	0.584822	0.30488
46	26	Myeloid	Myeloid	PLAU	PLAUR	1.63112	0.978339
46	26	Myeloid	Myeloid	LAIR1	LILRB4	0.858607	0.347919
46	26	Myeloid	Myeloid	SPP1	CD44	2.11365	0.586344
46	26	Myeloid	Myeloid	LGALS9	CD44	0.832297	0.394141
46	26	Myeloid	Myeloid	HBEGF	CD44	0.713462	0.376316
46	26	Myeloid	Myeloid	ICAM1	ITGAX	0.723226	0.378888
46	26	Myeloid	Myeloid	ICAM1	ITGB2	0.791915	0.434457
46	26	Myeloid	Myeloid	MIF	CD74	0.925991	0.541826
26	48	Myeloid	Endothelial	PILRA	CD99	1.43223	0.6705
26	48	Myeloid	Endothelial	TNFSF13B	CD40	1.10117	0.627407
26	48	Myeloid	Endothelial	NAMPT	INSR	2.50673	0.788773
26	48	Myeloid	Endothelial	OSM	LIFR	0.793817	0.405621
26	48	Myeloid	Endothelial	OSM	IL6ST	1.05298	0.446309
26	48	Myeloid	Endothelial	CD44	SELE	1.10858	0.440483
26	48	Myeloid	Endothelial	GRN	TNFRSF1A	0.583541	0.280764
26	48	Myeloid	Endothelial	ADM	RAMP2	2.11419	0.572815
26	48	Myeloid	Endothelial	ADM	CALCRL	1.77699	0.519874
26	48	Myeloid	Endothelial	VEGFA	FLT1	1.91181	0.515005
26	48	Myeloid	Endothelial	VEGFA	KDR	1.04647	0.379147
26	48	Myeloid	Endothelial	VEGFA	NRP2	0.950981	0.364154
26	48	Myeloid	Endothelial	VEGFA	NRP1	0.999745	0.37181
26	48	Myeloid	Endothelial	THBS1	CD36	0.890988	0.353524
48	26	Endothelial	Myeloid	APP	CD74	1.99505	0.711871
48	26	Endothelial	Myeloid	APP	FPR2	1.78746	0.543926
48	26	Endothelial	Myeloid	ICAM2	ITGB2	1.43225	0.537179
48	26	Endothelial	Myeloid	CYR61	ITGB2	1.56616	0.558204
48	26	Endothelial	Myeloid	HBEGF	CD44	0.87476	0.403773
48	26	Endothelial	Myeloid	PLAU	PLAUR	1.49047	0.959882
48	26	Endothelial	Myeloid	CTGF	ITGB2	1.06092	0.478881
48	26	Endothelial	Myeloid	ICAM1	ITGAX	0.844255	0.400079
48	26	Endothelial	Myeloid	ICAM1	ITGB2	0.912944	0.455649
31	31	Fibroblast	Fibroblast	COL1A1	ITGB1	4.41379	3.38096
31	31	Fibroblast	Fibroblast	COL1A1	DDR2	3.62797	2.77902
31	31	Fibroblast	Fibroblast	FN1	ITGB1	2.85873	2.18979
31	31	Fibroblast	Fibroblast	FN1	SDC2	2.26984	1.7387
31	31	Fibroblast	Fibroblast	COL4A1	ITGB1	2.74545	2.10302
31	31	Fibroblast	Fibroblast	COL4A1	ITGA1	2.46072	1.88491
31	31	Fibroblast	Fibroblast	COL18A1	ITGB1	2.38612	1.82777
31	31	Fibroblast	Fibroblast	COL18A1	GPC1	1.48003	1.13371
31	31	Fibroblast	Fibroblast	PLAT	LRP1	1.37403	1.05251
31	31	Fibroblast	Fibroblast	NOTCH3	JAG1	1.33953	1.02608
31	31	Fibroblast	Fibroblast	TFPI	LRP1	1.078	0.825745
31	31	Fibroblast	Fibroblast	PGF	NRP1	1.07437	0.822966
31	31	Fibroblast	Fibroblast	GAS6	AXL	1.15789	0.886943
31	31	Fibroblast	Fibroblast	PTN	PTPRS	0.906407	0.694308
31	31	Fibroblast	Fibroblast	NGF	NGFR	0.722596	0.553509
31	31	Fibroblast	Fibroblast	NTF3	NGFR	0.67598	0.517801
31	31	Fibroblast	Fibroblast	LAMA2	ITGB1	1.42678	1.09292
31	31	Fibroblast	Fibroblast	JAG1	NOTCH3	1.33953	1.02608
31	31	Fibroblast	Fibroblast	SERPING1	LRP1	1.27068	0.973344
31	31	Fibroblast	Fibroblast	LAMB1	ITGB1	1.60977	1.23309
31	31	Fibroblast	Fibroblast	SERPINE1	LRP1	1.40573	1.07679
31	31	Fibroblast	Fibroblast	THBS1	CD36	1.45519	1.11468
31	31	Fibroblast	Fibroblast	SERPINE2	LRP1	1.03004	0.789009
31	31	Fibroblast	Fibroblast	A2M	LRP1	0.936657	0.717479
31	31	Fibroblast	Fibroblast	PDGFA	PDGFRA	0.898422	0.688191
31	31	Fibroblast	Fibroblast	PROS1	AXL	0.871478	0.667552
31	32	Fibroblast	T/NK	LAMA2	RPSA	0.585424	0.395632
31	32	Fibroblast	T/NK	LAMB2	RPSA	0.73487	0.510108
31	46	Fibroblast	Myeloid	CTGF	ITGAM	2.47251	1.68296
31	46	Fibroblast	Myeloid	CTGF	ITGB2	2.41951	1.67501
31	46	Fibroblast	Myeloid	CYR61	ITGAM	2.23554	1.50144
31	46	Fibroblast	Myeloid	CYR61	ITGB2	2.18254	1.49349
31	46	Fibroblast	Myeloid	PGF	NRP1	0.917334	0.545415
31	46	Fibroblast	Myeloid	IL34	CSF1R	0.700813	0.339658
31	46	Fibroblast	Myeloid	APP	CD74	1.79974	0.811003
31	46	Fibroblast	Myeloid	MIF	CD74	1.36096	0.474905
46	31	Myeloid	Fibroblast	PLAU	LRP1	0.886271	0.359914
46	31	Myeloid	Fibroblast	OSM	OSMR	0.72104	0.272122
46	31	Myeloid	Fibroblast	OSM	LIFR	0.725086	0.275221
46	31	Myeloid	Fibroblast	OSM	IL6ST	0.778882	0.31643
46	31	Myeloid	Fibroblast	SPP1	ITGAV	2.00507	0.485601
46	31	Myeloid	Fibroblast	GRN	TNFRSF1A	0.959918	0.314098
46	31	Myeloid	Fibroblast	MMP9	LRP1	1.04475	0.383685
46	31	Myeloid	Fibroblast	TNF	TNFRSF1A	0.593591	0.259148
46	31	Myeloid	Fibroblast	ADAM9	ITGB1	1.42979	0.937315
46	31	Myeloid	Fibroblast	ADAM9	ITGAV	0.556401	0.2683
46	31	Myeloid	Fibroblast	PSAP	LRP1	0.986365	0.374928
46	31	Myeloid	Fibroblast	VEGFA	NRP1	0.698816	0.358818
31	48	Fibroblast	Endothelial	COL1A1	ITGA2	3.49931	2.52275
31	48	Fibroblast	Endothelial	COL1A1	ITGB1	4.0472	2.60877
31	48	Fibroblast	Endothelial	CYR61	ITGA5	2.67494	1.57282
31	48	Fibroblast	Endothelial	FN1	ITGA5	2.46719	1.41368
31	48	Fibroblast	Endothelial	FN1	ITGA2	1.94425	1.33158
31	48	Fibroblast	Endothelial	FN1	ITGB1	2.49215	1.4176
31	48	Fibroblast	Endothelial	COL4A1	ITGA1	2.03753	1.27724
31	48	Fibroblast	Endothelial	COL4A1	ITGB1	2.37887	1.33083
31	48	Fibroblast	Endothelial	COL18A1	ITGA5	1.99458	1.05167
31	48	Fibroblast	Endothelial	COL18A1	ITGB1	2.01954	1.05559
31	48	Fibroblast	Endothelial	NOTCH3	JAG1	1.38517	0.772466
31	48	Fibroblast	Endothelial	TGFB3	ACVRL1	1.36724	0.689451
31	48	Fibroblast	Endothelial	TGFB3	TGFBR2	1.6541	0.734489
31	48	Fibroblast	Endothelial	TGFB3	TGFBR3	1.04949	0.639564
31	48	Fibroblast	Endothelial	PGF	FLT1	2.24432	0.755539
31	48	Fibroblast	Endothelial	PGF	NRP1	1.33226	0.612345
31	48	Fibroblast	Endothelial	ANGPT2	TEK	0.92246	0.511173
31	48	Fibroblast	Endothelial	PTN	PTPRB	1.41819	0.540809
31	48	Fibroblast	Endothelial	ANGPTL1	TEK	0.586112	0.25353
31	48	Fibroblast	Endothelial	LAMA2	ITGB1	1.0602	0.32073
31	48	Fibroblast	Endothelial	JAG1	NOTCH4	1.77685	0.539743
31	48	Fibroblast	Endothelial	JAG1	NOTCH1	0.824886	0.390285
31	48	Fibroblast	Endothelial	LAMB1	ITGA6	1.30944	0.471301
31	48	Fibroblast	Endothelial	LAMB1	ITGB1	1.24319	0.4609
31	48	Fibroblast	Endothelial	THBS1	CD36	1.25779	0.620402
31	48	Fibroblast	Endothelial	IGF2	INSR	2.44281	0.713749
31	48	Fibroblast	Endothelial	MIF	TNFRSF10D	0.725482	0.381584
48	31	Endothelial	Fibroblast	COL4A1	ITGB1	3.03693	1.19143
48	31	Endothelial	Fibroblast	COL4A1	ITGA1	2.7522	0.973328
48	31	Endothelial	Fibroblast	HSPG2	PTPRS	2.20369	0.579829
48	31	Endothelial	Fibroblast	NOTCH4	JAG1	1.77685	0.539743
48	31	Endothelial	Fibroblast	DLL4	NOTCH3	1.73462	0.827329
48	31	Endothelial	Fibroblast	ADAM15	ITGB1	2.16763	1.05495
48	31	Endothelial	Fibroblast	JAG2	NOTCH3	1.24327	0.750187
48	31	Endothelial	Fibroblast	PGF	NRP1	1.40738	0.472069
48	31	Endothelial	Fibroblast	NPNT	ITGB1	1.47277	0.945857
48	31	Endothelial	Fibroblast	A2M	LRP1	1.73311	0.496492
48	31	Endothelial	Fibroblast	PDGFB	PDGFRB	1.45125	0.885863
48	31	Endothelial	Fibroblast	PDGFB	PDGFRA	0.836312	0.414822
48	31	Endothelial	Fibroblast	PDGFB	LRP1	0.739222	0.340452
48	31	Endothelial	Fibroblast	PDGFD	PDGFRB	1.44479	0.884849
48	31	Endothelial	Fibroblast	JAG1	NOTCH3	1.38517	0.772466
48	31	Endothelial	Fibroblast	COL18A1	ITGB1	1.89137	1.01158
48	31	Endothelial	Fibroblast	COL18A1	GPC1	0.985283	0.317513
48	31	Endothelial	Fibroblast	F8	LRP1	0.793438	0.348964
48	31	Endothelial	Fibroblast	LAMB1	ITGB1	1.63073	0.970657
48	31	Endothelial	Fibroblast	EFNA1	EPHA3	1.04278	0.332379
48	31	Endothelial	Fibroblast	PLAT	LRP1	0.678279	0.330884
48	31	Endothelial	Fibroblast	NOTCH1	JAG1	0.824886	0.390285
48	31	Endothelial	Fibroblast	GAS6	AXL	0.976281	0.496711
48	31	Endothelial	Fibroblast	SERPINE1	LRP1	1.02358	0.385096
48	31	Endothelial	Fibroblast	PLAU	LRP1	0.745623	0.341457
48	31	Endothelial	Fibroblast	TNFSF10	TNFRSF11B	0.831439	0.399877
48	31	Endothelial	Fibroblast	EDN1	EDNRA	0.829042	0.333493
32	46	T/NK	Myeloid	CTLA4	CD86	0.775575	0.247229
32	48	T/NK	Endothelial	CD38	PECAM1	1.81853	0.413003
48	32	Endothelial	T/NK	LAMB2	RPSA	0.765458	0.269619
46	36	Myeloid	B	TNFSF13B	TNFRSF17	1.20698	0.30953
36	48	B	Endothelial	CD38	PECAM1	2.01327	0.394007
46	46	Myeloid	Myeloid	PLAU	PLAUR	1.23848	0.185772
46	46	Myeloid	Myeloid	LAIR1	LILRB4	0.884003	0.1326
46	46	Myeloid	Myeloid	ICAM1	ITGB2	0.602405	0.0903608
46	46	Myeloid	Myeloid	VEGFA	NRP1	0.541782	0.0812673
46	46	Myeloid	Myeloid	MIF	CD74	1.23599	0.185398
46	48	Myeloid	Endothelial	OSM	LIFR	0.81771	0.125196
46	48	Myeloid	Endothelial	OSM	IL6ST	1.07687	0.165885
46	48	Myeloid	Endothelial	GRN	TNFRSF1A	0.977202	0.148634
46	48	Myeloid	Endothelial	TNFSF13B	CD40	0.855255	0.131117
46	48	Myeloid	Endothelial	TNF	TNFRSF1A	0.610875	0.0936853
46	48	Myeloid	Endothelial	ADAM9	ITGA6	1.12946	0.17553
46	48	Myeloid	Endothelial	ADAM9	ITGB1	1.06321	0.165129
46	48	Myeloid	Endothelial	VEGFA	FLT1	1.86877	0.291392
46	48	Myeloid	Endothelial	VEGFA	KDR	1.00343	0.155534
46	48	Myeloid	Endothelial	VEGFA	NRP2	0.907941	0.140541
46	48	Myeloid	Endothelial	VEGFA	NRP1	0.956704	0.148197
46	48	Myeloid	Endothelial	MIF	TNFRSF10D	0.600504	0.0920772
48	46	Endothelial	Myeloid	APP	CD74	2.30505	0.355442
48	46	Endothelial	Myeloid	PGF	NRP1	1.25035	0.194518
48	46	Endothelial	Myeloid	ICAM2	ITGB2	1.24274	0.193084
48	46	Endothelial	Myeloid	CYR61	ITGAM	1.42965	0.222058
48	46	Endothelial	Myeloid	CYR61	ITGB2	1.37665	0.214108
48	46	Endothelial	Myeloid	PLAU	PLAUR	1.09783	0.167315
48	46	Endothelial	Myeloid	CTGF	ITGAM	0.924409	0.142735
48	46	Endothelial	Myeloid	CTGF	ITGB2	0.87141	0.134785
48	46	Endothelial	Myeloid	ICAM1	ITGB2	0.723434	0.111553
48	46	Endothelial	Myeloid	HEBP1	FPR3	0.602109	0.0925453
48	48	Endothelial	Endothelial	COL4A1	ITGA1	2.32901	0.365655
48	48	Endothelial	Endothelial	COL4A1	ITGB1	2.67035	0.419245
48	48	Endothelial	Endothelial	ANGPT2	TEK	1.74976	0.274712
48	48	Endothelial	Endothelial	NOTCH4	JAG1	1.8225	0.286132
48	48	Endothelial	Endothelial	EFNB2	EPHA4	1.23595	0.194045
48	48	Endothelial	Endothelial	EFNB2	EPHB4	1.38824	0.217953
48	48	Endothelial	Endothelial	DLL4	NOTCH4	2.17194	0.340995
48	48	Endothelial	Endothelial	DLL4	NOTCH1	1.21998	0.191537
48	48	Endothelial	Endothelial	SEMA3F	NRP2	1.24907	0.196104
48	48	Endothelial	Endothelial	VEGFC	KDR	1.14308	0.179463
48	48	Endothelial	Endothelial	VEGFC	FLT4	0.784862	0.123223
48	48	Endothelial	Endothelial	VEGFC	NRP2	1.04758	0.164471
48	48	Endothelial	Endothelial	APLN	APLNR	1.22406	0.192177
48	48	Endothelial	Endothelial	EPHA4	EFNB1	1.07294	0.168451
48	48	Endothelial	Endothelial	EFNB1	EPHB4	1.22522	0.19236
48	48	Endothelial	Endothelial	ADAM15	ITGA5	1.77608	0.278845
48	48	Endothelial	Endothelial	ADAM15	ITGB1	1.80105	0.282764
48	48	Endothelial	Endothelial	JAG2	NOTCH4	1.68059	0.263853
48	48	Endothelial	Endothelial	JAG2	NOTCH1	0.728627	0.114394
48	48	Endothelial	Endothelial	PGF	FLT1	2.57734	0.404642
48	48	Endothelial	Endothelial	PGF	NRP1	1.66527	0.261448
48	48	Endothelial	Endothelial	NPNT	ITGB1	1.10619	0.173672
48	48	Endothelial	Endothelial	JAM3	JAM2	0.798608	0.125381
48	48	Endothelial	Endothelial	NOV	NOTCH1	0.809942	0.127161
48	48	Endothelial	Endothelial	JAG1	NOTCH4	1.8225	0.286132
48	48	Endothelial	Endothelial	JAG1	NOTCH1	0.870533	0.136674
48	48	Endothelial	Endothelial	CYR61	ITGA5	1.86906	0.293442
48	48	Endothelial	Endothelial	COL18A1	ITGA5	1.49983	0.235473
48	48	Endothelial	Endothelial	COL18A1	ITGB1	1.52479	0.239392
48	48	Endothelial	Endothelial	LAMB1	ITGA6	1.3304	0.208873
48	48	Endothelial	Endothelial	LAMB1	ITGB1	1.26415	0.198472
48	48	Endothelial	Endothelial	EFNA1	EPHA4	1.01869	0.159935
48	48	Endothelial	Endothelial	NOTCH1	JAG1	0.870533	0.136674
48	48	Endothelial	Endothelial	ADM	RAMP2	2.7895	0.437951
48	48	Endothelial	Endothelial	ADM	CALCRL	2.45229	0.38501
48	48	Endothelial	Endothelial	EPHB4	EFNB1	1.22522	0.19236
48	48	Endothelial	Endothelial	IGF2	INSR	2.36408	0.37116
48	48	Endothelial	Endothelial	TNFSF10	TNFRSF10D	0.675107	0.105992
48	48	Endothelial	Endothelial	CALR	SCARF1	0.668176	0.104904
*L-R interaction intensity weighted by the total number of cells in the corresponding cell cluster
