# Supplementary material for: A single-cell atlas of the multicellular ecosystem of primary and metastatic hepatocellular carcinoma
Source: Nat Commun. 2022 Aug 6;13:4594. doi: 10.1038/s41467-022-32283-3 (PMC9357016; doi:10.1038/s41467-022-32283-3)
Supplement: Supplementary file 3 — Supplementary Datasets 1–11 [file 41467_2022_32283_MOESM3_ESM.zip › SupplementaryData/Supplementary Data 1.xlsx]

## Sheet: Supplementary Data 1
Supplementary Data 1. Clinical Characteristics of Enrolled HCC Patients.
Patient ID	Gender	Age*	Histopathology	Virus infection	TNM Staging**				Assessment methods***
					T	N	M	TNM	scRNA-seq	Multicolor IHC	FACS
HCC01	Male	66	Hepatocellular Carcinoma	HBV	T1	N0	M0	I	Yes	No	No
HCC02	Male	65	Hepatocellular Carcinoma	HBV	T1	N0	M0	I	Yes	No	No
HCC03	Male	66	Hepatocellular Carcinoma	HCV	T1	N0	M0	I	Yes	Yes	No
HCC04	Male	60	Hepatocellular Carcinoma	HCV	T2	N0	M0	II	Yes	Yes	No
HCC05	Male	65	Hepatocellular Carcinoma	None	T3	N0	M0	IIIA	Yes	Yes	No
HCC06	Female	64	Hepatocellular Carcinoma	HBV	T3	N0	M0	IIIA	Yes	Yes	No
HCC07	Male	48	Hepatocellular Carcinoma	None	T4	N0	M0	IIIB	Yes	No	No
HCC08	Male	64	Hepatocellular Carcinoma	None	T4	N0	M0	IIIB	Yes	Yes	No
HCC09	Male	48	Hepatocellular Carcinoma	HBV	T4	N0	M0	IV	Yes	Yes	No
HCC10	Male	53	Hepatocellular Carcinoma	HBV	T4	N0	M1	IV	Yes	No	No
HCC11	Male	59	Hepatocellular Carcinoma	HBV	T2	N0	M0	II	No	Yes	No
HCC12	Male	62	Hepatocellular Carcinoma	HBV	T2	N0	M0	II	No	Yes	No
HCC13	Male	51	Hepatocellular Carcinoma	None	T3	N0	M0	IIIA	No	Yes	No
HCC14	Male	62	Hepatocellular Carcinoma	HBV	T2	N0	M0	II	No	No	Yes
HCC15	Male	39	Hepatocellular Carcinoma	HBV	T3	N0	M0	IIIA	No	No	Yes
HCC16	Female	50	Hepatocellular Carcinoma	HBV	T3	N0	M0	II	No	No	Yes
HCC17	Male	55	Hepatocellular Carcinoma	HBV	T2	N0	M0	II	No	No	Yes
HCC18	Male	44	Hepatocellular Carcinoma	HBV	T3	N0	M0	IIIA	No	No	Yes
HCC19	Male	80	Hepatocellular Carcinoma	HBV	T2	N0	M0	II	No	No	Yes
HCC20	Male	70	Hepatocellular Carcinoma	HBV	T3	N0	M0	IIIA	No	No	Yes
HCC21	Male	51	Hepatocellular Carcinoma	None	T3	N0	M0	IIIA	No	No	Yes
HCC22	Male	69	Hepatocellular Carcinoma	None	T2	N0	M0	II	No	No	Yes
HCC23	Male	67	Hepatocellular Carcinoma	None	T3	N0	M0	IIIA	No	No	Yes
HCC24	Male	72	Hepatocellular Carcinoma	None	T3	N0	M0	IIIA	No	No	Yes
HCC25	Male	54	Hepatocellular Carcinoma	HBV	T4	N0	M1	IV	No	Yes	No
HCC26	Male	58	Hepatocellular Carcinoma	HBV	T4	N0	M1	IV	No	Yes	No
*The age of patient at surgery
**The stages of these patients were classified according to the guidance of AJCC version 8
***scRNA-seq, single-cell RNA sequencing; IHC, immunohistochemistry; FACS, fluorescence-activated cell sorting
