# Supplementary material for: A single-cell atlas of the multicellular ecosystem of primary and metastatic hepatocellular carcinoma
Source: Nat Commun. 2022 Aug 6;13:4594. doi: 10.1038/s41467-022-32283-3 (PMC9357016; doi:10.1038/s41467-022-32283-3)
Supplement: Supplementary file 3 — Supplementary Datasets 1–11 [file 41467_2022_32283_MOESM3_ESM.zip › SupplementaryData/Supplementary Data 6.xlsx]

## Sheet: Supplementary Data 6
Supplementary Data 6. Primers Used for RT-qPCR of PPARG and MMP9+ TAMs Signature Genes.
Primer*	Primer sequences (5‘-3’)
PPARG_F	CCCAGAAAGCGATTCCTTCAC
PPARG_R	GCAGGCTCCACTTTGATTGC
MMP9_F	TCTATGGTCCTCGCCCTGAA
MMP9_R	CATCGTCCACCGGACTCAAA
SPP1_F	GGGGGTCACTGCAATTAGACT
SPP1_R	CTGTGGGGCTAGGAGATTCTG
ITGAM(CD11b)_F	GTGTCCGTGTGCCCCTTG
ITGAM(CD11b)_R	CATTTACGTCCCCCAGCACT
VEGFA(F)	AAGGAGGAGGGCAGAATCAT
VEGFA(R)	TTCTTGCGCTTTCGTTTTT
*F, forward strand; R reverse strand.
