# Supplementary material for: A single-cell atlas of the multicellular ecosystem of primary and metastatic hepatocellular carcinoma
Source: Nat Commun. 2022 Aug 6;13:4594. doi: 10.1038/s41467-022-32283-3 (PMC9357016; doi:10.1038/s41467-022-32283-3)
Supplement: Supplementary file 3 — Supplementary Datasets 1–11 [file 41467_2022_32283_MOESM3_ESM.zip › SupplementaryData/Supplementary Data 7.xlsx]

## Sheet: Supplementary Data 7
Supplementary Data 7. Signature Genes Up-regulated in Pro-metastatic Hepatocytes as Compared to Pro-tumorigenic Hepatocytes.
Gene Symbol	P value*	Fold change**	Fraction of detectable cells in the cluster	Fraction of detectable cells in other clusters	Adjusted P value***
S100A6	0	1.23114	0.675	0.322	0
SPP1	0	1.12082	0.684	0.345	0
S100A11	0	1.02088	0.73	0.405	0
TFF2	0	0.952935	0.564	0.138	0
RPS6	0	0.943285	0.993	0.983	0
PAGE5	0	0.923894	0.501	0.136	0
GPX2	0	0.916434	0.771	0.511	0
MDK	0	0.89636	0.881	0.703	0
TFF3	0	0.889265	0.391	0.098	0
GAGE1	0	0.875111	0.637	0.148	0
ALDOA	0	0.870316	0.918	0.808	0
LDHB	0	0.861761	0.536	0.246	0
CLIC1	0	0.822313	0.891	0.811	0
TIMP1	0	0.817305	0.707	0.349	0
TM4SF1	0	0.815019	0.629	0.407	0
RPL18A	0	0.813956	0.995	0.992	0
RPL36A	0	0.808982	0.974	0.955	0
TMSB10	0	0.807125	0.989	0.985	0
HMGA1	0	0.804044	0.663	0.489	0
GAGE2A	0	0.796016	0.515	0.113	0
TUBA1B	0	0.793757	0.903	0.82	0
RPS3	0	0.784041	0.989	0.971	0
PPDPF	0	0.76247	0.833	0.704	0
RPS17	0	0.759193	0.987	0.99	0
ANXA2	0	0.756273	0.912	0.811	0
RPS21	0	0.755698	0.977	0.966	0
LGALS1	0	0.75551	0.854	0.674	0
FABP5	0	0.752266	0.594	0.301	0
RPS18	0	0.736645	0.998	0.999	0
RPL12	0	0.725466	0.986	0.973	0
NPM1	0	0.724965	0.957	0.943	0
RPS23	0	0.719633	0.988	0.992	0
RPS19	0	0.719002	0.999	0.999	0
MIF	0	0.718127	0.878	0.604	0
TUBB	0	0.707152	0.909	0.862	0
RPL39	0	0.704934	0.996	0.989	0
RPL36	0	0.704137	0.989	0.979	0
HSP90AA1	0	0.690194	0.974	0.97	0
RPL35A	0	0.68785	0.993	0.99	0
BSG	0	0.677542	0.849	0.791	0
RPL7	0	0.676084	0.996	0.99	0
HSP90AB1	0	0.675163	0.972	0.971	0
SNRPB	0	0.673989	0.86	0.781	0
ACTG1	0	0.668946	0.927	0.886	0
RPS15	0	0.66339	0.993	0.989	0
RPL38	0	0.662088	0.984	0.981	0
TKT	0	0.660819	0.831	0.782	0
RPL31	0	0.651875	0.985	0.966	0
ACTB	0	0.65171	0.996	0.997	0
H2AFZ	0	0.650772	0.89	0.805	0
HSBP1	0	0.645369	0.832	0.738	0
RPL32	0	0.643224	0.993	0.994	0
RPS15A	0	0.637706	0.992	0.981	0
RPS3A	0	0.637481	0.984	0.972	0
RPL10A	0	0.631834	0.979	0.969	0
PABPC1	0	0.62853	0.91	0.862	0
RPL15	0	0.627639	0.993	0.996	0
RPL37A	0	0.624929	0.991	0.995	0
RPL34	0	0.623443	0.996	0.993	0
RPL26	0	0.618164	0.985	0.975	0
HN1	0	0.614774	0.748	0.54	0
RPL5	0	0.613933	0.977	0.97	0
NME1	0	0.610964	0.84	0.777	0
EIF3E	0	0.60665	0.909	0.883	0
RPL28	0	0.601463	0.991	0.988	0
RPL35	0	0.598617	0.992	0.983	0
TOMM7	0	0.598045	0.942	0.918	0
RPL23	0	0.590301	0.972	0.965	0
RPS24	0	0.588988	0.982	0.986	0
TUBA1C	0	0.58655	0.663	0.457	0
RPL4	0	0.586191	0.958	0.966	0
RPS14	0	0.583582	0.996	0.997	0
RPL18	0	0.581885	0.988	0.984	0
RPS4X	0	0.57909	0.991	0.989	0
RPL8	0	0.577136	0.997	0.996	0
EEF1A1	0	0.573084	0.995	0.998	0
TAGLN2	0	0.571112	0.879	0.78	0
RPL7A	0	0.567466	0.969	0.946	0
RPS5	0	0.566537	0.99	0.993	0
HNRNPA1	0	0.566334	0.945	0.896	0
RPL3	0	0.566159	0.996	0.997	0
PPIA	0	0.561643	0.975	0.967	0
RPS28	0	0.554543	0.995	0.994	0
RPL21	0	0.552087	0.997	0.998	0
RPL22L1	0	0.547561	0.703	0.508	0
RPSA	0	0.543496	0.962	0.973	0
SH3BGRL3	0	0.539757	0.781	0.645	0
LGALS3BP	0	0.536835	0.599	0.309	0
RPL24	0	0.536335	0.978	0.968	0
RAN	0	0.535803	0.904	0.857	0
RPS8	0	0.534963	0.995	0.995	0
GNB2L1	0	0.534552	0.972	0.974	0
RPS13	0	0.52741	0.984	0.968	0
RPL29	0	0.524898	0.983	0.985	0
EEF2	0	0.523747	0.907	0.873	0
YWHAZ	0	0.523712	0.801	0.672	0
ERH	0	0.522263	0.897	0.862	0
RPS11	0	0.515452	0.979	0.977	0
RPL14	0	0.51495	0.976	0.973	0
RPL41	0	0.514098	1	1	0
UBA52	0	0.513397	0.986	0.986	0
RPS9	0	0.511765	0.99	0.983	0
IMPDH2	0	0.510521	0.642	0.446	0
GAPDH	0	0.509126	0.995	0.996	0
RPL30	0	0.507881	0.993	0.988	0
RPS12	0	0.507691	0.995	0.997	0
RPL23A	0	0.506254	0.993	0.989	0
RPLP2	0	0.504664	0.996	0.99	0
EIF3H	0	0.502815	0.851	0.793	0
RPL27	0	0.494082	0.985	0.981	0
DMKN	0	0.493603	0.343	0.073	0
RPL19	0	0.491461	0.995	0.998	0
RPL6	0	0.479538	0.987	0.989	0
RPS27	0	0.475593	0.998	0.999	0
NBEAL1	0	0.474091	0.838	0.767	0
RPS29	0	0.472041	0.994	0.994	0
EIF3D	0	0.469547	0.742	0.581	0
RPL10	0	0.465317	1	0.999	0
TPI1	0	0.462269	0.966	0.962	0
NAP1L1	0	0.459406	0.828	0.743	0
RPLP0	0	0.452847	0.991	0.993	0
COMMD6	0	0.451126	0.9	0.858	0
RPS27A	0	0.442646	0.995	0.996	0
SNRPE	0	0.438253	0.909	0.874	0
ATP5G2	0	0.432342	0.969	0.962	0
RPL37	0	0.428527	0.99	0.985	0
HNRNPA2B1	0	0.417495	0.937	0.932	0
TMA7	0	0.408311	0.961	0.968	0
PTMA	0	0.407011	0.996	0.997	0
BTF3	0	0.406504	0.949	0.945	0
SNRPD2	0	0.404226	0.939	0.916	0
SLC25A6	0	0.3893	0.88	0.861	0
H3F3B	0	0.380864	0.982	0.98	0
RPL11	0	0.378463	0.994	0.997	0
PAFAH1B3	0	0.376347	0.591	0.331	0
EIF1	0	0.3744	0.995	0.999	0
SUMO2	0	0.374316	0.934	0.913	0
RPS7	0	0.362845	0.995	0.997	0
PFDN5	0	0.343282	0.968	0.964	0
RPS16	0	0.316289	0.99	0.993	0
RPL39L	0	0.289292	0.388	0.108	0
CDO1	0	-0.25539	0.277	0.603	0
OTC	0	-0.257273	0.244	0.536	0
IGKC	0	-0.271882	0.681	0.886	0
F13B	0	-0.273172	0.166	0.481	0
TDO2	0	-0.273243	0.361	0.751	0
DDAH1	0	-0.274063	0.262	0.542	0
UPB1	0	-0.276654	0.311	0.6	0
HMGCS2	0	-0.277207	0.716	0.913	0
RP11-372E1.4	0	-0.27903	0.067	0.321	0
FGF21	0	-0.279772	0.095	0.324	0
SLCO1B1	0	-0.280497	0.166	0.432	0
HSD17B13	0	-0.283271	0.12	0.369	0
SHMT1	0	-0.285457	0.286	0.564	0
GPT	0	-0.290671	0.157	0.422	0
TTPA	0	-0.293046	0.162	0.478	0
UGT2B15	0	-0.296344	0.418	0.721	0
HFE2	0	-0.297674	0.157	0.445	0
CD302	0	-0.305349	0.4	0.669	0
SLC51A	0	-0.306834	0.18	0.481	0
HSD17B14	0	-0.307377	0.158	0.46	0
SMIM19	0	-0.309058	0.42	0.671	0
C8B	0	-0.310048	0.321	0.637	0
C5	0	-0.311529	0.411	0.684	0
RP11-119D9.1	0	-0.312024	0.153	0.403	0
TMEM56	0	-0.314069	0.269	0.538	0
FMO3	0	-0.316145	0.285	0.587	0
AKR1A1	0	-0.316188	0.677	0.871	0
SLC38A4	0	-0.316786	0.215	0.534	0
PCYT2	0	-0.317939	0.415	0.697	0
FETUB	0	-0.323271	0.167	0.471	0
PPP1R16A	0	-0.325328	0.684	0.882	0
PPP1R1A	0	-0.325334	0.247	0.502	0
VAMP5	0	-0.328278	0.62	0.812	0
SLC27A2	0	-0.333353	0.207	0.51	0
ACSL1	0	-0.336193	0.379	0.683	0
ANGPTL8	0	-0.336527	0.156	0.427	0
SERPINA7	0	-0.3418	0.232	0.552	0
SLC38A3	0	-0.344057	0.294	0.618	0
COL18A1	0	-0.344852	0.33	0.632	0
HPN	0	-0.345772	0.452	0.745	0
CTSD	0	-0.350319	0.864	0.959	0
CISD3	0	-0.351044	0.721	0.902	0
ORM1	0	-0.351938	0.752	0.969	0
HAO1	0	-0.352807	0.313	0.64	0
SERPINF2	0	-0.358387	0.548	0.823	0
MMAB	0	-0.362583	0.514	0.748	0
SAT2	0	-0.363331	0.665	0.871	0
FAH	0	-0.366525	0.521	0.781	0
SC5D	0	-0.368544	0.394	0.651	0
GLYAT	0	-0.37105	0.135	0.37	0
CADM1	0	-0.371329	0.382	0.683	0
ACAA2	0	-0.37383	0.725	0.901	0
ALDH6A1	0	-0.378231	0.436	0.684	0
NDFIP1	0	-0.380205	0.627	0.871	0
PCK2	0	-0.380398	0.425	0.681	0
DUSP23	0	-0.380536	0.626	0.826	0
FDX1	0	-0.38391	0.432	0.689	0
ARL6IP4	0	-0.397303	0.803	0.928	0
MTHFS	0	-0.399574	0.56	0.808	0
UGT2B17	0	-0.400661	0.022	0.37	0
ITM2B	0	-0.402594	0.82	0.977	0
CDHR5	0	-0.408344	0.231	0.598	0
ECHS1	0	-0.413066	0.832	0.964	0
FAM213A	0	-0.41697	0.637	0.849	0
HAGH	0	-0.417486	0.574	0.791	0
NQO2	0	-0.421313	0.567	0.784	0
CFH	0	-0.422335	0.539	0.857	0
CMBL	0	-0.423092	0.467	0.735	0
METTL7A	0	-0.423373	0.456	0.766	0
TTC39C	0	-0.428727	0.502	0.761	0
FMO5	0	-0.433137	0.524	0.795	0
CFB	0	-0.436311	0.674	0.914	0
UGT2B7	0	-0.436488	0.404	0.722	0
ECHDC2	0	-0.438054	0.467	0.761	0
SPP2	0	-0.440173	0.196	0.525	0
FCGRT	0	-0.441899	0.643	0.846	0
SCCPDH	0	-0.444817	0.687	0.868	0
SLC2A2	0	-0.449729	0.4	0.794	0
ACAT1	0	-0.450739	0.613	0.817	0
PDK4	0	-0.450918	0.473	0.779	0
DPYS	0	-0.451277	0.285	0.622	0
AFM	0	-0.454681	0.132	0.472	0
RBP5	0	-0.455747	0.448	0.719	0
PON1	0	-0.455782	0.423	0.797	0
CYP27A1	0	-0.462652	0.453	0.795	0
C8G	0	-0.469197	0.555	0.875	0
GNMT	0	-0.472112	0.115	0.363	0
C4BPA	0	-0.472834	0.319	0.744	0
CYP7A1	0	-0.475676	0.037	0.35	0
LINC01485	0	-0.476991	0.267	0.678	0
SCP2	0	-0.480087	0.807	0.938	0
ACSM2B	0	-0.482519	0.327	0.681	0
PROC	0	-0.483257	0.511	0.774	0
UGP2	0	-0.4836	0.706	0.908	0
CFHR2	0	-0.484055	0.38	0.727	0
ACAA1	0	-0.488583	0.574	0.828	0
RTN4	0	-0.491492	0.719	0.869	0
C2	0	-0.493058	0.702	0.916	0
SERPINF1	0	-0.494395	0.716	0.928	0
GSTK1	0	-0.496902	0.802	0.931	0
CD14	0	-0.50022	0.308	0.558	0
PHYH	0	-0.500431	0.719	0.905	0
TFPI	0	-0.502918	0.517	0.837	0
IGLC2	0	-0.504134	0.249	0.614	0
ASGR1	0	-0.507322	0.762	0.953	0
AADAC	0	-0.511061	0.413	0.789	0
TMEM176A	0	-0.511567	0.853	0.979	0
B2M	0	-0.522975	0.995	1	0
F2	0	-0.524722	0.771	0.942	0
CCL16	0	-0.528063	0.394	0.734	0
TNFSF10	0	-0.529919	0.309	0.691	0
C3	0	-0.530549	0.707	0.895	0
SLC22A1	0	-0.532926	0.064	0.312	0
VTN	0	-0.532966	0.955	0.995	0
ACSM2A	0	-0.534761	0.247	0.592	0
SOD1	0	-0.537815	0.941	0.992	0
MASP2	0	-0.540709	0.271	0.667	0
F12	0	-0.540762	0.344	0.773	0
CFHR3	0	-0.545719	0.152	0.526	0
ATF5	0	-0.545747	0.205	0.492	0
SLC22A7	0	-0.54913	0.119	0.511	0
ITIH1	0	-0.551317	0.61	0.87	0
TXNIP	0	-0.551615	0.473	0.762	0
C4BPB	0	-0.553523	0.486	0.831	0
DBI	0	-0.55415	0.95	0.989	0
PRAP1	0	-0.555311	0.833	0.982	0
DIO1	0	-0.55869	0.33	0.74	0
ECI2	0	-0.561672	0.637	0.876	0
FGGY	0	-0.562404	0.411	0.798	0
GUK1	0	-0.568888	0.79	0.926	0
BAAT	0	-0.585131	0.473	0.791	0
TF	0	-0.591376	0.904	0.988	0
CES2	0	-0.598718	0.494	0.83	0
FBP1	0	-0.601896	0.245	0.675	0
SAA4	0	-0.607659	0.228	0.695	0
EBP	0	-0.608356	0.734	0.906	0
HRG	0	-0.609262	0.376	0.852	0
RAMP1	0	-0.620123	0.518	0.811	0
UQCRFS1	0	-0.624889	0.643	0.829	0
CP	0	-0.629437	0.488	0.851	0
ORM2	0	-0.631186	0.764	0.946	0
PGRMC1	0	-0.631626	0.661	0.92	0
CFHR1	0	-0.632773	0.542	0.909	0
SERPING1	0	-0.638316	0.744	0.951	0
TMEM176B	0	-0.642977	0.849	0.981	0
AMBP	0	-0.65038	0.978	0.996	0
FTCD	0	-0.651104	0.314	0.711	0
PCK1	0	-0.655743	0.563	0.797	0
APOC1	0	-0.65987	0.971	0.995	0
UGT2B4	0	-0.660283	0.461	0.843	0
FXYD1	0	-0.674391	0.393	0.659	0
ADI1	0	-0.676126	0.805	0.957	0
ANGPTL3	0	-0.677959	0.478	0.817	0
PEBP1	0	-0.680241	0.928	0.992	0
CYP3A5	0	-0.681805	0.53	0.796	0
APOC2	0	-0.683116	0.693	0.957	0
GAMT	0	-0.684967	0.612	0.896	0
CHCHD10	0	-0.688132	0.711	0.941	0
CPS1	0	-0.68989	0.224	0.693	0
KHK	0	-0.695425	0.521	0.871	0
SDC2	0	-0.697123	0.556	0.892	0
GATM	0	-0.707881	0.708	0.948	0
RARRES2	0	-0.709023	0.913	0.992	0
CYB5A	0	-0.717848	0.821	0.978	0
GC	0	-0.720811	0.624	0.923	0
SDS	0	-0.723925	0.167	0.44	0
ARG1	0	-0.726067	0.322	0.795	0
AHSG	0	-0.731863	0.612	0.952	0
TMEM123	0	-0.750776	0.631	0.834	0
APOE	0	-0.755039	0.816	0.986	0
EPHX1	0	-0.758404	0.789	0.977	0
PXMP2	0	-0.761347	0.46	0.866	0
APCS	0	-0.76608	0.339	0.784	0
CYP2D6	0	-0.766337	0.384	0.874	0
APOA2	0	-0.7808	0.949	0.994	0
HSD17B6	0	-0.800922	0.407	0.846	0
RBP4	0	-0.81069	0.913	0.992	0
INSIG1	0	-0.816419	0.585	0.85	0
FABP1	0	-0.832376	0.771	0.963	0
IGHG4	0	-0.839471	0.202	0.553	0
ALB	0	-0.854067	0.674	0.935	0
KNG1	0	-0.855824	0.529	0.937	0
TM7SF2	0	-0.877892	0.395	0.695	0
A1BG	0	-0.891655	0.406	0.848	0
SULT2A1	0	-0.917799	0.407	0.843	0
NUPR1	0	-0.917926	0.675	0.941	0
ALDH2	0	-0.919097	0.543	0.877	0
APOA5	0	-0.932705	0.282	0.63	0
SERPINC1	0	-0.936402	0.412	0.831	0
HPX	0	-0.960567	0.522	0.765	0
DCXR	0	-0.98639	0.732	0.948	0
GSTA1	0	-0.992508	0.695	0.957	0
ALDOB	0	-1.02446	0.412	0.88	0
AZGP1	0	-1.06194	0.455	0.874	0
SEPP1	0	-1.10193	0.77	0.972	0
AGXT	0	-1.14196	0.438	0.913	0
APOH	0	-1.24852	0.827	0.989	0
TTR	0	-1.33979	0.855	0.987	0
APOC3	0	-1.59021	0.786	0.979	0
MAGEC2	5.87706e-308	0.345423	0.411	0.131	1.51111e-303
CYP8B1	1.27321e-307	-0.263732	0.109	0.329	3.27367e-303
CBX3	4.42864e-307	0.423873	0.802	0.703	1.13869e-302
QDPR	7.36433e-307	-0.30522	0.531	0.747	1.89352e-302
PECR	1.60221e-306	-0.267983	0.335	0.581	4.11961e-302
SNRPB2	1.80855e-306	0.477183	0.828	0.771	4.65015e-302
MST1	6.54664e-306	-0.310725	0.289	0.556	1.68327e-301
ID2	1.03698e-305	-0.381906	0.733	0.909	2.66628e-301
FUOM	2.64806e-305	-0.360545	0.622	0.842	6.80869e-301
ETNK2	3.45621e-305	-0.296657	0.296	0.562	8.88661e-301
RPL27A	2.25141e-299	0.361602	0.99	0.983	5.78883e-295
HINT2	3.04294e-299	-0.341981	0.656	0.814	7.824e-295
NUTF2	3.45269e-299	0.447616	0.665	0.48	8.87756e-295
C14orf2	6.4929e-299	0.300645	0.961	0.971	1.66945e-294
SERPINA6	8.95749e-298	-0.413645	0.662	0.861	2.30315e-293
LY6K	2.44867e-297	0.40415	0.359	0.088	6.29602e-293
GJB1	5.41989e-297	-0.303773	0.566	0.791	1.39356e-292
PIK3R1	3.70307e-296	-0.257327	0.277	0.529	9.52132e-292
CYP4A11	3.86661e-296	-0.318131	0.197	0.448	9.94184e-292
SERINC2	8.35154e-296	-0.311889	0.525	0.743	2.14735e-291
SERPIND1	3.67796e-294	-0.369568	0.67	0.895	9.45677e-290
TKTL1	6.31962e-294	0.385398	0.343	0.078	1.6249e-289
UQCRB	8.14652e-294	0.363914	0.979	0.967	2.09463e-289
SNRPD1	3.35486e-293	0.447216	0.815	0.715	8.62603e-289
SERPINA4	2.1354e-292	-0.33901	0.403	0.661	5.49054e-288
PKM	1.52683e-291	0.798276	0.705	0.569	3.92578e-287
VCX	5.96635e-291	0.71	0.363	0.102	1.53407e-286
SLC37A4	2.46554e-290	-0.282398	0.408	0.645	6.33938e-286
G6PD	1.71024e-288	0.509852	0.527	0.278	4.39736e-284
SORD	2.21616e-288	-0.343906	0.582	0.794	5.6982e-284
RPL13A	2.7826e-288	0.466224	0.997	0.998	7.15462e-284
GLYCTK	6.07988e-288	-0.327007	0.442	0.701	1.56326e-283
CYP3A7	2.72804e-287	-0.29957	0.074	0.268	7.01433e-283
AC090498.1	9.85067e-287	0.549417	0.868	0.812	2.5328e-282
SURF1	3.75514e-286	-0.302204	0.446	0.668	9.65522e-282
CREG1	7.57396e-286	-0.284743	0.436	0.695	1.94742e-281
EI24	2.00468e-285	-0.32113	0.563	0.771	5.15444e-281
SPPL2A	3.09754e-285	-0.289054	0.506	0.731	7.96441e-281
NAPRT	1.52351e-283	-0.276735	0.469	0.73	3.91725e-279
ATP5J	2.7571e-283	-0.318892	0.93	0.975	7.08904e-279
DHCR7	9.93909e-283	-0.377147	0.429	0.64	2.55554e-278
GAGE13	1.83888e-281	0.424698	0.307	0.064	4.72813e-277
SLC27A5	3.13443e-281	-0.578313	0.492	0.702	8.05925e-277
LSM7	9.53108e-280	0.456323	0.772	0.67	2.45063e-275
DCAF13	2.63058e-279	0.420071	0.613	0.414	6.76375e-275
UCHL1	7.03696e-279	0.553222	0.355	0.11	1.80934e-274
A1CF	9.63375e-278	-0.283216	0.52	0.732	2.47703e-273
SORBS2	9.90849e-277	-0.292963	0.339	0.579	2.54767e-272
TCEB2	1.8557e-276	0.333926	0.952	0.942	4.77138e-272
BCHE	4.89311e-276	-0.451894	0.41	0.662	1.25812e-271
HAAO	6.20735e-276	-0.329802	0.419	0.625	1.59603e-271
S100A10	1.3395e-275	0.537331	0.956	0.905	3.44412e-271
FGL1	2.49533e-271	-0.335281	0.634	0.915	6.416e-267
CKLF	4.26047e-271	0.401999	0.679	0.499	1.09545e-266
NACA	8.58304e-271	0.337607	0.982	0.976	2.20687e-266
CYP2C8	1.77024e-270	-0.273889	0.236	0.494	4.55165e-266
ENY2	6.40906e-270	0.357434	0.901	0.879	1.6479e-265
RP11-14N7.2	1.74017e-269	0.395763	0.394	0.138	4.47432e-265
JTB	2.1919e-269	-0.398106	0.75	0.873	5.6358e-265
GSTP1	2.46378e-268	0.706244	0.503	0.274	6.33488e-264
FBLN1	4.31242e-268	0.526109	0.316	0.076	1.10881e-263
ASL	1.6385e-266	-0.289864	0.639	0.833	4.2129e-262
TMEM258	5.93643e-266	0.344755	0.914	0.88	1.52637e-261
RPS20	8.73579e-266	0.324522	0.994	0.995	2.24615e-261
GCHFR	1.23655e-265	-0.302535	0.686	0.849	3.17941e-261
SMLR1	1.4767e-265	-0.265602	0.389	0.645	3.79688e-261
MRPL41	8.38671e-265	-0.313946	0.665	0.882	2.15639e-260
PAH	6.02405e-264	-0.34605	0.476	0.735	1.5489e-259
FBL	1.86044e-263	0.398857	0.696	0.564	4.78356e-259
XIST	2.44601e-263	0.442243	0.353	0.096	6.28917e-259
HGD	5.28636e-263	-0.289777	0.537	0.773	1.35923e-258
NENF	7.13933e-263	-0.290797	0.616	0.838	1.83567e-258
TPT1	9.82819e-263	0.452076	0.981	0.982	2.52702e-258
C19orf12	1.65569e-262	-0.261994	0.251	0.473	4.25711e-258
EEF1B2	2.84746e-262	0.423879	0.903	0.874	7.32139e-258
PHB	1.23497e-261	0.47612	0.828	0.82	3.17536e-257
CFL1	8.51552e-261	0.364136	0.96	0.949	2.18951e-256
ANG	6.28649e-259	-0.519396	0.795	0.945	1.61638e-254
GLUD1	7.99252e-259	-0.295531	0.529	0.763	2.05504e-254
FAM96B	3.55226e-258	0.387554	0.832	0.774	9.13357e-254
CXCL10	1.28429e-256	-0.746237	0.125	0.332	3.30216e-252
ACOX2	1.35408e-256	-0.290213	0.319	0.583	3.48161e-252
HNMT	1.49095e-256	-0.250198	0.513	0.746	3.83352e-252
VCX3A	3.5777e-255	1.05404	0.345	0.106	9.19897e-251
HMGB1	3.62335e-255	0.500745	0.947	0.962	9.31637e-251
ITIH3	7.87519e-255	-0.334979	0.451	0.78	2.02487e-250
UBE2I	8.01825e-255	0.406856	0.694	0.562	2.06165e-250
POLR2K	1.73508e-254	0.369637	0.883	0.86	4.46123e-250
GPX3	1.99681e-254	-0.359539	0.66	0.888	5.13419e-250
CPB2	4.92731e-254	-0.330665	0.515	0.811	1.26691e-249
H3F3A	3.22615e-253	0.39266	0.981	0.973	8.29508e-249
TOMM22	5.21308e-253	0.464884	0.774	0.706	1.34039e-248
SRSF3	1.23982e-252	0.440523	0.855	0.812	3.18784e-248
SAA1	3.23987e-251	-0.71301	0.147	0.362	8.33036e-247
HMGN2	4.04231e-251	0.413377	0.912	0.868	1.03936e-246
APOB	4.0924e-251	-0.467691	0.722	0.901	1.05224e-246
SNU13	3.17093e-250	0.342846	0.849	0.815	8.1531e-246
RNPS1	3.73551e-250	0.409831	0.634	0.464	9.60475e-246
WFDC2	1.1797e-249	0.477883	0.32	0.084	3.03325e-245
FAM3B	1.98478e-249	0.257263	0.346	0.104	5.10328e-245
RP11-402P6.11	8.62429e-249	0.264394	0.274	0.055	2.21748e-244
AGR2	4.37892e-248	1.33463	0.257	0.044	1.12591e-243
EPCAM	1.92093e-247	0.524692	0.305	0.072	4.93909e-243
SLC40A1	2.09111e-247	-0.269977	0.407	0.65	5.37667e-243
RPL22	6.5604e-247	0.322217	0.975	0.979	1.68681e-242
DNAJA1	1.03372e-246	0.481944	0.844	0.787	2.6579e-242
PRAME	2.59254e-246	0.372656	0.3	0.073	6.66593e-242
BZW2	4.65943e-246	0.319945	0.461	0.229	1.19803e-241
HMGCL	8.91984e-245	-0.251665	0.545	0.761	2.29347e-240
C1R	1.25145e-244	-0.298722	0.482	0.712	3.21774e-240
SEPW1	2.13527e-243	0.376876	0.535	0.307	5.4902e-239
MLF1	1.7776e-242	0.281846	0.3	0.076	4.57055e-238
LSM5	1.74822e-241	0.431465	0.843	0.789	4.49503e-237
AKR7A3	6.40088e-241	-0.431209	0.337	0.552	1.64579e-236
KIAA0101	1.07503e-240	0.538793	0.438	0.202	2.76411e-236
RPS25	4.56452e-240	0.3559	0.984	0.979	1.17363e-235
NDUFA4L2	5.48173e-239	0.685185	0.428	0.186	1.40946e-234
HNRNPDL	6.91999e-238	0.383309	0.797	0.717	1.77927e-233
ECH1	1.2151e-236	-0.252832	0.878	0.964	3.12426e-232
BEX1	2.92983e-235	0.576445	0.28	0.064	7.53317e-231
RPL17	1.61868e-234	0.506508	0.915	0.927	4.16194e-230
RSL1D1	4.12309e-234	0.394975	0.679	0.557	1.06013e-229
C19orf53	1.88887e-233	0.391546	0.863	0.846	4.85667e-229
APOC4-APOC2	1.10849e-231	-0.298755	0.415	0.687	2.85015e-227
VIM	1.27181e-231	0.533003	0.564	0.361	3.27009e-227
S100P	2.80708e-231	0.676406	0.274	0.06	7.21756e-227
EIF3L	7.62941e-231	0.374809	0.756	0.673	1.96167e-226
VCX2	1.23926e-230	0.614257	0.288	0.071	3.18639e-226
DHRS1	3.80777e-230	-0.270901	0.336	0.552	9.79054e-226
SLIRP	7.00282e-230	0.30268	0.9	0.904	1.80056e-225
ERGIC3	6.64749e-229	0.322796	0.854	0.838	1.7092e-224
CALD1	1.45164e-227	-0.275854	0.804	0.922	3.73246e-223
FKBP10	1.70798e-226	0.285635	0.292	0.075	4.39156e-222
KRT19	2.93227e-226	0.500095	0.287	0.07	7.53945e-222
HMGCS1	1.28174e-225	-0.44266	0.61	0.768	3.2956e-221
NAPA	6.89696e-225	-0.260617	0.536	0.724	1.77335e-220
EIF6	5.37171e-224	0.367525	0.868	0.85	1.38117e-219
PON3	1.75014e-223	-0.28046	0.439	0.675	4.49996e-219
APRT	1.90126e-222	0.386091	0.835	0.791	4.88853e-218
DYNLL1	5.32897e-222	0.402314	0.952	0.934	1.37019e-217
EMP3	5.67386e-222	0.47919	0.44	0.212	1.45886e-217
ZFAND2A	1.42337e-221	0.652731	0.684	0.532	3.65978e-217
RPS26	4.76598e-221	0.429953	0.982	0.985	1.22543e-216
DSCR8	1.27876e-220	0.294579	0.405	0.169	3.28795e-216
PMVK	2.96038e-220	-0.268271	0.597	0.742	7.61174e-216
CRIP1	3.3469e-220	0.422913	0.352	0.128	8.60555e-216
HNRNPC	3.59512e-220	0.340444	0.881	0.843	9.24377e-216
TUBB2B	7.97786e-220	0.449326	0.28	0.074	2.05127e-215
TAT	1.55829e-218	-0.568764	0.268	0.466	4.00667e-214
RBX1	1.56019e-217	0.35256	0.832	0.788	4.01156e-213
HEBP2	1.27463e-216	-0.351433	0.549	0.717	3.27734e-212
HSPD1	6.25825e-215	0.316897	0.938	0.945	1.60912e-210
SNRPD3	9.59653e-215	0.333052	0.795	0.723	2.46746e-210
FXYD2	3.01006e-214	0.37346	0.294	0.078	7.73945e-210
CLDN6	4.53257e-214	0.416406	0.268	0.062	1.16542e-209
CSNK2B	9.03333e-214	0.360571	0.858	0.843	2.32265e-209
TPM1	9.21384e-214	-0.294277	0.674	0.848	2.36906e-209
PDZK1IP1	9.82046e-211	-0.292192	0.204	0.425	2.52504e-206
STOML2	3.8763e-210	0.510306	0.787	0.724	9.96674e-206
RPS2	3.60537e-209	0.854731	0.926	0.98	9.27012e-205
C14orf166	6.09207e-208	0.342023	0.789	0.742	1.56639e-203
SAP18	8.95869e-208	0.322967	0.884	0.878	2.30346e-203
RPL13	5.46718e-207	0.556984	0.937	0.988	1.40572e-202
MARCKSL1	5.56116e-207	0.525891	0.65	0.509	1.42988e-202
HDAC2	9.95512e-206	0.35664	0.614	0.444	2.55966e-201
ADH1A	1.07486e-205	-0.326942	0.292	0.545	2.76369e-201
SLC22A18	1.69043e-205	-0.280381	0.5	0.7	4.34643e-201
DAP	1.83769e-205	-0.321822	0.437	0.602	4.72506e-201
HSPA8	2.60726e-204	0.379558	0.911	0.907	6.70379e-200
CCT6A	3.00951e-204	0.37963	0.779	0.693	7.73806e-200
EIF3M	3.54063e-204	0.366681	0.719	0.629	9.10366e-200
SF3B6	1.77913e-203	0.332948	0.875	0.859	4.57451e-199
CNN2	1.4616e-202	0.2762	0.43	0.209	3.75806e-198
PCSK1N	1.5622e-202	0.274987	0.286	0.079	4.01673e-198
CKS2	1.87384e-202	0.500842	0.678	0.525	4.81801e-198
ROMO1	3.0174e-201	0.283464	0.92	0.919	7.75834e-197
FAM3C	7.05183e-201	-0.307087	0.501	0.667	1.81317e-196
KDELR1	8.81914e-200	0.32442	0.778	0.713	2.26758e-195
RDH16	1.74697e-199	-0.400161	0.189	0.369	4.49181e-195
C19orf33	6.96445e-199	0.325779	0.286	0.082	1.7907e-194
PLP2	3.1391e-198	0.426504	0.469	0.272	8.07126e-194
UBE2C	1.97171e-197	0.624614	0.459	0.244	5.06965e-193
MSMO1	1.54612e-196	-0.298138	0.565	0.732	3.97538e-192
HMGB2	3.14682e-195	0.584242	0.603	0.432	8.0911e-191
COPE	3.54644e-195	0.275893	0.894	0.899	9.1186e-191
POLR2F	2.55362e-194	0.374141	0.868	0.862	6.56588e-190
RPL9	3.43823e-194	0.288864	0.982	0.983	8.84037e-190
FTH1	5.91193e-194	-0.392836	0.977	0.998	1.52008e-189
GNL3	8.90443e-194	0.306114	0.573	0.4	2.28951e-189
MYC	3.27953e-193	0.379365	0.473	0.257	8.43233e-189
CPNE1	1.06005e-191	0.339635	0.583	0.418	2.72559e-187
C1S	1.15496e-191	-0.281264	0.634	0.829	2.96963e-187
HP	6.96649e-191	-0.564732	0.379	0.608	1.79122e-186
XRCC6	1.21906e-190	0.357686	0.745	0.677	3.13444e-186
LRPAP1	8.25004e-189	-0.261332	0.708	0.831	2.12125e-184
TPM2	1.94732e-188	0.385209	0.336	0.137	5.00696e-184
PA2G4	4.95801e-188	0.391359	0.81	0.772	1.2748e-183
DNAJB1	5.28001e-188	0.503362	0.81	0.766	1.3576e-183
SNRPF	2.35059e-186	0.366326	0.824	0.782	6.04384e-182
CALR	6.93227e-186	0.314569	0.922	0.931	1.78243e-181
NQO1	7.77412e-186	0.87161	0.541	0.428	1.99888e-181
SPCS1	1.29412e-185	0.252824	0.911	0.933	3.32745e-181
CDK4	1.33963e-185	0.368196	0.669	0.549	3.44446e-181
NOP56	1.39573e-185	0.317274	0.595	0.436	3.58871e-181
SEC61G	1.94126e-185	0.364216	0.943	0.928	4.99136e-181
CAV2	1.99693e-184	-0.294854	0.375	0.577	5.1345e-180
LY6E	2.10842e-184	0.334709	0.676	0.527	5.42118e-180
JUN	4.05174e-184	-0.432314	0.812	0.899	1.04178e-179
GP2	5.49032e-184	0.388119	0.248	0.063	1.41167e-179
TCP1	6.42259e-184	0.357222	0.751	0.655	1.65138e-179
ABRACL	6.90009e-184	0.32916	0.57	0.394	1.77415e-179
ELF3	8.59316e-184	0.553632	0.666	0.506	2.20947e-179
CYC1	2.52414e-182	-0.295349	0.744	0.883	6.49006e-178
AP2M1	3.53256e-182	0.354709	0.782	0.758	9.08293e-178
STMN1	7.62941e-182	0.406007	0.789	0.7	1.96167e-177
IGFBP1	6.13809e-181	-0.412539	0.417	0.676	1.57822e-176
P4HB	7.34868e-181	-0.264938	0.891	0.967	1.88949e-176
FN1	3.1805e-180	-0.305661	0.755	0.892	8.17771e-176
TCEA1	1.17793e-179	-0.27284	0.706	0.831	3.02869e-175
MRPL51	7.57971e-179	0.313317	0.844	0.84	1.9489e-174
IFI27	2.36553e-177	-0.574363	0.446	0.605	6.08226e-173
PAGE1	2.43399e-177	0.615786	0.205	0.039	6.25827e-173
CYP2C9	3.51323e-176	-0.750641	0.213	0.389	9.03321e-172
HSPE1	7.17324e-176	0.28146	0.972	0.982	1.84438e-171
RBM8A	3.27402e-175	0.340776	0.853	0.806	8.41815e-171
C1QB	8.28077e-175	-0.252379	0.484	0.679	2.12915e-170
PPP4C	4.67174e-174	0.344635	0.738	0.671	1.2012e-169
CERS2	1.35216e-173	-0.275404	0.616	0.744	3.47667e-169
MRPS35	1.5235e-173	0.343132	0.651	0.537	3.91724e-169
DEFB1	2.421e-173	0.650314	0.583	0.431	6.22488e-169
PRDX2	3.10851e-173	0.370744	0.865	0.859	7.9926e-169
CCT2	5.06095e-173	0.334054	0.703	0.619	1.30127e-168
RARRES3	7.77706e-173	-0.313422	0.43	0.619	1.99964e-168
KNOP1	1.04643e-172	0.257141	0.46	0.267	2.69058e-168
PGAM2	1.37992e-172	0.275262	0.251	0.067	3.54804e-168
MAPRE1	3.52947e-172	0.338421	0.535	0.366	9.07496e-168
GADD45G	1.07295e-171	-0.283957	0.295	0.49	2.75878e-167
MGST1	3.75859e-170	-0.294261	0.904	0.983	9.66408e-166
POMP	4.09171e-169	0.270147	0.927	0.941	1.05206e-164
AGT	7.97634e-169	-0.259274	0.935	0.984	2.05088e-164
LGALS4	8.14139e-169	-0.256162	0.659	0.902	2.09331e-164
MYL9	2.76334e-167	0.315388	0.319	0.129	7.10511e-163
APOM	3.86808e-167	-0.504507	0.701	0.861	9.9456e-163
MRPL13	1.10968e-166	0.340663	0.786	0.743	2.85322e-162
MCM7	1.59773e-166	0.349233	0.486	0.31	4.10808e-162
C1QA	5.8421e-166	-0.276822	0.513	0.698	1.50212e-161
CCDC124	1.93901e-165	0.307998	0.681	0.568	4.98559e-161
HLA-C	3.15074e-165	-0.34416	0.931	0.982	8.10119e-161
PLG	6.92229e-164	-0.316262	0.671	0.851	1.77986e-159
CNOT10	3.93369e-163	0.298399	0.394	0.206	1.01143e-158
DCTPP1	2.01019e-162	0.296193	0.53	0.372	5.16861e-158
TMEM205	2.30162e-162	-0.277936	0.722	0.867	5.91792e-158
ILF2	4.98504e-162	0.385407	0.742	0.665	1.28175e-157
FUS	1.69794e-161	0.358777	0.703	0.619	4.36575e-157
ZFAS1	2.5215e-161	0.348973	0.744	0.668	6.48328e-157
SCD	1.06255e-160	-0.355921	0.646	0.818	2.73202e-156
PEG10	1.97057e-160	-0.353976	0.209	0.38	5.06672e-156
RBCK1	5.1636e-160	-0.376215	0.622	0.736	1.32767e-155
TPM4	5.40607e-160	0.300099	0.444	0.26	1.39001e-155
PGAM1	1.16322e-159	0.406868	0.816	0.789	2.99086e-155
CD24	2.37303e-158	0.463533	0.768	0.677	6.10153e-154
SFT2D1	2.52262e-158	0.284675	0.509	0.337	6.48616e-154
CYCS	3.6524e-158	0.355415	0.941	0.899	9.39105e-154
CCT3	3.83386e-158	0.316655	0.829	0.794	9.85761e-154
CHCHD2	8.01716e-158	0.29258	0.963	0.97	2.06137e-153
BIRC5	3.75004e-157	0.335569	0.41	0.216	9.6421e-153
AHCY	1.95365e-156	0.366124	0.702	0.633	5.02324e-152
MARCKS	4.79736e-156	0.275022	0.607	0.421	1.2335e-151
RHOB	6.19274e-156	-0.309794	0.782	0.915	1.59228e-151
ACTL8	8.97148e-156	0.292418	0.295	0.118	2.30675e-151
KPNA2	1.80867e-155	0.389109	0.587	0.437	4.65046e-151
DUSP1	2.76276e-155	-0.353749	0.769	0.887	7.10361e-151
PKIB	5.59633e-155	0.290425	0.261	0.093	1.43893e-150
RBM3	9.52623e-155	0.318978	0.779	0.724	2.44938e-150
G6PC	3.0246e-154	-0.361834	0.273	0.432	7.77686e-150
POP4	1.18138e-153	-0.381755	0.392	0.52	3.03756e-149
FDPS	1.02845e-152	-0.309317	0.794	0.872	2.64436e-148
CKB	1.60973e-152	0.681261	0.548	0.407	4.13894e-148
ADH1B	4.17618e-152	-0.43247	0.375	0.609	1.07378e-147
TSPO	6.1972e-152	0.340089	0.73	0.662	1.59342e-147
MEG3	2.60829e-151	0.37509	0.246	0.075	6.70642e-147
HLA-B	4.41539e-151	-0.305995	0.92	0.98	1.13529e-146
CYP2A6	1.30641e-150	-0.47555	0.12	0.261	3.35904e-146
PRSS23	1.87568e-150	0.270172	0.311	0.137	4.82275e-146
HSD17B8	3.5606e-150	-0.271261	0.362	0.524	9.15503e-146
HRSP12	6.32954e-150	-0.375662	0.671	0.801	1.62745e-145
DDX21	1.16607e-149	0.298024	0.625	0.504	2.9982e-145
MYL6	2.32104e-149	0.28344	0.987	0.986	5.96787e-145
CYP3A4	6.77168e-149	-0.57595	0.07	0.194	1.74113e-144
LINC00493	8.40409e-149	0.267297	0.845	0.841	2.16086e-144
RP11-242D8.1	1.0129e-147	0.260513	0.276	0.106	2.60436e-143
ALDH3A1	7.13027e-147	0.40346	0.212	0.059	1.83333e-142
PSMB1	8.12357e-147	0.252326	0.894	0.895	2.08873e-142
HSPA6	1.55173e-146	0.647132	0.558	0.399	3.9898e-142
AHSA1	6.7865e-146	0.301644	0.642	0.529	1.74494e-141
PTTG1	3.27977e-145	0.358606	0.483	0.298	8.43293e-141
LEFTY1	5.93121e-145	0.376756	0.195	0.049	1.52503e-140
APOA1	1.21979e-144	-0.699446	0.843	0.944	3.13631e-140
TFF1	6.31263e-143	0.736231	0.169	0.031	1.6231e-138
LINC00152	1.58629e-142	0.320545	0.615	0.486	4.07867e-138
HNRNPA3	2.40712e-142	0.287627	0.814	0.772	6.18918e-138
ATIC	4.97075e-142	0.273368	0.538	0.394	1.27808e-137
HSPA1A	1.98836e-141	0.537892	0.925	0.909	5.11248e-137
SSB	1.22362e-140	0.323842	0.741	0.68	3.14617e-136
CDC123	3.903e-140	0.32262	0.61	0.502	1.00354e-135
RANBP1	8.06245e-139	0.687403	0.757	0.775	2.07302e-134
LAP3	1.23741e-138	-0.251273	0.488	0.633	3.18164e-134
BST2	2.79205e-138	0.26255	0.834	0.629	7.17892e-134
MRPL18	5.97235e-138	0.369086	0.773	0.702	1.53561e-133
PSMD7	3.56375e-137	0.323799	0.69	0.629	9.16312e-133
KRT17	4.47676e-137	0.326731	0.199	0.055	1.15106e-132
POLR2H	1.07227e-136	0.279451	0.632	0.536	2.75701e-132
HLA-E	7.37131e-136	-0.267396	0.679	0.805	1.89531e-131
EMG1	8.3394e-136	0.256052	0.519	0.375	2.14423e-131
CREB5	1.08424e-135	0.260702	0.235	0.079	2.7878e-131
EIF4A2	4.20123e-135	0.290836	0.874	0.86	1.08022e-130
ITIH2	4.36055e-135	-0.301497	0.703	0.835	1.12118e-130
ADSL	4.90423e-135	0.258078	0.554	0.421	1.26098e-130
GTPBP4	6.39567e-135	0.295263	0.538	0.4	1.64446e-130
KRT18	8.57493e-135	0.301309	0.946	0.965	2.20479e-130
KRT8	2.36703e-134	0.421587	0.917	0.944	6.08611e-130
S100A13	2.389e-134	0.308222	0.768	0.683	6.14259e-130
ZNRD1	3.50985e-134	0.32414	0.556	0.428	9.02452e-130
GDI2	1.54382e-133	0.346859	0.781	0.755	3.96948e-129
PHLDA2	2.47713e-133	0.367131	0.372	0.206	6.3692e-129
GLB1	2.69482e-133	0.683537	0.576	0.458	6.92893e-129
FKBP1A	6.18158e-133	0.317902	0.832	0.797	1.58941e-128
AOX1	7.51109e-133	-0.263576	0.292	0.469	1.93125e-128
MRPL3	9.9512e-133	0.282513	0.629	0.539	2.55865e-128
SEC11A	1.24604e-132	0.326953	0.785	0.766	3.20381e-128
BRIX1	2.81689e-132	0.297294	0.552	0.418	7.24278e-128
HNRNPK	5.95391e-132	0.272806	0.892	0.867	1.53087e-127
MEST	1.39948e-131	0.291755	0.44	0.287	3.59834e-127
CCNB1	3.04717e-131	0.279655	0.308	0.143	7.83488e-127
TST	6.72586e-131	-0.256829	0.531	0.685	1.72935e-126
ACP1	6.8252e-130	0.321517	0.796	0.742	1.75489e-125
OSTC	9.81595e-130	0.280376	0.814	0.806	2.52388e-125
IFI27L2	1.22911e-128	0.306511	0.505	0.347	3.16028e-124
PRMT1	1.80258e-128	0.290053	0.628	0.529	4.63479e-124
PCNA	2.93031e-128	0.421799	0.552	0.425	7.53441e-124
LSM2	7.97204e-128	0.317933	0.694	0.63	2.04977e-123
CCT4	1.64368e-127	0.263797	0.766	0.719	4.22623e-123
CDC20	2.75598e-127	0.315621	0.324	0.16	7.08617e-123
RSU1	2.76243e-127	0.291935	0.49	0.344	7.10276e-123
DRG1	1.43661e-126	0.260168	0.557	0.434	3.69381e-122
PRSS3	1.6254e-126	0.298709	0.167	0.039	4.17923e-122
MT1H	2.90787e-126	0.302924	0.248	0.093	7.4767e-122
PPA1	1.11668e-125	0.284462	0.785	0.776	2.8712e-121
RAC1	1.12277e-125	0.346057	0.849	0.877	2.88687e-121
SNRPG	1.66171e-125	0.276414	0.901	0.882	4.27258e-121
DDOST	2.09204e-125	0.257171	0.74	0.699	5.37905e-121
STAT1	1.04076e-124	-0.266956	0.407	0.552	2.67601e-120
HBA2	5.0549e-124	0.272941	0.203	0.062	1.29972e-119
ADIRF	7.07268e-124	0.481149	0.33	0.179	1.81853e-119
SERBP1	9.05251e-124	0.287738	0.84	0.838	2.32758e-119
TUBB4B	1.06637e-123	0.407882	0.709	0.629	2.74185e-119
BTG2	6.96961e-123	0.381182	0.492	0.336	1.79203e-118
EEF1D	3.20342e-122	0.276142	0.966	0.97	8.23662e-118
FADS1	1.29698e-121	-0.305515	0.328	0.473	3.3348e-117
EIF1B	2.39075e-121	0.313502	0.705	0.636	6.14709e-117
ANXA4	2.47555e-121	0.463544	0.752	0.718	6.36514e-117
LYZ	5.6585e-121	1.71814	0.522	0.392	1.45491e-116
UBE2L3	1.13484e-120	0.27335	0.752	0.71	2.91789e-116
PTGDS	1.46901e-120	0.258856	0.272	0.114	3.77713e-116
RAB11A	1.04146e-119	0.292293	0.755	0.704	2.67781e-115
GTF3C6	3.47523e-119	0.28455	0.782	0.711	8.9355e-115
APEX1	4.79166e-119	0.28361	0.706	0.656	1.23203e-114
CCT5	5.20592e-119	0.268758	0.751	0.677	1.33855e-114
LGALS2	2.6302e-118	0.276214	0.256	0.111	6.76277e-114
MORF4L1	3.07187e-118	0.295616	0.869	0.884	7.89839e-114
HSPA5	1.42399e-117	0.408907	0.889	0.874	3.66137e-113
NOP58	2.10923e-116	0.257058	0.593	0.477	5.42325e-112
GRHPR	2.43446e-115	-0.265739	0.667	0.805	6.25948e-111
PSMA4	4.40695e-115	0.268552	0.882	0.891	1.13311e-110
IER3	4.68101e-114	0.321368	0.533	0.389	1.20358e-109
ERRFI1	7.2723e-114	-0.273964	0.634	0.783	1.86985e-109
SELK	8.76924e-114	0.277336	0.822	0.823	2.25475e-109
KARS	1.11927e-113	0.250595	0.558	0.454	2.87787e-109
MCM3	3.70107e-113	0.266917	0.393	0.244	9.51618e-109
DSTN	1.23759e-112	0.252205	0.883	0.885	3.18208e-108
MRPS23	3.76877e-112	0.252519	0.596	0.507	9.69027e-108
DDAH2	3.76026e-111	0.332841	0.707	0.654	9.66839e-107
IFITM2	4.22439e-111	0.301111	0.757	0.66	1.08617e-106
GGCT	8.45205e-111	0.317266	0.675	0.588	2.17319e-106
ATXN10	1.49995e-110	0.32883	0.617	0.528	3.85667e-106
CHMP5	1.24697e-109	0.270872	0.67	0.597	3.20621e-105
SF3B4	2.50244e-109	0.257461	0.576	0.46	6.43428e-105
CLDN4	1.58768e-108	0.326024	0.48	0.329	4.08225e-104
TOP2A	4.47393e-108	0.286674	0.31	0.158	1.15034e-103
EIF4A1	1.25537e-107	0.267558	0.677	0.604	3.22781e-103
DNAJB11	2.38656e-105	0.255484	0.789	0.766	6.13633e-101
GAGE12H	3.55238e-105	0.653795	0.12	0.02	9.13388e-101
MYL12A	5.37941e-105	0.254938	0.885	0.892	1.38315e-100
LGALS3	7.08277e-104	0.413726	0.366	0.217	1.82112e-99
MT1F	1.58427e-103	0.276566	0.349	0.198	4.07347e-99
ODC1	1.85165e-103	0.261813	0.51	0.388	4.76097e-99
GSTM3	1.03644e-102	0.283654	0.582	0.466	2.66489e-98
CD9	2.08386e-101	0.365689	0.506	0.394	5.35802e-97
PAPOLA	2.59899e-100	0.252851	0.772	0.75	6.68253e-96
HES1	4.67123e-100	0.492589	0.684	0.592	1.20107e-95
MAGEA1	5.74693e-100	0.272413	0.366	0.221	1.47765e-95
KRAS	1.05677e-99	0.402428	0.436	0.305	2.71717e-95
PPIC	1.01759e-97	0.27498	0.683	0.619	2.61643e-93
BUB3	1.13664e-96	0.26113	0.61	0.518	2.92253e-92
PDCD6IP	9.19318e-96	0.39993	0.551	0.457	2.36375e-91
RPA3	9.43401e-96	0.304118	0.737	0.691	2.42567e-91
GTSF1	1.57222e-95	0.403282	0.465	0.383	4.04248e-91
TSC22D1	4.28364e-95	0.314338	0.692	0.629	1.10141e-90
PFDN4	1.86766e-94	0.254994	0.695	0.59	4.80213e-90
TRAPPC1	2.57863e-94	0.25692	0.646	0.566	6.63016e-90
MRPL28	6.22827e-94	0.260136	0.63	0.55	1.60141e-89
CCT8	1.29749e-93	0.252659	0.735	0.709	3.3361e-89
ATP6V1F	1.29932e-93	0.260316	0.803	0.748	3.3408e-89
MLF2	1.65571e-93	0.26046	0.736	0.723	4.25717e-89
G0S2	4.35541e-93	-0.285285	0.526	0.656	1.11986e-88
HSPA1B	2.57519e-90	0.533532	0.825	0.81	6.62133e-86
PAGE2	7.72171e-90	0.438137	0.17	0.06	1.9854e-85
SAA2	1.05514e-89	-0.2743	0.073	0.169	2.71299e-85
ANP32A	1.57076e-89	0.261471	0.691	0.634	4.03875e-85
MPC2	5.69894e-89	-0.480365	0.931	0.96	1.46531e-84
SERPINH1	4.87473e-88	0.346795	0.49	0.372	1.25339e-83
CRTAP	7.98998e-88	0.396678	0.561	0.485	2.05438e-83
RSL24D1	1.33294e-87	0.262151	0.761	0.737	3.42726e-83
EEF1G	2.4536e-87	0.271842	0.463	0.351	6.3087e-83
HSPH1	7.74362e-87	0.345646	0.635	0.557	1.99104e-82
ESF1	1.05824e-86	0.256058	0.604	0.53	2.72096e-82
CHI3L1	1.13403e-86	0.415658	0.182	0.071	2.91581e-82
GMNN	1.68703e-86	0.319975	0.591	0.504	4.3377e-82
YWHAE	7.82654e-85	0.27586	0.816	0.811	2.01236e-80
TXN	3.14462e-84	0.287181	0.971	0.975	8.08544e-80
ANXA5	3.73549e-80	0.405306	0.584	0.552	9.60469e-76
SERPINB1	2.85467e-79	0.264015	0.654	0.593	7.33992e-75
SNHG8	3.56803e-79	0.271892	0.688	0.626	9.17412e-75
EIF4B	1.54466e-78	0.255533	0.649	0.598	3.97163e-74
ARPC1A	3.6835e-77	0.255083	0.73	0.707	9.47102e-73
CD63	5.69004e-77	0.265594	0.978	0.991	1.46302e-72
HPD	6.73175e-77	-0.900378	0.204	0.303	1.73087e-72
KRT10	7.49502e-76	0.33836	0.731	0.791	1.92712e-71
NASP	2.54501e-75	0.262025	0.552	0.472	6.54372e-71
SNHG25	4.81208e-73	0.557655	0.549	0.443	1.23728e-68
POLR2C	4.41476e-72	0.253736	0.585	0.517	1.13512e-67
S100A9	5.31463e-72	0.63702	0.257	0.141	1.3665e-67
KCNQ1OT1	4.07559e-70	0.277703	0.386	0.274	1.04792e-65
WSB1	3.68383e-68	0.250435	0.607	0.525	9.47186e-64
PLIN2	4.15519e-67	0.352173	0.866	0.857	1.06838e-62
ANP32B	1.27097e-65	0.271377	0.618	0.57	3.26791e-61
RHEB	1.01176e-64	-0.285183	0.776	0.833	2.60144e-60
CYP2E1	1.44167e-63	-0.594951	0.289	0.402	3.70681e-59
GDF15	3.33661e-63	0.27788	0.467	0.364	8.57908e-59
REG1A	1.57979e-60	0.361083	0.101	0.029	4.06195e-56
SET	5.80636e-60	0.264083	0.774	0.734	1.49293e-55
FKBP4	1.84445e-59	0.304622	0.566	0.517	4.74246e-55
CCL20	2.3825e-59	0.446176	0.512	0.406	6.12589e-55
CXCL8	1.15279e-57	0.492595	0.39	0.284	2.96405e-53
LAPTM4B	8.01149e-57	0.363186	0.58	0.581	2.05991e-52
CTTN	4.47163e-55	-0.329765	0.589	0.696	1.14974e-50
RPS4Y1	2.32743e-53	0.283608	0.556	0.504	5.9843e-49
GSTA2	4.37357e-53	-0.374241	0.5	0.613	1.12453e-48
PAGE2B	3.07544e-52	0.594892	0.196	0.115	7.90757e-48
CXCL1	1.93741e-50	0.438615	0.235	0.14	4.98146e-46
CALM1	1.96638e-50	0.312713	0.808	0.835	5.05597e-46
CXCL3	5.29059e-47	0.487029	0.375	0.282	1.36032e-42
ITM2A	1.25556e-45	0.401764	0.212	0.134	3.2283e-41
C4orf48	5.79411e-45	0.282434	0.366	0.3	1.48978e-40
HERPUD1	3.25295e-44	0.357328	0.767	0.781	8.36399e-40
CYBA	7.22701e-44	0.655843	0.537	0.54	1.85821e-39
CYR61	4.52626e-43	0.339903	0.352	0.277	1.16379e-38
ANXA1	9.12132e-41	0.450294	0.288	0.208	2.34527e-36
TUBB2A	1.94151e-40	0.251084	0.68	0.665	4.992e-36
HNRNPA0	4.45862e-40	0.26381	0.684	0.703	1.1464e-35
TMSB4X	2.58376e-38	0.538154	0.99	0.997	6.64336e-34
GLUL	3.12733e-38	0.33565	0.777	0.863	8.041e-34
ARL6IP1	4.41315e-38	0.281467	0.76	0.75	1.13471e-33
HSPB1	2.24394e-34	0.399283	0.944	0.982	5.76962e-30
PLA2G2A	1.29843e-28	0.417223	0.122	0.07	3.33853e-24
GGH	1.5224e-27	0.284489	0.737	0.856	3.9144e-23
AKR1C1	9.43283e-24	0.32192	0.595	0.862	2.42537e-19
IGHG3	6.84591e-21	0.846283	0.264	0.339	1.76022e-16
HIST1H4C	7.68267e-17	0.311814	0.588	0.551	1.97537e-12
AKR1C3	1.1418e-16	0.301255	0.637	0.855	2.93579e-12
AKR1C2	5.72042e-15	0.323623	0.594	0.824	1.47084e-10
TSPAN8	2.05449e-10	0.380064	0.46	0.502	5.28251e-06
MT1X	4.29712e-10	-0.469867	0.688	0.588	1.10488e-05
SQSTM1	1.07371e-07	0.427493	0.854	0.93	0.00276072
MT1E	0.00072165	-0.648468	0.495	0.468	1
LYRM5	0.00250233	0.379322	0.469	0.497	1
SPINK1	0.131227	0.687307	0.612	0.645	1
PTGR1	0.690119	0.403936	0.644	0.787	1
*Unadjusted P values determined by two-sided Wilcoxon rank sum test
**Fold changes of gene expression levels between two sets of cells
***Adjusted P values using Bonferroni correction based on the total number of genes in the dataset
