# Supplementary material for: A single-cell atlas of the multicellular ecosystem of primary and metastatic hepatocellular carcinoma
Source: Nat Commun. 2022 Aug 6;13:4594. doi: 10.1038/s41467-022-32283-3 (PMC9357016; doi:10.1038/s41467-022-32283-3)
Supplement: Supplementary file 5 — Source Data [file 41467_2022_32283_MOESM5_ESM.xlsx]

## Sheet: Fig. 1d
Fig. 1d
		Immune			Non-immune
		T/NK	Myeloid	B	Hepatocyte	Endothelial	Fibroblast
	HCC01T	1112	1530	11	71	436	208
	HCC02T	381	503	1033	2157	14	13
	HCC03N	414	1000	121	827	218	21
	HCC03T	203	1047	71	3474	20	10
	HCC04N	1508	829	188	326	477	68
	HCC04T	253	650	24	2454	30	90
	HCC05N	3182	856	190	53	348	27
	HCC05T	386	971	75	1226	523	172
	HCC06N	2725	1003	183	248	219	87
	HCC06T	1651	851	445	239	554	568
	HCC07N	2486	836	173	53	172	20
	HCC07T	102	237	75	85	0	11
	HCC07P	236	1189	139	150	28	87
	HCC08N	4069	331	156	42	136	61
	HCC08T	1338	1188	77	1842	42	346
	HCC08P	348	422	39	3179	51	103
	HCC09N	992	335	279	140	147	69
	HCC09T	641	437	57	1489	50	142
	HCC10N	2315	385	67	99	142	64
	HCC10T	764	795	33	1165	9	33
	HCC10L	485	552	249	1463	28	66

## Sheet: Fig. 2c
Fig. 2c
	C35			C40
		value	cluster		value	cluster
	TCGA-2V-A95S	1.4479	TLS+	TCGA-2V-A95S	0.782248	TLS+
	TCGA-2Y-A9GS	-0.410508	TLS+	TCGA-2Y-A9GS	0.0908682	TLS+
	TCGA-2Y-A9GT	1.37875	TLS+	TCGA-2Y-A9GT	0.740896	TLS+
	TCGA-2Y-A9GU	0.395992	TLS-	TCGA-2Y-A9GU	-0.492628	TLS-
	TCGA-2Y-A9GV	0.625383	TLS-	TCGA-2Y-A9GV	0.194768	TLS-
	TCGA-2Y-A9GW	1.07355	TLS+	TCGA-2Y-A9GW	1.77626	TLS+
	TCGA-2Y-A9GX	1.6306	TLS+	TCGA-2Y-A9GX	0.659182	TLS+
	TCGA-2Y-A9GY	0.736765	TLS+	TCGA-2Y-A9GY	0.993124	TLS+
	TCGA-2Y-A9GZ	-0.971771	TLS-	TCGA-2Y-A9GZ	0.516999	TLS-
	TCGA-2Y-A9H0	0.324501	TLS+	TCGA-2Y-A9H0	-0.098717	TLS+
	TCGA-2Y-A9H1	0.487655	TLS+	TCGA-2Y-A9H1	0.574652	TLS+
	TCGA-2Y-A9H2	0.839987	TLS-	TCGA-2Y-A9H2	0.966655	TLS-
	TCGA-2Y-A9H3	0.751639	TLS+	TCGA-2Y-A9H3	1.82282	TLS+
	TCGA-2Y-A9H4	-0.36163	TLS+	TCGA-2Y-A9H4	1.17816	TLS+
	TCGA-2Y-A9H5	1.13747	TLS-	TCGA-2Y-A9H5	0.98222	TLS-
	TCGA-2Y-A9H6	1.61168	TLS+	TCGA-2Y-A9H6	1.59095	TLS+
	TCGA-2Y-A9H7	1.28634	TLS-	TCGA-2Y-A9H7	1.13746	TLS-
	TCGA-2Y-A9H8	0.878605	TLS-	TCGA-2Y-A9H8	0.659433	TLS-
	TCGA-2Y-A9H9	-0.385846	TLS-	TCGA-2Y-A9H9	0.0467269	TLS-
	TCGA-2Y-A9HA	-1.0235	TLS+	TCGA-2Y-A9HA	-1.51239	TLS+
	TCGA-2Y-A9HB	1.30568	TLS+	TCGA-2Y-A9HB	0.362308	TLS+
	TCGA-3K-AAZ8	1.18344	TLS+	TCGA-3K-AAZ8	0.190187	TLS+
	TCGA-4R-AA8I	-0.824335	TLS+	TCGA-4R-AA8I	-0.504158	TLS+
	TCGA-5C-A9VG	-0.322599	TLS-	TCGA-5C-A9VG	-1.63103	TLS-
	TCGA-5C-A9VH	0.74195	TLS+	TCGA-5C-A9VH	-1.2092	TLS+
	TCGA-5C-AAPD	0.643782	TLS+	TCGA-5C-AAPD	2.01845	TLS+
	TCGA-5R-AA1C	-0.963369	TLS-	TCGA-5R-AA1C	-0.892619	TLS-
	TCGA-5R-AA1D	0.539675	TLS+	TCGA-5R-AA1D	-0.398674	TLS+
	TCGA-5R-AAAM	0.247469	TLS+	TCGA-5R-AAAM	0.338258	TLS+
	TCGA-BC-A10Q	-0.459356	TLS-	TCGA-BC-A10Q	-0.123706	TLS-
	TCGA-BC-A10R	-0.68694	TLS-	TCGA-BC-A10R	-1.41777	TLS-
	TCGA-BC-A10S	0.126903	TLS+	TCGA-BC-A10S	-0.00441009	TLS+
	TCGA-BC-A10T	-0.865052	TLS+	TCGA-BC-A10T	-0.923972	TLS+
	TCGA-BC-A10U	-0.431171	TLS-	TCGA-BC-A10U	-1.11775	TLS-
	TCGA-BC-A10W	-0.0946293	TLS-	TCGA-BC-A10W	-0.579611	TLS-
	TCGA-BC-A10X	-0.016724	TLS+	TCGA-BC-A10X	-0.288956	TLS+
	TCGA-BC-A10Y	-0.169879	TLS+	TCGA-BC-A10Y	-0.329825	TLS+
	TCGA-BC-A10Z	-1.71128	TLS-	TCGA-BC-A10Z	-0.661362	TLS-
	TCGA-BC-A110	0.385915	TLS+	TCGA-BC-A110	0.408648	TLS+
	TCGA-BC-A112	-0.312301	TLS-	TCGA-BC-A112	0.979357	TLS-
	TCGA-BC-A216	0.579677	TLS-	TCGA-BC-A216	-1.46838	TLS-
	TCGA-BC-A217	0.619004	TLS-	TCGA-BC-A217	1.26749	TLS-
	TCGA-BC-A3KF	-0.137656	TLS-	TCGA-BC-A3KF	0.299127	TLS-
	TCGA-BC-A3KG	-0.202993	TLS-	TCGA-BC-A3KG	-0.909532	TLS-
	TCGA-BC-A5W4	-0.707909	TLS-	TCGA-BC-A5W4	-0.688089	TLS-
	TCGA-BC-A69H	0.469298	TLS+	TCGA-BC-A69H	-0.336208	TLS+
	TCGA-BC-A69I	-0.933888	TLS+	TCGA-BC-A69I	-0.979354	TLS+
	TCGA-BC-A8YO	0.827101	TLS-	TCGA-BC-A8YO	-0.0369174	TLS-
	TCGA-BD-A2L6	0.837941	TLS+	TCGA-BD-A2L6	-1.12993	TLS+
	TCGA-BD-A3EP	1.53338	TLS+	TCGA-BD-A3EP	3.28962	TLS+
	TCGA-BD-A3ER	0.343262	TLS+	TCGA-BD-A3ER	0.517296	TLS+
	TCGA-BW-A5NO	0.504902	TLS+	TCGA-BW-A5NO	0.403302	TLS+
	TCGA-BW-A5NP	-0.458662	TLS-	TCGA-BW-A5NP	0.169404	TLS-
	TCGA-BW-A5NQ	1.45197	TLS+	TCGA-BW-A5NQ	1.49898	TLS+
	TCGA-CC-5258	1.09021	TLS+	TCGA-CC-5258	0.0893552	TLS+
	TCGA-CC-5259	0.335149	TLS-	TCGA-CC-5259	-1.68753	TLS-
	TCGA-CC-5260	-0.0209093	TLS-	TCGA-CC-5260	-0.558777	TLS-
	TCGA-CC-5261	1.89202	TLS+	TCGA-CC-5261	3.21546	TLS+
	TCGA-CC-5262	-0.0228199	TLS+	TCGA-CC-5262	-0.430008	TLS+
	TCGA-CC-5263	0.0440226	TLS-	TCGA-CC-5263	-0.386294	TLS-
	TCGA-CC-5264	0.764235	TLS-	TCGA-CC-5264	-0.958535	TLS-
	TCGA-CC-A123	-0.117748	TLS-	TCGA-CC-A123	-0.698983	TLS-
	TCGA-CC-A1HT	0.267444	TLS+	TCGA-CC-A1HT	0.678478	TLS+
	TCGA-CC-A3M9	0.454018	TLS+	TCGA-CC-A3M9	-0.379552	TLS+
	TCGA-CC-A3MA	-0.389401	TLS-	TCGA-CC-A3MA	0.839892	TLS-
	TCGA-CC-A3MB	-0.0659226	TLS-	TCGA-CC-A3MB	-1.12616	TLS-
	TCGA-CC-A3MC	-0.525808	TLS-	TCGA-CC-A3MC	-0.0447347	TLS-
	TCGA-CC-A5UC	0.399321	TLS+	TCGA-CC-A5UC	0.424187	TLS+
	TCGA-CC-A5UD	-0.836367	TLS-	TCGA-CC-A5UD	0.0520845	TLS-
	TCGA-CC-A5UE	-0.0842685	TLS-	TCGA-CC-A5UE	-1.08249	TLS-
	TCGA-CC-A7IE	1.36219	TLS+	TCGA-CC-A7IE	1.22696	TLS+
	TCGA-CC-A7IF	-0.624717	TLS+	TCGA-CC-A7IF	-0.870381	TLS+
	TCGA-CC-A7IG	-0.411803	TLS+	TCGA-CC-A7IG	-0.351337	TLS+
	TCGA-CC-A7IH	-1.45353	TLS-	TCGA-CC-A7IH	-0.715387	TLS-
	TCGA-CC-A7II	-1.33883	TLS-	TCGA-CC-A7II	0.423747	TLS-
	TCGA-CC-A7IJ	0.236721	TLS-	TCGA-CC-A7IJ	-0.0553543	TLS-
	TCGA-CC-A7IK	-1.79105	TLS-	TCGA-CC-A7IK	-2.10825	TLS-
	TCGA-CC-A7IL	-2.50088	TLS-	TCGA-CC-A7IL	-1.69217	TLS-
	TCGA-CC-A8HS	0.51225	TLS+	TCGA-CC-A8HS	0.917284	TLS+
	TCGA-CC-A8HT	-0.0207946	TLS+	TCGA-CC-A8HT	0.934792	TLS+
	TCGA-CC-A8HU	-1.06258	TLS-	TCGA-CC-A8HU	-0.41984	TLS-
	TCGA-CC-A8HV	0.795622	TLS-	TCGA-CC-A8HV	-0.451983	TLS-
	TCGA-CC-A9FS	-0.262272	TLS+	TCGA-CC-A9FS	-0.162305	TLS+
	TCGA-CC-A9FU	0.746343	TLS-	TCGA-CC-A9FU	0.884343	TLS-
	TCGA-CC-A9FV	0.222114	TLS+	TCGA-CC-A9FV	0.296425	TLS+
	TCGA-CC-A9FW	0.120043	TLS-	TCGA-CC-A9FW	1.07171	TLS-
	TCGA-DD-A113	0.728851	TLS-	TCGA-DD-A113	0.29237	TLS-
	TCGA-DD-A114	0.926196	TLS+	TCGA-DD-A114	1.81225	TLS+
	TCGA-DD-A115	0.286735	TLS+	TCGA-DD-A115	-1.47524	TLS+
	TCGA-DD-A116	-1.18885	TLS+	TCGA-DD-A116	-0.0939778	TLS+
	TCGA-DD-A118	-1.08965	TLS-	TCGA-DD-A118	-0.00289937	TLS-
	TCGA-DD-A119	-0.512498	TLS+	TCGA-DD-A119	-0.0838972	TLS+
	TCGA-DD-A11A	-2.60117	TLS-	TCGA-DD-A11A	-0.551003	TLS-
	TCGA-DD-A11B	-0.090349	TLS-	TCGA-DD-A11B	-1.09278	TLS-
	TCGA-DD-A11C	-0.00470273	TLS+	TCGA-DD-A11C	0.242504	TLS+
	TCGA-DD-A11D	-0.61532	TLS-	TCGA-DD-A11D	-0.938855	TLS-
	TCGA-DD-A1EA	0.0809587	TLS-	TCGA-DD-A1EA	0.08687	TLS-
	TCGA-DD-A1EB	-0.443149	TLS-	TCGA-DD-A1EB	-1.97514	TLS-
	TCGA-DD-A1EC	1.29838	TLS+	TCGA-DD-A1EC	-0.0520605	TLS+
	TCGA-DD-A1ED	0.678089	TLS+	TCGA-DD-A1ED	0.150636	TLS+
	TCGA-DD-A1EE	-1.66378	TLS-	TCGA-DD-A1EE	0.434923	TLS-
	TCGA-DD-A1EF	1.77359	TLS+	TCGA-DD-A1EF	2.17868	TLS+
	TCGA-DD-A1EG	0.778009	TLS+	TCGA-DD-A1EG	0.652524	TLS+
	TCGA-DD-A1EH	0.348306	TLS-	TCGA-DD-A1EH	0.259212	TLS-
	TCGA-DD-A1EI	0.482337	TLS+	TCGA-DD-A1EI	-0.049405	TLS+
	TCGA-DD-A1EJ	-0.93956	TLS-	TCGA-DD-A1EJ	-1.1048	TLS-
	TCGA-DD-A1EK	-0.817401	TLS-	TCGA-DD-A1EK	0.366092	TLS-
	TCGA-DD-A1EL	-0.516856	TLS-	TCGA-DD-A1EL	-1.21141	TLS-
	TCGA-DD-A39V	0.186658	TLS+	TCGA-DD-A39V	-1.31587	TLS+
	TCGA-DD-A39W	0.0602303	TLS-	TCGA-DD-A39W	0.513042	TLS-
	TCGA-DD-A39X	0.194212	TLS+	TCGA-DD-A39X	0.848101	TLS+
	TCGA-DD-A39Y	-0.54458	TLS+	TCGA-DD-A39Y	-1.06042	TLS+
	TCGA-DD-A39Z	-0.369509	TLS-	TCGA-DD-A39Z	-2.34117	TLS-
	TCGA-DD-A3A1	-0.171908	TLS-	TCGA-DD-A3A1	-1.3406	TLS-
	TCGA-DD-A3A2	-0.642427	TLS-	TCGA-DD-A3A2	-0.0558148	TLS-
	TCGA-DD-A3A3	-0.359736	TLS+	TCGA-DD-A3A3	-0.845051	TLS+
	TCGA-DD-A3A4	-2.3363	TLS+	TCGA-DD-A3A4	-1.81688	TLS+
	TCGA-DD-A3A5	-1.05736	TLS+	TCGA-DD-A3A5	-0.79	TLS+
	TCGA-DD-A3A6	-0.348859	TLS+	TCGA-DD-A3A6	-0.191055	TLS+
	TCGA-DD-A3A7	-0.218568	TLS-	TCGA-DD-A3A7	-0.87806	TLS-
	TCGA-DD-A3A8	-1.89525	TLS-	TCGA-DD-A3A8	-1.55124	TLS-
	TCGA-DD-A3A9	0.65527	TLS-	TCGA-DD-A3A9	-0.339454	TLS-
	TCGA-DD-A4NA	-0.0632793	TLS-	TCGA-DD-A4NA	0.346099	TLS-
	TCGA-DD-A4NB	0.880303	TLS+	TCGA-DD-A4NB	-1.26209	TLS+
	TCGA-DD-A4ND	1.01364	TLS+	TCGA-DD-A4ND	-0.236351	TLS+
	TCGA-DD-A4NE	-1.28472	TLS-	TCGA-DD-A4NE	-1.14384	TLS-
	TCGA-DD-A4NF	-1.22825	TLS-	TCGA-DD-A4NF	-0.378203	TLS-
	TCGA-DD-A4NG	0.87952	TLS-	TCGA-DD-A4NG	-0.953746	TLS-
	TCGA-DD-A4NH	0.945659	TLS-	TCGA-DD-A4NH	-0.265733	TLS-
	TCGA-DD-A4NI	0.85191	TLS+	TCGA-DD-A4NI	1.066	TLS+
	TCGA-DD-A4NJ	0.820354	TLS-	TCGA-DD-A4NJ	0.263407	TLS-
	TCGA-DD-A4NK	-1.00894	TLS-	TCGA-DD-A4NK	-0.846201	TLS-
	TCGA-DD-A4NL	0.144154	TLS+	TCGA-DD-A4NL	-0.542372	TLS+
	TCGA-DD-A4NN	-1.06799	TLS-	TCGA-DD-A4NN	-0.456092	TLS-
	TCGA-DD-A4NO	0.284546	TLS-	TCGA-DD-A4NO	-0.344776	TLS-
	TCGA-DD-A4NP	-1.84657	TLS+	TCGA-DD-A4NP	-0.810983	TLS+
	TCGA-DD-A4NQ	-0.341134	TLS-	TCGA-DD-A4NQ	-1.57822	TLS-
	TCGA-DD-A4NR	1.39116	TLS+	TCGA-DD-A4NR	-0.200425	TLS+
	TCGA-DD-A4NS	0.754897	TLS+	TCGA-DD-A4NS	0.133378	TLS+
	TCGA-DD-A4NV	-0.0143073	TLS+	TCGA-DD-A4NV	-0.446601	TLS+
	TCGA-DD-A73A	1.37592	TLS+	TCGA-DD-A73A	-1.27253	TLS+
	TCGA-DD-A73B	-0.99082	TLS-	TCGA-DD-A73B	-0.808605	TLS-
	TCGA-DD-A73C	-0.256753	TLS-	TCGA-DD-A73C	-1.12513	TLS-
	TCGA-DD-A73D	-2.74994	TLS-	TCGA-DD-A73D	0.0100681	TLS-
	TCGA-DD-A73E	-2.84741	TLS-	TCGA-DD-A73E	-0.407485	TLS-
	TCGA-DD-A73F	1.31136	TLS+	TCGA-DD-A73F	0.000161246	TLS+
	TCGA-DD-A73G	-0.660573	TLS+	TCGA-DD-A73G	0.14866	TLS+
	TCGA-DD-AA3A	0.51406	TLS-	TCGA-DD-AA3A	0.98065	TLS-
	TCGA-DD-AAC8	-1.41153	TLS-	TCGA-DD-AAC8	-1.05747	TLS-
	TCGA-DD-AAC9	0.820915	TLS+	TCGA-DD-AAC9	2.23965	TLS+
	TCGA-DD-AACA	-1.35033	TLS-	TCGA-DD-AACA	0.118933	TLS-
	TCGA-DD-AACB	0.253715	TLS+	TCGA-DD-AACB	1.34857	TLS+
	TCGA-DD-AACC	1.56811	TLS+	TCGA-DD-AACC	2.64262	TLS+
	TCGA-DD-AACD	-0.369682	TLS+	TCGA-DD-AACD	0.514332	TLS+
	TCGA-DD-AACE	-0.662544	TLS-	TCGA-DD-AACE	-0.767855	TLS-
	TCGA-DD-AACF	-0.998647	TLS-	TCGA-DD-AACF	-0.474639	TLS-
	TCGA-DD-AACG	0.133747	TLS+	TCGA-DD-AACG	-0.544992	TLS+
	TCGA-DD-AACH	-1.45765	TLS-	TCGA-DD-AACH	-0.796827	TLS-
	TCGA-DD-AACI	0.73632	TLS+	TCGA-DD-AACI	-0.709797	TLS+
	TCGA-DD-AACJ	-2.0533	TLS-	TCGA-DD-AACJ	-1.22244	TLS-
	TCGA-DD-AACK	0.48412	TLS-	TCGA-DD-AACK	-1.07268	TLS-
	TCGA-DD-AACL	0.480107	TLS+	TCGA-DD-AACL	0.710654	TLS+
	TCGA-DD-AACN	0.821251	TLS+	TCGA-DD-AACN	0.404857	TLS+
	TCGA-DD-AACO	0.220879	TLS+	TCGA-DD-AACO	-0.129397	TLS+
	TCGA-DD-AACP	0.51196	TLS-	TCGA-DD-AACP	-0.395439	TLS-
	TCGA-DD-AACQ	-1.72497	TLS-	TCGA-DD-AACQ	-1.43571	TLS-
	TCGA-DD-AACS	-1.01501	TLS-	TCGA-DD-AACS	-0.667799	TLS-
	TCGA-DD-AACT	0.602295	TLS+	TCGA-DD-AACT	0.68923	TLS+
	TCGA-DD-AACU	0.674008	TLS+	TCGA-DD-AACU	0.289478	TLS+
	TCGA-DD-AACV	-0.790807	TLS-	TCGA-DD-AACV	-1.12037	TLS-
	TCGA-DD-AACW	1.03987	TLS-	TCGA-DD-AACW	0.0401767	TLS-
	TCGA-DD-AACX	-0.675147	TLS-	TCGA-DD-AACX	0.0919375	TLS-
	TCGA-DD-AACY	0.536826	TLS-	TCGA-DD-AACY	-0.711214	TLS-
	TCGA-DD-AACZ	1.02458	TLS+	TCGA-DD-AACZ	0.902924	TLS+
	TCGA-DD-AAD0	-0.635137	TLS-	TCGA-DD-AAD0	-2.1044	TLS-
	TCGA-DD-AAD1	1.75255	TLS+	TCGA-DD-AAD1	2.67962	TLS+
	TCGA-DD-AAD2	0.702165	TLS+	TCGA-DD-AAD2	-0.602301	TLS+
	TCGA-DD-AAD3	1.17829	TLS+	TCGA-DD-AAD3	0.161717	TLS+
	TCGA-DD-AAD5	-2.1469	TLS-	TCGA-DD-AAD5	0.116461	TLS-
	TCGA-DD-AAD6	0.166996	TLS-	TCGA-DD-AAD6	-0.516833	TLS-
	TCGA-DD-AAD8	-0.63664	TLS-	TCGA-DD-AAD8	-0.275185	TLS-
	TCGA-DD-AADA	1.26548	TLS+	TCGA-DD-AADA	1.22439	TLS+
	TCGA-DD-AADB	1.38909	TLS+	TCGA-DD-AADB	1.76374	TLS+
	TCGA-DD-AADC	-0.180018	TLS-	TCGA-DD-AADC	-0.1638	TLS-
	TCGA-DD-AADD	-0.655363	TLS-	TCGA-DD-AADD	-0.676989	TLS-
	TCGA-DD-AADF	-0.538387	TLS-	TCGA-DD-AADF	0.993189	TLS-
	TCGA-DD-AADG	-1.70978	TLS-	TCGA-DD-AADG	-1.04209	TLS-
	TCGA-DD-AADI	1.5692	TLS+	TCGA-DD-AADI	1.70624	TLS+
	TCGA-DD-AADJ	0.554959	TLS-	TCGA-DD-AADJ	0.480335	TLS-
	TCGA-DD-AADK	1.08319	TLS+	TCGA-DD-AADK	2.43581	TLS+
	TCGA-DD-AADL	-1.53746	TLS-	TCGA-DD-AADL	-0.438039	TLS-
	TCGA-DD-AADM	-0.228379	TLS+	TCGA-DD-AADM	0.514674	TLS+
	TCGA-DD-AADN	0.882641	TLS+	TCGA-DD-AADN	1.01535	TLS+
	TCGA-DD-AADO	1.50369	TLS+	TCGA-DD-AADO	0.855018	TLS+
	TCGA-DD-AADP	0.665111	TLS+	TCGA-DD-AADP	0.998753	TLS+
	TCGA-DD-AADQ	-0.18241	TLS-	TCGA-DD-AADQ	-1.40522	TLS-
	TCGA-DD-AADR	0.477618	TLS+	TCGA-DD-AADR	-1.03985	TLS+
	TCGA-DD-AADS	0.266586	TLS+	TCGA-DD-AADS	0.743375	TLS+
	TCGA-DD-AADU	-1.48138	TLS-	TCGA-DD-AADU	-0.563333	TLS-
	TCGA-DD-AADV	-0.606672	TLS+	TCGA-DD-AADV	0.27359	TLS+
	TCGA-DD-AADW	0.275371	TLS-	TCGA-DD-AADW	0.387673	TLS-
	TCGA-DD-AADY	0.0652805	TLS-	TCGA-DD-AADY	-1.57407	TLS-
	TCGA-DD-AAE0	-0.0754271	TLS-	TCGA-DD-AAE0	0.410406	TLS-
	TCGA-DD-AAE1	1.23421	TLS+	TCGA-DD-AAE1	0.868726	TLS+
	TCGA-DD-AAE2	0.163332	TLS+	TCGA-DD-AAE2	0.398121	TLS+
	TCGA-DD-AAE3	-2.0644	TLS-	TCGA-DD-AAE3	-0.332357	TLS-
	TCGA-DD-AAE4	0.592814	TLS+	TCGA-DD-AAE4	0.978601	TLS+
	TCGA-DD-AAE6	-1.26675	TLS-	TCGA-DD-AAE6	-1.05048	TLS-
	TCGA-DD-AAE7	0.714361	TLS+	TCGA-DD-AAE7	-0.062663	TLS+
	TCGA-DD-AAE9	-1.18885	TLS-	TCGA-DD-AAE9	-0.886079	TLS-
	TCGA-DD-AAEA	0.836544	TLS+	TCGA-DD-AAEA	-0.152821	TLS+
	TCGA-DD-AAEB	-0.146513	TLS+	TCGA-DD-AAEB	-0.740747	TLS+
	TCGA-DD-AAED	0.896952	TLS-	TCGA-DD-AAED	0.578462	TLS-
	TCGA-DD-AAEE	-0.953779	TLS-	TCGA-DD-AAEE	-0.637603	TLS-
	TCGA-DD-AAEG	-1.08465	TLS-	TCGA-DD-AAEG	-0.926372	TLS-
	TCGA-DD-AAEH	0.991424	TLS+	TCGA-DD-AAEH	0.127987	TLS+
	TCGA-DD-AAEI	-0.432068	TLS-	TCGA-DD-AAEI	-0.629208	TLS-
	TCGA-DD-AAEK	1.45964	TLS+	TCGA-DD-AAEK	2.45574	TLS+
	TCGA-DD-AAVP	-0.989212	TLS-	TCGA-DD-AAVP	-0.280587	TLS-
	TCGA-DD-AAVQ	1.81693	TLS+	TCGA-DD-AAVQ	3.21665	TLS+
	TCGA-DD-AAVR	1.30791	TLS+	TCGA-DD-AAVR	1.98234	TLS+
	TCGA-DD-AAVS	1.67937	TLS+	TCGA-DD-AAVS	-0.519517	TLS+
	TCGA-DD-AAVU	-1.7832	TLS-	TCGA-DD-AAVU	-0.904692	TLS-
	TCGA-DD-AAVV	1.00252	TLS+	TCGA-DD-AAVV	1.11804	TLS+
	TCGA-DD-AAVW	1.52566	TLS+	TCGA-DD-AAVW	1.13989	TLS+
	TCGA-DD-AAVX	0.566799	TLS+	TCGA-DD-AAVX	-0.543859	TLS+
	TCGA-DD-AAVY	-2.85254	TLS-	TCGA-DD-AAVY	-0.447969	TLS-
	TCGA-DD-AAVZ	1.12284	TLS+	TCGA-DD-AAVZ	0.673753	TLS+
	TCGA-DD-AAW0	1.15217	TLS+	TCGA-DD-AAW0	-0.136259	TLS+
	TCGA-DD-AAW1	-1.46316	TLS-	TCGA-DD-AAW1	-0.0726001	TLS-
	TCGA-DD-AAW2	-1.89341	TLS-	TCGA-DD-AAW2	-0.0818915	TLS-
	TCGA-DD-AAW3	-1.17784	TLS-	TCGA-DD-AAW3	-2.13803	TLS-
	TCGA-ED-A459	-1.29886	TLS-	TCGA-ED-A459	1.07534	TLS-
	TCGA-ED-A4XI	0.580116	TLS+	TCGA-ED-A4XI	-0.328838	TLS+
	TCGA-ED-A5KG	2.60296	TLS+	TCGA-ED-A5KG	4.48017	TLS+
	TCGA-ED-A627	1.01362	TLS+	TCGA-ED-A627	0.548429	TLS+
	TCGA-ED-A66X	0.454148	TLS+	TCGA-ED-A66X	0.366229	TLS+
	TCGA-ED-A66Y	-0.493178	TLS-	TCGA-ED-A66Y	-0.921175	TLS-
	TCGA-ED-A7PX	-0.381644	TLS-	TCGA-ED-A7PX	-0.508868	TLS-
	TCGA-ED-A7PY	-0.146629	TLS-	TCGA-ED-A7PY	-0.484365	TLS-
	TCGA-ED-A7PZ	-2.24079	TLS-	TCGA-ED-A7PZ	0.540902	TLS-
	TCGA-ED-A7XO	0.0933651	TLS+	TCGA-ED-A7XO	0.99716	TLS+
	TCGA-ED-A7XP	0.090042	TLS-	TCGA-ED-A7XP	0.309132	TLS-
	TCGA-ED-A82E	0.265321	TLS-	TCGA-ED-A82E	0.514431	TLS-
	TCGA-ED-A8O5	0.853935	TLS-	TCGA-ED-A8O5	-0.372145	TLS-
	TCGA-ED-A8O6	0.505335	TLS-	TCGA-ED-A8O6	-0.364111	TLS-
	TCGA-ED-A97K	0.12809	TLS+	TCGA-ED-A97K	0.790321	TLS+
	TCGA-EP-A12J	-0.669478	TLS-	TCGA-EP-A12J	-1.54708	TLS-
	TCGA-EP-A26S	-1.02694	TLS-	TCGA-EP-A26S	-0.613838	TLS-
	TCGA-EP-A2KA	1.50468	TLS-	TCGA-EP-A2KA	-0.54615	TLS-
	TCGA-EP-A2KB	0.164586	TLS-	TCGA-EP-A2KB	-1.35948	TLS-
	TCGA-EP-A2KC	-0.23185	TLS+	TCGA-EP-A2KC	0.321185	TLS+
	TCGA-EP-A3JL	0.779897	TLS+	TCGA-EP-A3JL	0.332578	TLS+
	TCGA-EP-A3RK	0.95092	TLS+	TCGA-EP-A3RK	1.31038	TLS+
	TCGA-ES-A2HS	-1.68359	TLS+	TCGA-ES-A2HS	-0.354804	TLS+
	TCGA-ES-A2HT	0.468798	TLS+	TCGA-ES-A2HT	-0.0338369	TLS+
	TCGA-FV-A23B	0.89554	TLS-	TCGA-FV-A23B	0.361706	TLS-
	TCGA-FV-A2QQ	0.787651	TLS+	TCGA-FV-A2QQ	0.810065	TLS+
	TCGA-FV-A2QR	-1.69854	TLS-	TCGA-FV-A2QR	-0.914744	TLS-
	TCGA-FV-A3I0	-0.938798	TLS-	TCGA-FV-A3I0	-0.016345	TLS-
	TCGA-FV-A3I1	0.923685	TLS-	TCGA-FV-A3I1	0.767393	TLS-
	TCGA-FV-A3R2	-0.410076	TLS-	TCGA-FV-A3R2	-1.37727	TLS-
	TCGA-FV-A3R3	0.987037	TLS+	TCGA-FV-A3R3	-0.134985	TLS+
	TCGA-FV-A495	0.467634	TLS+	TCGA-FV-A495	1.654	TLS+
	TCGA-FV-A496	-2.25728	TLS-	TCGA-FV-A496	-0.769827	TLS-
	TCGA-FV-A4ZP	0.20661	TLS+	TCGA-FV-A4ZP	-0.668781	TLS+
	TCGA-FV-A4ZQ	1.26004	TLS+	TCGA-FV-A4ZQ	0.496132	TLS+
	TCGA-G3-A25S	-0.912932	TLS-	TCGA-G3-A25S	-0.944852	TLS-
	TCGA-G3-A25T	0.047355	TLS-	TCGA-G3-A25T	0.43354	TLS-
	TCGA-G3-A25U	-1.47241	TLS-	TCGA-G3-A25U	-0.591711	TLS-
	TCGA-G3-A25V	1.21473	TLS+	TCGA-G3-A25V	0.295576	TLS+
	TCGA-G3-A25X	-0.141483	TLS+	TCGA-G3-A25X	-0.28526	TLS+
	TCGA-G3-A25Y	0.965005	TLS-	TCGA-G3-A25Y	0.485378	TLS-
	TCGA-G3-A25Z	-0.361697	TLS+	TCGA-G3-A25Z	-0.258418	TLS+
	TCGA-G3-A3CG	0.659147	TLS+	TCGA-G3-A3CG	-0.748357	TLS+
	TCGA-G3-A3CH	0.166897	TLS+	TCGA-G3-A3CH	0.544595	TLS+
	TCGA-G3-A3CI	0.147327	TLS+	TCGA-G3-A3CI	0.938633	TLS+
	TCGA-G3-A3CJ	-1.574	TLS-	TCGA-G3-A3CJ	0.896981	TLS-
	TCGA-G3-A3CK	0.583345	TLS+	TCGA-G3-A3CK	0.000247188	TLS+
	TCGA-G3-A5SI	-2.17405	TLS-	TCGA-G3-A5SI	-0.953055	TLS-
	TCGA-G3-A5SJ	1.33972	TLS+	TCGA-G3-A5SJ	1.35833	TLS+
	TCGA-G3-A5SK	0.217271	TLS+	TCGA-G3-A5SK	-0.0627658	TLS+
	TCGA-G3-A5SL	-0.16116	TLS-	TCGA-G3-A5SL	-0.813912	TLS-
	TCGA-G3-A5SM	0.320851	TLS+	TCGA-G3-A5SM	1.20276	TLS+
	TCGA-G3-A6UC	-2.19204	TLS-	TCGA-G3-A6UC	-0.708157	TLS-
	TCGA-G3-A7M5	-0.878449	TLS-	TCGA-G3-A7M5	-0.821058	TLS-
	TCGA-G3-A7M6	0.812932	TLS-	TCGA-G3-A7M6	1.55696	TLS-
	TCGA-G3-A7M7	-0.0821553	TLS+	TCGA-G3-A7M7	-1.39627	TLS+
	TCGA-G3-A7M8	-1.50136	TLS+	TCGA-G3-A7M8	0.467706	TLS+
	TCGA-G3-A7M9	0.0467872	TLS+	TCGA-G3-A7M9	0.338264	TLS+
	TCGA-G3-AAUZ	0.420034	TLS+	TCGA-G3-AAUZ	0.797929	TLS+
	TCGA-G3-AAV0	-0.620785	TLS+	TCGA-G3-AAV0	0.140222	TLS+
	TCGA-G3-AAV1	-1.00155	TLS-	TCGA-G3-AAV1	-1.19273	TLS-
	TCGA-G3-AAV2	-2.03385	TLS-	TCGA-G3-AAV2	-0.309737	TLS-
	TCGA-G3-AAV3	0.867515	TLS-	TCGA-G3-AAV3	1.2157	TLS-
	TCGA-G3-AAV4	-1.6276	TLS-	TCGA-G3-AAV4	-1.55353	TLS-
	TCGA-G3-AAV5	-0.3126	TLS-	TCGA-G3-AAV5	1.1523	TLS-
	TCGA-G3-AAV6	0.744025	TLS-	TCGA-G3-AAV6	-0.843845	TLS-
	TCGA-G3-AAV7	-0.495846	TLS-	TCGA-G3-AAV7	0.525269	TLS-
	TCGA-GJ-A3OU	1.66485	TLS+	TCGA-GJ-A3OU	0.74592	TLS+
	TCGA-GJ-A6C0	0.153925	TLS-	TCGA-GJ-A6C0	1.08929	TLS-
	TCGA-GJ-A9DB	-0.19178	TLS+	TCGA-GJ-A9DB	0.149122	TLS+
	TCGA-HP-A5MZ	1.0935	TLS+	TCGA-HP-A5MZ	0.641977	TLS+
	TCGA-HP-A5N0	-0.902333	TLS-	TCGA-HP-A5N0	0.298785	TLS-
	TCGA-K7-A5RF	0.63831	TLS+	TCGA-K7-A5RF	1.51559	TLS+
	TCGA-K7-A5RG	1.39922	TLS+	TCGA-K7-A5RG	2.19674	TLS+
	TCGA-K7-A6G5	-0.073543	TLS+	TCGA-K7-A6G5	0.589769	TLS+
	TCGA-K7-AAU7	0.877105	TLS+	TCGA-K7-AAU7	0.409311	TLS+
	TCGA-KR-A7K0	-0.219028	TLS+	TCGA-KR-A7K0	-0.237691	TLS+
	TCGA-KR-A7K2	1.28363	TLS+	TCGA-KR-A7K2	-0.106378	TLS+
	TCGA-KR-A7K7	1.10867	TLS-	TCGA-KR-A7K7	0.00517319	TLS-
	TCGA-KR-A7K8	0.545697	TLS+	TCGA-KR-A7K8	0.34302	TLS+
	TCGA-LG-A6GG	-0.470028	TLS-	TCGA-LG-A6GG	-1.14872	TLS-
	TCGA-LG-A9QC	-0.638523	TLS-	TCGA-LG-A9QC	-0.433604	TLS-
	TCGA-LG-A9QD	0.50336	TLS+	TCGA-LG-A9QD	1.18593	TLS+
	TCGA-MI-A75C	1.16728	TLS+	TCGA-MI-A75C	-0.356354	TLS+
	TCGA-MI-A75E	0.844999	TLS+	TCGA-MI-A75E	0.782395	TLS+
	TCGA-MI-A75G	-1.37566	TLS+	TCGA-MI-A75G	-0.670881	TLS+
	TCGA-MI-A75H	0.341245	TLS+	TCGA-MI-A75H	-0.591767	TLS+
	TCGA-MI-A75I	-1.07797	TLS-	TCGA-MI-A75I	-0.652624	TLS-
	TCGA-MR-A520	-0.218363	TLS+	TCGA-MR-A520	-0.406452	TLS+
	TCGA-MR-A8JO	0.882716	TLS+	TCGA-MR-A8JO	0.0682348	TLS+
	TCGA-NI-A4U2	-0.988087	TLS-	TCGA-NI-A4U2	-0.484665	TLS-
	TCGA-NI-A8LF	-0.597228	TLS+	TCGA-NI-A8LF	-0.826098	TLS+
	TCGA-O8-A75V	0.781134	TLS+	TCGA-O8-A75V	1.19018	TLS+
	TCGA-PD-A5DF	-0.280246	TLS-	TCGA-PD-A5DF	-0.664423	TLS-
	TCGA-QA-A7B7	0.667513	TLS+	TCGA-QA-A7B7	1.68561	TLS+
	TCGA-RC-A6M3	0.0837916	TLS-	TCGA-RC-A6M3	-1.15502	TLS-
	TCGA-RC-A6M4	-2.13015	TLS-	TCGA-RC-A6M4	-1.26604	TLS-
	TCGA-RC-A6M5	0.304389	TLS+	TCGA-RC-A6M5	-1.19097	TLS+
	TCGA-RC-A6M6	0.248398	TLS-	TCGA-RC-A6M6	-0.443109	TLS-
	TCGA-RC-A7S9	1.17373	TLS-	TCGA-RC-A7S9	1.13675	TLS-
	TCGA-RC-A7SB	-0.635261	TLS-	TCGA-RC-A7SB	0.262652	TLS-
	TCGA-RC-A7SF	0.463466	TLS+	TCGA-RC-A7SF	0.0422662	TLS+
	TCGA-RC-A7SH	-0.0883728	TLS-	TCGA-RC-A7SH	-1.0283	TLS-
	TCGA-RC-A7SK	-1.01354	TLS-	TCGA-RC-A7SK	-0.666479	TLS-
	TCGA-RG-A7D4	1.05973	TLS+	TCGA-RG-A7D4	2.44374	TLS+
	TCGA-T1-A6J8	-0.0455965	TLS+	TCGA-T1-A6J8	-1.02917	TLS+
	TCGA-UB-A7MA	-0.193389	TLS-	TCGA-UB-A7MA	-0.225756	TLS-
	TCGA-UB-A7MB	-1.49842	TLS-	TCGA-UB-A7MB	-2.08835	TLS-
	TCGA-UB-A7MC	-1.44281	TLS-	TCGA-UB-A7MC	0.29694	TLS-
	TCGA-UB-A7MD	0.401454	TLS+	TCGA-UB-A7MD	0.350138	TLS+
	TCGA-UB-A7ME	1.50794	TLS+	TCGA-UB-A7ME	2.25071	TLS+
	TCGA-UB-A7MF	0.976424	TLS+	TCGA-UB-A7MF	-0.344715	TLS+
	TCGA-UB-AA0U	0.972992	TLS+	TCGA-UB-AA0U	-0.34482	TLS+
	TCGA-UB-AA0V	0.327449	TLS+	TCGA-UB-AA0V	-0.262485	TLS+
	TCGA-WJ-A86L	-0.562227	TLS-	TCGA-WJ-A86L	1.27603	TLS-
	TCGA-WQ-A9G7	-0.354983	TLS-	TCGA-WQ-A9G7	0.320942	TLS-
	TCGA-WQ-AB4B	0.227144	TLS+	TCGA-WQ-AB4B	0.0877397	TLS+
	TCGA-WX-AA44	0.866742	TLS+	TCGA-WX-AA44	0.625304	TLS+
	TCGA-WX-AA46	-0.606803	TLS+	TCGA-WX-AA46	-0.89178	TLS+
	TCGA-WX-AA47	-1.65284	TLS-	TCGA-WX-AA47	-0.105131	TLS-
	TCGA-XR-A8TC	0.872251	TLS-	TCGA-XR-A8TC	-1.07787	TLS-
	TCGA-XR-A8TD	0.121376	TLS-	TCGA-XR-A8TD	0.400202	TLS-
	TCGA-XR-A8TE	0.461674	TLS+	TCGA-XR-A8TE	-1.08733	TLS+
	TCGA-XR-A8TF	-0.254195	TLS-	TCGA-XR-A8TF	-0.575948	TLS-
	TCGA-XR-A8TG	-0.0772059	TLS-	TCGA-XR-A8TG	-0.263711	TLS-
	TCGA-YA-A8S7	-0.486414	TLS+	TCGA-YA-A8S7	0.0848667	TLS+
	TCGA-ZP-A9CV	1.29257	TLS+	TCGA-ZP-A9CV	-0.300082	TLS+
	TCGA-ZP-A9CY	-0.0921941	TLS+	TCGA-ZP-A9CY	0.369159	TLS+
	TCGA-ZP-A9CZ	0.790627	TLS+	TCGA-ZP-A9CZ	1.29962	TLS+
	TCGA-ZP-A9D0	-0.0116008	TLS-	TCGA-ZP-A9D0	0.585321	TLS-
	TCGA-ZP-A9D1	1.39032	TLS-	TCGA-ZP-A9D1	-0.190573	TLS-
	TCGA-ZP-A9D2	0.252259	TLS-	TCGA-ZP-A9D2	2.00855	TLS-
	TCGA-ZP-A9D4	-1.35096	TLS-	TCGA-ZP-A9D4	-0.407636	TLS-
	TCGA-ZS-A9CD	0.265208	TLS+	TCGA-ZS-A9CD	-0.193571	TLS+
	TCGA-ZS-A9CE	-1.39329	TLS-	TCGA-ZS-A9CE	0.0803903	TLS-
	TCGA-ZS-A9CF	0.539406	TLS+	TCGA-ZS-A9CF	-0.367122	TLS+
	TCGA-ZS-A9CG	-0.560235	TLS-	TCGA-ZS-A9CG	-0.342378	TLS-

## Sheet: Fig. 2d
Fig. 2d
	Patients	time	event	C35	C40
	TCGA-2V-A95S	NA	0	High	High
	TCGA-2Y-A9GS	24.1333	1	Low	High
	TCGA-2Y-A9GT	54.1333	1	High	High
	TCGA-2Y-A9GU	64.6333	0	High	Low
	TCGA-2Y-A9GV	84.4	1	High	High
	TCGA-2Y-A9GW	42.3667	1	High	High
	TCGA-2Y-A9GX	81.4	0	High	High
	TCGA-2Y-A9GY	25.2333	1	High	High
	TCGA-2Y-A9GZ	28.2667	1	Low	High
	TCGA-2Y-A9H0	120	0	High	Low
	TCGA-2Y-A9H1	40.9667	1	High	High
	TCGA-2Y-A9H2	57.7	0	High	High
	TCGA-2Y-A9H3	50.5333	0	High	High
	TCGA-2Y-A9H4	48.4	0	Low	High
	TCGA-2Y-A9H5	18.5	1	High	High
	TCGA-2Y-A9H6	11.9	0	High	High
	TCGA-2Y-A9H7	38.9333	0	High	High
	TCGA-2Y-A9H8	21.1	1	High	High
	TCGA-2Y-A9H9	23.2333	0	Low	High
	TCGA-2Y-A9HA	1.2	1	Low	Low
	TCGA-2Y-A9HB	8.66667	0	High	High
	TCGA-3K-AAZ8	13.2	0	High	High
	TCGA-4R-AA8I	8.73333	1	Low	Low
	TCGA-5C-A9VG	10.9333	0	Low	Low
	TCGA-5C-A9VH	10.7333	0	High	Low
	TCGA-5C-AAPD	0.666667	0	High	High
	TCGA-5R-AA1C	17.3333	0	Low	Low
	TCGA-5R-AA1D	14.9667	0	High	Low
	TCGA-5R-AAAM	1.53333	1	High	High
	TCGA-BC-A10Q	37.8333	1	Low	Low
	TCGA-BC-A10R	10.2667	1	Low	Low
	TCGA-BC-A10S	47.4333	1	Low	High
	TCGA-BC-A10T	27.9	1	Low	Low
	TCGA-BC-A10U	27.9	1	Low	Low
	TCGA-BC-A10W	3.03333	1	Low	Low
	TCGA-BC-A10X	25.6667	1	Low	Low
	TCGA-BC-A10Y	23.7	1	Low	Low
	TCGA-BC-A10Z	1.13333	1	Low	Low
	TCGA-BC-A110	70.5333	1	High	High
	TCGA-BC-A112	5.1	1	Low	High
	TCGA-BC-A216	45.0333	0	High	Low
	TCGA-BC-A217	46.5667	1	High	High
	TCGA-BC-A3KF	0.266667	0	Low	High
	TCGA-BC-A3KG	22.6667	0	Low	Low
	TCGA-BC-A5W4	18.2333	1	Low	Low
	TCGA-BC-A69H	14.8	0	High	Low
	TCGA-BC-A69I	12.9	0	Low	Low
	TCGA-BC-A8YO	18.7333	0	High	High
	TCGA-BD-A2L6	45.4333	0	High	Low
	TCGA-BD-A3EP	13.6333	0	High	High
	TCGA-BD-A3ER	37.1667	0	High	High
	TCGA-BW-A5NO	0.666667	0	High	High
	TCGA-BW-A5NP	0	0	Low	High
	TCGA-BW-A5NQ	0	0	High	High
	TCGA-CC-5258	4.3	1	High	High
	TCGA-CC-5259	8.33333	0	High	Low
	TCGA-CC-5260	2.9	1	Low	Low
	TCGA-CC-5261	3.23333	1	High	High
	TCGA-CC-5262	3.43333	1	Low	Low
	TCGA-CC-5263	4.3	1	Low	Low
	TCGA-CC-5264	3.4	1	High	Low
	TCGA-CC-A123	7.3	0	Low	Low
	TCGA-CC-A1HT	3.36667	1	High	High
	TCGA-CC-A3M9	10	1	High	Low
	TCGA-CC-A3MA	10.1	1	Low	High
	TCGA-CC-A3MB	10.5	1	Low	Low
	TCGA-CC-A3MC	12.1	0	Low	High
	TCGA-CC-A5UC	11.5667	1	High	High
	TCGA-CC-A5UD	10.1333	1	Low	High
	TCGA-CC-A5UE	9.06667	1	Low	Low
	TCGA-CC-A7IE	7.23333	1	High	High
	TCGA-CC-A7IF	21.6333	1	Low	Low
	TCGA-CC-A7IG	9.96667	1	Low	Low
	TCGA-CC-A7IH	12.1667	0	Low	Low
	TCGA-CC-A7II	13.3	0	Low	High
	TCGA-CC-A7IJ	12.7333	0	High	High
	TCGA-CC-A7IK	8.73333	1	Low	Low
	TCGA-CC-A7IL	9.26667	1	Low	Low
	TCGA-CC-A8HS	10	1	High	High
	TCGA-CC-A8HT	4.66667	1	Low	High
	TCGA-CC-A8HU	11.4667	1	Low	Low
	TCGA-CC-A8HV	9.3	1	High	Low
	TCGA-CC-A9FS	7.03333	0	Low	Low
	TCGA-CC-A9FU	0	0	High	High
	TCGA-CC-A9FV	0	0	High	High
	TCGA-CC-A9FW	8.26667	0	Low	High
	TCGA-DD-A113	80.8333	0	High	High
	TCGA-DD-A114	38.3	1	High	High
	TCGA-DD-A115	84.7333	1	High	Low
	TCGA-DD-A116	54.0667	1	Low	Low
	TCGA-DD-A118	114.567	0	Low	High
	TCGA-DD-A119	7.43333	1	Low	Low
	TCGA-DD-A11A	2.63333	0	Low	Low
	TCGA-DD-A11B	0.466667	1	Low	Low
	TCGA-DD-A11C	22.0667	0	Low	High
	TCGA-DD-A11D	52	1	Low	Low
	TCGA-DD-A1EA	80.5	0	Low	High
	TCGA-DD-A1EB	67.2333	0	Low	Low
	TCGA-DD-A1EC	20.0667	0	High	High
	TCGA-DD-A1ED	76.7	0	High	High
	TCGA-DD-A1EE	11.6333	1	Low	High
	TCGA-DD-A1EF	13.1333	1	High	High
	TCGA-DD-A1EG	45.7333	1	High	High
	TCGA-DD-A1EH	49.8333	0	High	High
	TCGA-DD-A1EI	6.1	0	High	High
	TCGA-DD-A1EJ	33.5	1	Low	Low
	TCGA-DD-A1EK	18.6	1	Low	High
	TCGA-DD-A1EL	13.8333	1	Low	Low
	TCGA-DD-A39V	21.4333	1	High	Low
	TCGA-DD-A39W	27.5667	1	Low	High
	TCGA-DD-A39X	56.4667	1	High	High
	TCGA-DD-A39Y	5.7	1	Low	Low
	TCGA-DD-A39Z	20.0333	1	Low	Low
	TCGA-DD-A3A1	7.76667	1	Low	Low
	TCGA-DD-A3A2	71.0333	1	Low	High
	TCGA-DD-A3A3	17.8333	1	Low	Low
	TCGA-DD-A3A4	20.4	1	Low	Low
	TCGA-DD-A3A5	104.167	1	Low	Low
	TCGA-DD-A3A6	108.6	1	Low	Low
	TCGA-DD-A3A7	13.9667	1	Low	Low
	TCGA-DD-A3A8	0.366667	1	Low	Low
	TCGA-DD-A3A9	31.0333	1	High	Low
	TCGA-DD-A4NA	33.6	0	Low	High
	TCGA-DD-A4NB	32.9667	0	High	Low
	TCGA-DD-A4ND	91.5333	0	High	Low
	TCGA-DD-A4NE	22	1	Low	Low
	TCGA-DD-A4NF	31.4	0	Low	Low
	TCGA-DD-A4NG	26.7333	1	High	Low
	TCGA-DD-A4NH	30.5667	0	High	Low
	TCGA-DD-A4NI	27.2	0	High	High
	TCGA-DD-A4NJ	30.9333	0	High	High
	TCGA-DD-A4NK	40.3333	1	Low	Low
	TCGA-DD-A4NL	57.0333	0	High	Low
	TCGA-DD-A4NN	29.9667	1	Low	Low
	TCGA-DD-A4NO	74.8333	0	High	Low
	TCGA-DD-A4NP	110.267	0	Low	Low
	TCGA-DD-A4NQ	12.4333	1	Low	Low
	TCGA-DD-A4NR	0.3	1	High	Low
	TCGA-DD-A4NS	81.8667	1	High	High
	TCGA-DD-A4NV	79.9333	0	Low	Low
	TCGA-DD-A73A	24.2667	0	High	Low
	TCGA-DD-A73B	9.43333	1	Low	Low
	TCGA-DD-A73C	23.3667	0	Low	Low
	TCGA-DD-A73D	23.1	0	Low	High
	TCGA-DD-A73E	1.46667	0	Low	Low
	TCGA-DD-A73F	36.1667	0	High	High
	TCGA-DD-A73G	115.933	0	Low	High
	TCGA-DD-AA3A	13.6667	1	High	High
	TCGA-DD-AAC8	0.533333	1	Low	Low
	TCGA-DD-AAC9	11.5667	0	High	High
	TCGA-DD-AACA	76.7	0	Low	High
	TCGA-DD-AACB	77.4667	0	High	High
	TCGA-DD-AACC	56.1667	1	High	High
	TCGA-DD-AACD	12.7	1	Low	High
	TCGA-DD-AACE	72.8	0	Low	Low
	TCGA-DD-AACF	12.1667	1	Low	Low
	TCGA-DD-AACG	15.6333	1	High	Low
	TCGA-DD-AACH	6.5	1	Low	Low
	TCGA-DD-AACI	53.9333	0	High	Low
	TCGA-DD-AACJ	70.0667	0	Low	Low
	TCGA-DD-AACK	0.3	0	High	Low
	TCGA-DD-AACL	3.56667	1	High	High
	TCGA-DD-AACN	43.4	0	High	High
	TCGA-DD-AACO	62.5333	0	High	Low
	TCGA-DD-AACP	13.8333	0	High	Low
	TCGA-DD-AACQ	14.4	1	Low	Low
	TCGA-DD-AACS	60.1333	0	Low	Low
	TCGA-DD-AACT	52.0667	0	High	High
	TCGA-DD-AACU	52.2333	0	High	High
	TCGA-DD-AACV	51.0333	0	Low	Low
	TCGA-DD-AACW	47.4667	0	High	High
	TCGA-DD-AACX	5.66667	0	Low	High
	TCGA-DD-AACY	48.3333	0	High	Low
	TCGA-DD-AACZ	5.7	1	High	High
	TCGA-DD-AAD0	4.56667	0	Low	Low
	TCGA-DD-AAD1	18.8	0	High	High
	TCGA-DD-AAD2	21.9333	0	High	Low
	TCGA-DD-AAD3	43.1667	0	High	High
	TCGA-DD-AAD5	44.8333	0	Low	High
	TCGA-DD-AAD6	22.4	0	High	Low
	TCGA-DD-AAD8	40.6333	0	Low	Low
	TCGA-DD-AADA	41.1	0	High	High
	TCGA-DD-AADB	41.4	0	High	High
	TCGA-DD-AADC	14.1667	1	Low	Low
	TCGA-DD-AADD	41.0333	0	Low	Low
	TCGA-DD-AADF	3.83333	1	Low	High
	TCGA-DD-AADG	38.1667	0	Low	Low
	TCGA-DD-AADI	36.1667	0	High	High
	TCGA-DD-AADJ	35.5333	0	High	High
	TCGA-DD-AADK	34.9667	0	High	High
	TCGA-DD-AADL	21.2	0	Low	Low
	TCGA-DD-AADM	0.4	1	Low	High
	TCGA-DD-AADN	29.9333	0	High	High
	TCGA-DD-AADO	15.1	0	High	High
	TCGA-DD-AADP	15.2667	0	High	High
	TCGA-DD-AADQ	14.5333	0	Low	Low
	TCGA-DD-AADR	67.6	0	High	Low
	TCGA-DD-AADS	15.8	0	High	High
	TCGA-DD-AADU	18.4667	0	Low	Low
	TCGA-DD-AADV	19.1333	0	Low	High
	TCGA-DD-AADW	19.5667	0	High	High
	TCGA-DD-AADY	18.5	0	Low	Low
	TCGA-DD-AAE0	18.5	0	Low	High
	TCGA-DD-AAE1	18.4	0	High	High
	TCGA-DD-AAE2	21.2667	0	High	High
	TCGA-DD-AAE3	18.8667	0	Low	Low
	TCGA-DD-AAE4	20.2667	0	High	High
	TCGA-DD-AAE6	4.7	0	Low	Low
	TCGA-DD-AAE7	21.4667	0	High	High
	TCGA-DD-AAE9	24.0667	0	Low	Low
	TCGA-DD-AAEA	19.1667	0	High	Low
	TCGA-DD-AAEB	15.9333	0	Low	Low
	TCGA-DD-AAED	25.4333	0	High	High
	TCGA-DD-AAEE	27	0	Low	Low
	TCGA-DD-AAEG	23.9667	0	Low	Low
	TCGA-DD-AAEH	26.1333	0	High	High
	TCGA-DD-AAEI	51.0333	0	Low	Low
	TCGA-DD-AAEK	35.5667	0	High	High
	TCGA-DD-AAVP	91.7333	0	Low	Low
	TCGA-DD-AAVQ	90.9333	0	High	High
	TCGA-DD-AAVR	83.7667	0	High	High
	TCGA-DD-AAVS	60.7667	0	High	Low
	TCGA-DD-AAVU	73.4	0	Low	Low
	TCGA-DD-AAVV	81.8333	0	High	High
	TCGA-DD-AAVW	77.2333	0	High	High
	TCGA-DD-AAVX	57.2667	0	High	Low
	TCGA-DD-AAVY	65.6667	0	Low	Low
	TCGA-DD-AAVZ	63.3333	0	High	High
	TCGA-DD-AAW0	67.1667	0	High	Low
	TCGA-DD-AAW1	66.3	0	Low	High
	TCGA-DD-AAW2	61.8333	0	Low	Low
	TCGA-DD-AAW3	54.4333	0	Low	Low
	TCGA-ED-A459	30.3333	0	Low	High
	TCGA-ED-A4XI	27.3	0	High	Low
	TCGA-ED-A5KG	28.4667	0	High	High
	TCGA-ED-A627	14.1	0	High	High
	TCGA-ED-A66X	13.5333	0	High	High
	TCGA-ED-A66Y	9.86667	1	Low	Low
	TCGA-ED-A7PX	0.2	0	Low	Low
	TCGA-ED-A7PY	13	0	Low	Low
	TCGA-ED-A7PZ	0.2	0	Low	High
	TCGA-ED-A7XO	14.2333	0	Low	High
	TCGA-ED-A7XP	13.3333	0	Low	High
	TCGA-ED-A82E	13.6	0	High	High
	TCGA-ED-A8O5	13.5333	0	High	Low
	TCGA-ED-A8O6	1.86667	1	High	Low
	TCGA-ED-A97K	0.2	0	High	High
	TCGA-EP-A12J	19	0	Low	Low
	TCGA-EP-A26S	20.2667	0	Low	Low
	TCGA-EP-A2KA	20.9	1	High	Low
	TCGA-EP-A2KB	19.8667	1	High	Low
	TCGA-EP-A2KC	0.633333	1	Low	High
	TCGA-EP-A3JL	10.1	0	High	High
	TCGA-EP-A3RK	12.1	0	High	High
	TCGA-ES-A2HS	22.9333	1	Low	Low
	TCGA-ES-A2HT	14.6	1	High	High
	TCGA-FV-A23B	61.7333	1	High	High
	TCGA-FV-A2QQ	24.3	0	High	High
	TCGA-FV-A2QR	19.3667	1	Low	Low
	TCGA-FV-A3I0	28.2667	0	Low	High
	TCGA-FV-A3I1	8.23333	1	High	High
	TCGA-FV-A3R2	6.46667	1	Low	Low
	TCGA-FV-A3R3	12.2	1	High	Low
	TCGA-FV-A495	0.0333333	0	High	High
	TCGA-FV-A496	0.333333	0	Low	Low
	TCGA-FV-A4ZP	82.8667	1	High	Low
	TCGA-FV-A4ZQ	0.4	0	High	High
	TCGA-G3-A25S	13.8667	1	Low	Low
	TCGA-G3-A25T	51.7667	0	Low	High
	TCGA-G3-A25U	54.5333	0	Low	Low
	TCGA-G3-A25V	28.6667	0	High	High
	TCGA-G3-A25X	59.3	0	Low	Low
	TCGA-G3-A25Y	15.0667	1	High	High
	TCGA-G3-A25Z	21.8333	0	Low	Low
	TCGA-G3-A3CG	22.4333	0	High	Low
	TCGA-G3-A3CH	26	0	High	High
	TCGA-G3-A3CI	6	0	High	High
	TCGA-G3-A3CJ	19.8	0	Low	High
	TCGA-G3-A3CK	19.5	0	High	High
	TCGA-G3-A5SI	25.6	1	Low	Low
	TCGA-G3-A5SJ	23.2667	0	High	High
	TCGA-G3-A5SK	24.8	0	High	High
	TCGA-G3-A5SL	20.7	0	Low	Low
	TCGA-G3-A5SM	17.3333	0	High	High
	TCGA-G3-A6UC	22.3667	0	Low	Low
	TCGA-G3-A7M5	14.9	0	Low	Low
	TCGA-G3-A7M6	21.0667	0	High	High
	TCGA-G3-A7M7	12.0333	0	Low	Low
	TCGA-G3-A7M8	14.3333	0	Low	High
	TCGA-G3-A7M9	1.86667	1	Low	High
	TCGA-G3-AAUZ	16	0	High	High
	TCGA-G3-AAV0	15.8667	0	Low	High
	TCGA-G3-AAV1	11.9667	1	Low	Low
	TCGA-G3-AAV2	12.4	0	Low	Low
	TCGA-G3-AAV3	13.7333	0	High	High
	TCGA-G3-AAV4	0.9	1	Low	Low
	TCGA-G3-AAV5	11.8	0	Low	High
	TCGA-G3-AAV6	2.16667	1	High	Low
	TCGA-G3-AAV7	12.0333	0	Low	High
	TCGA-GJ-A3OU	29.3	0	High	High
	TCGA-GJ-A6C0	1.03333	1	High	High
	TCGA-GJ-A9DB	2.23333	1	Low	High
	TCGA-HP-A5MZ	3.03333	1	High	High
	TCGA-HP-A5N0	38.2333	1	Low	High
	TCGA-K7-A5RF	21.0333	0	High	High
	TCGA-K7-A5RG	17.3	0	High	High
	TCGA-K7-A6G5	17.0667	0	Low	High
	TCGA-K7-AAU7	11.9667	0	High	High
	TCGA-KR-A7K0	2.16667	1	Low	Low
	TCGA-KR-A7K2	27.6333	0	High	Low
	TCGA-KR-A7K7	31.7	0	High	High
	TCGA-KR-A7K8	30.2	0	High	High
	TCGA-LG-A6GG	12.9	0	Low	Low
	TCGA-LG-A9QC	14.1667	0	Low	Low
	TCGA-LG-A9QD	12.2	0	High	High
	TCGA-MI-A75C	9.7	0	High	Low
	TCGA-MI-A75E	16.9	0	High	High
	TCGA-MI-A75G	23.2667	0	Low	Low
	TCGA-MI-A75H	24.9	0	High	Low
	TCGA-MI-A75I	21	0	Low	Low
	TCGA-MR-A520	7.63333	0	Low	Low
	TCGA-MR-A8JO	11	0	High	High
	TCGA-NI-A4U2	59.7	1	Low	Low
	TCGA-NI-A8LF	26.6333	0	Low	Low
	TCGA-O8-A75V	17.9333	0	High	High
	TCGA-PD-A5DF	21.3	1	Low	Low
	TCGA-QA-A7B7	3.13333	0	High	High
	TCGA-RC-A6M3	0	0	Low	Low
	TCGA-RC-A6M4	0.733333	0	Low	Low
	TCGA-RC-A6M5	0.5	0	High	Low
	TCGA-RC-A6M6	0.3	0	High	Low
	TCGA-RC-A7S9	21.3333	0	High	High
	TCGA-RC-A7SB	19.6	0	Low	High
	TCGA-RC-A7SF	19.3	0	High	High
	TCGA-RC-A7SH	15.6	0	Low	Low
	TCGA-RC-A7SK	15.7333	0	Low	Low
	TCGA-RG-A7D4	36.6	0	High	High
	TCGA-T1-A6J8	0.766667	0	Low	Low
	TCGA-UB-A7MA	28.2667	0	Low	Low
	TCGA-UB-A7MB	20.0333	0	Low	Low
	TCGA-UB-A7MC	16.6667	0	Low	High
	TCGA-UB-A7MD	1.73333	1	High	High
	TCGA-UB-A7ME	16.2	0	High	High
	TCGA-UB-A7MF	7.13333	1	High	Low
	TCGA-UB-AA0U	10.9	0	High	Low
	TCGA-UB-AA0V	10.4667	0	High	Low
	TCGA-WJ-A86L	11.5	0	Low	High
	TCGA-WQ-A9G7	1	0	Low	High
	TCGA-WQ-AB4B	13.1667	0	High	High
	TCGA-WX-AA44	20.5	0	High	High
	TCGA-WX-AA46	25.2	0	Low	Low
	TCGA-WX-AA47	18.5333	1	Low	Low
	TCGA-XR-A8TC	44.6333	0	High	Low
	TCGA-XR-A8TD	34.3333	0	Low	High
	TCGA-XR-A8TE	30.8333	0	High	Low
	TCGA-XR-A8TF	23.1	1	Low	Low
	TCGA-XR-A8TG	29.9333	0	Low	Low
	TCGA-YA-A8S7	13.7333	1	Low	High
	TCGA-ZP-A9CV	36.2667	1	High	Low
	TCGA-ZP-A9CY	26.0667	0	Low	High
	TCGA-ZP-A9CZ	23.5333	0	High	High
	TCGA-ZP-A9D0	36.3667	0	Low	High
	TCGA-ZP-A9D1	0.7	0	High	Low
	TCGA-ZP-A9D2	25.5	1	High	High
	TCGA-ZP-A9D4	13.1667	0	Low	Low
	TCGA-ZS-A9CD	46.2	1	High	Low
	TCGA-ZS-A9CE	41.3667	0	Low	High
	TCGA-ZS-A9CF	80.4	0	High	Low
	TCGA-ZS-A9CG	11.3667	0	Low	Low

## Sheet: Fig. 2e
Fig. 2e
	Percentage	Cluster	Virus	Subtype
	0.286192	1	HBV/HCV	CD8
	0.30064161	11	HBV/HCV	CD8
	0.16857798	13	HBV/HCV	CD8
	0.258228	2	HBV/HCV	CD8
	0.47859495	14	HBV/HCV	CD8
	0.08758315	20	HBV/HCV	CD4
	0.84543326	35	HBV/HCV	CD4
	0.752373	9	HBV/HCV	CD4
	0.0966084	1	None	CD8
	0.03777545	11	None	CD8
	0.01649306	13	None	CD8
	0.0289855	2	None	CD8
	0.10547264	14	None	CD8
	0.03076923	20	None	CD4
	0.77314815	35	None	CD4
	0.808533	9	None	CD4

## Sheet: Fig. 2f
Fig. 2f
	virus	abundance	cluster
	HBV	0.0351446	1
	HBV	0.0337978	1
	HBV	0.0324936	1
	HBV	0.0324895	1
	HBV	0.0271091	1
	HBV	0.0286601	1
	HBV	0.032909	1
	HBV	0.029607	1
	HBV	0.0292645	1
	HBV	0.0330136	1
	HBV	0.029782	1
	HBV	0.0291779	1
	HBV	0.0286398	1
	HBV	0.0279898	1
	HBV	0.0282917	1
	HBV	0.0299938	1
	HBV	0.030346	1
	HBV	0.0346237	1
	HBV	0.0358306	1
	HBV	0.0302491	1
	HBV	0.028282	1
	HBV	0.0314846	1
	HBV	0.0292214	1
	HBV	0.0300288	1
	HBV	0.030813	1
	HBV	0.03247	1
	HBV	0.0302402	1
	HBV	0.0296308	1
	HBV	0.0323519	1
	HBV	0.030069	1
	HBV	0.0311695	1
	HBV	0.0289168	1
	HBV	0.0316343	1
	HBV	0.0306917	1
	HBV	0.0321102	1
	HBV	0.030118	1
	HBV	0.0305428	1
	HBV	0.0279144	1
	HBV	0.0279626	1
	HBV	0.0318125	1
	HBV	0.0330017	1
	HBV	0.0341086	1
	HBV	0.028964	1
	HBV	0.032554	1
	HBV	0.0347856	1
	HBV	0.0313359	1
	HBV	0.0333043	1
	HBV	0.030165	1
	HBV	0.0302734	1
	HBV	0.0304977	1
	HBV	0.0367117	1
	HBV	0.0342215	1
	HBV	0.0300435	1
	HBV	0.0324552	1
	HBV	0.0330092	1
	HBV	0.0302334	1
	HBV	0.0276505	1
	HBV	0.0281865	1
	HBV	0.0295699	1
	HBV	0.0317914	1
	HBV	0.033515	1
	HBV	0.0275008	1
	HBV	0.0342003	1
	HBV	0.033014	1
	HBV	0.0304039	1
	HBV	0.0348794	1
	HBV	0.0325678	1
	HBV	0.0308357	1
	HBV	0.0297504	1
	HBV	0.0316164	1
	HBV	0.032925	1
	HBV	0.0302567	1
	HBV	0.0335351	1
	HBV	0.0306819	1
	HBV	0.0322815	1
	HBV	0.028382	1
	HBV	0.0307898	1
	HBV	0.02995	1
	HBV	0.0311186	1
	HBV	0.0297777	1
	HBV	0.0307593	1
	HBV	0.0296903	1
	HBV	0.0306499	1
	HBV	0.0296834	1
	HBV	0.0272935	1
	HBV	0.0321448	1
	HBV	0.0328042	1
	HBV	0.0328292	1
	HBV	0.0327279	1
	HBV	0.0280928	1
	HBV	0.0311124	1
	HBV	0.0263053	1
	HBV	0.0308737	1
	HBV	0.030825	1
	HBV	0.0331441	1
	HBV	0.0314491	1
	HBV	0.0301975	1
	HBV	0.0300738	1
	HBV	0.0266754	1
	HBV	0.0329139	1
	HBV	0.0348613	1
	HBV	0.0286495	1
	HBV	0.0328445	1
	HBV	0.0313383	1
	HCV	0.0351446	1
	HCV	0.0337978	1
	HCV	0.0336784	1
	HCV	0.0302287	1
	HCV	0.0316887	1
	HCV	0.0295245	1
	HCV	0.0339885	1
	HCV	0.0317384	1
	HCV	0.0321425	1
	HCV	0.0246903	1
	HCV	0.0269903	1
	HCV	0.0303759	1
	HCV	0.0267843	1
	HCV	0.0314723	1
	HCV	0.0317839	1
	HCV	0.0321102	1
	HCV	0.0318125	1
	HCV	0.03418	1
	HCV	0.031279	1
	HCV	0.031909	1
	HCV	0.0286997	1
	HCV	0.0290408	1
	HCV	0.0308291	1
	HCV	0.0326374	1
	HCV	0.0364628	1
	HCV	0.0295898	1
	HCV	0.0308839	1
	HCV	0.029472	1
	HCV	0.0255399	1
	HCV	0.0323433	1
	HCV	0.034359	1
	HCV	0.0300485	1
	HCV	0.0299082	1
	HCV	0.0279022	1
	HCV	0.0345719	1
	HCV	0.0315403	1
	HCV	0.0357983	1
	HCV	0.0308737	1
	HCV	0.027744	1
	HCV	0.0289652	1
	HCV	0.0313441	1
	HCV	0.0333675	1
	HCV	0.0315349	1
	HCV	0.0275548	1
	HCV	0.0330872	1
	HCV	0.0311543	1
	HCV	0.030825	1
	HCV	0.0327036	1
	HCV	0.0297941	1
	HCV	0.0356336	1
	HCV	0.0295146	1
	HCV	0.0348613	1
	HCV	0.0302138	1
	HCV	0.0290547	1
	HCV	0.0322546	1
	HCV	0.0283191	1
	None	0.0356632	1
	None	0.0291564	1
	None	0.0310078	1
	None	0.0310413	1
	None	0.0294866	1
	None	0.0318921	1
	None	0.0342601	1
	None	0.0289888	1
	None	0.028927	1
	None	0.0336639	1
	None	0.0308606	1
	None	0.0305542	1
	None	0.0338065	1
	None	0.034001	1
	None	0.0303216	1
	None	0.0269454	1
	None	0.0289392	1
	None	0.0316509	1
	None	0.0297935	1
	None	0.0304668	1
	None	0.0277852	1
	None	0.0257451	1
	None	0.0312073	1
	None	0.0304035	1
	None	0.0303259	1
	None	0.031396	1
	None	0.0323167	1
	None	0.0262774	1
	None	0.03001	1
	None	0.0256804	1
	None	0.0367121	1
	None	0.0343722	1
	None	0.0297986	1
	None	0.0305675	1
	None	0.0292185	1
	None	0.0289343	1
	None	0.0300014	1
	None	0.0350333	1
	None	0.0321872	1
	None	0.0306412	1
	None	0.027095	1
	None	0.0344174	1
	None	0.0298617	1
	None	0.0329235	1
	None	0.0311607	1
	None	0.0305344	1
	None	0.0304332	1
	None	0.0267469	1
	None	0.0294483	1
	None	0.0286156	1
	None	0.0319399	1
	None	0.0347695	1
	None	0.0286096	1
	None	0.0290373	1
	None	0.0281738	1
	None	0.0290361	1
	None	0.0285897	1
	None	0.0301969	1
	None	0.0329321	1
	None	0.0293842	1
	None	0.0269485	1
	None	0.0290561	1
	None	0.0268726	1
	None	0.0336622	1
	None	0.0304008	1
	None	0.0271492	1
	None	0.0303864	1
	None	0.0310451	1
	None	0.0285738	1
	None	0.0285675	1
	None	0.0301392	1
	None	0.0328726	1
	None	0.0314145	1
	None	0.0307297	1
	None	0.0324409	1
	None	0.0265737	1
	None	0.0286	1
	None	0.029865	1
	None	0.0300852	1
	None	0.0294673	1
	None	0.0318357	1
	None	0.0360821	1
	None	0.0316477	1
	None	0.0316855	1
	None	0.030786	1
	None	0.0290466	1
	None	0.0303012	1
	None	0.0339836	1
	None	0.0308033	1
	None	0.0293047	1
	None	0.027989	1
	None	0.0319568	1
	None	0.0322688	1
	None	0.0315051	1
	None	0.0296679	1
	None	0.023599	1
	None	0.0324094	1
	None	0.0346739	1
	None	0.0321544	1
	None	0.0308916	1
	None	0.0316288	1
	None	0.0284023	1
	None	0.0311086	1
	None	0.0316333	1
	None	0.0258702	1
	None	0.0308313	1
	None	0.0277525	1
	None	0.0331108	1
	None	0.0287394	1
	None	0.0303093	1
	None	0.029876	1
	None	0.0279384	1
	None	0.0300804	1
	None	0.033749	1
	None	0.0323916	1
	None	0.030279	1
	None	0.0340726	1
	None	0.0299435	1
	None	0.0323844	1
	None	0.0269582	1
	None	0.0351169	1
	None	0.0287777	1
	None	0.0266894	1
	None	0.0336094	1
	None	0.0277743	1
	None	0.0312788	1
	None	0.0292266	1
	None	0.0332082	1
	None	0.0317532	1
	None	0.0305516	1
	None	0.0248319	1
	None	0.0282192	1
	None	0.0361484	1
	None	0.0293615	1
	None	0.0284756	1
	None	0.0297651	1
	None	0.0289334	1
	None	0.0258712	1
	None	0.0318159	1
	None	0.0347051	1
	None	0.0335848	1
	None	0.0283718	1
	None	0.0270731	1
	None	0.0268471	1
	None	0.0318729	1
	None	0.0255704	1
	None	0.0314852	1
	None	0.0300757	1
	None	0.0266489	1
	None	0.031611	1
	None	0.0302689	1
	None	0.0276489	1
	None	0.0304232	1
	None	0.033898	1
	None	0.0318288	1
	None	0.0329566	1
	None	0.0273226	1
	None	0.0318777	1
	None	0.0290538	1
	None	0.0272751	1
	None	0.0295091	1
	None	0.0303796	1
	None	0.0297956	1
	None	0.0256119	1
	None	0.0297746	1
	None	0.0318561	1
	None	0.0306624	1
	None	0.0319078	1
	None	0.0295139	1
	None	0.0304246	1
	None	0.0344703	1
	None	0.0283527	1
	None	0.0268092	1
	None	0.029677	1
	None	0.0304438	1
	None	0.029978	1
	None	0.0301667	1
	None	0.0298081	1
	None	0.0292797	1
	None	0.0310326	1
	None	0.0302415	1
	None	0.0353403	1
	None	0.0340443	1
	None	0.0282347	1
	None	0.0267234	1
	None	0.0319927	1
	None	0.0319348	1
	None	0.0312155	1
	None	0.0275325	1
	None	0.0312522	1
	None	0.0275151	1
	None	0.0303469	1
	None	0.0254701	1
	None	0.0285476	1
	None	0.029415	1
	None	0.0290243	1
	None	0.0297766	1
	None	0.0308914	1
	None	0.0298565	1
	None	0.0308707	1
	None	0.0329361	1
	None	0.0273655	1
	None	0.0298215	1
	None	0.030247	1
	None	0.0302889	1
	None	0.0248008	1
	None	0.0335334	1
	None	0.0303303	1
	None	0.0294749	1
	None	0.0266743	1
	None	0.0316619	1
	None	0.0276327	1
	None	0.0294191	1
	None	0.0281581	1
	None	0.0323545	1
	None	0.0300747	1
	HBV	0.0355357	2
	HBV	0.0319264	2
	HBV	0.0307748	2
	HBV	0.0313958	2
	HBV	0.0293315	2
	HBV	0.0304376	2
	HBV	0.0323145	2
	HBV	0.0265492	2
	HBV	0.0300043	2
	HBV	0.0322007	2
	HBV	0.0319979	2
	HBV	0.0321631	2
	HBV	0.0293007	2
	HBV	0.0289993	2
	HBV	0.0252911	2
	HBV	0.0321538	2
	HBV	0.0280165	2
	HBV	0.0319742	2
	HBV	0.0348495	2
	HBV	0.0302548	2
	HBV	0.0282807	2
	HBV	0.030465	2
	HBV	0.0258861	2
	HBV	0.0330051	2
	HBV	0.0328713	2
	HBV	0.0310357	2
	HBV	0.0258089	2
	HBV	0.0283889	2
	HBV	0.032204	2
	HBV	0.0321553	2
	HBV	0.0339175	2
	HBV	0.0287563	2
	HBV	0.0329514	2
	HBV	0.0298923	2
	HBV	0.0351308	2
	HBV	0.0320809	2
	HBV	0.033281	2
	HBV	0.0245208	2
	HBV	0.0308827	2
	HBV	0.0317342	2
	HBV	0.0343571	2
	HBV	0.034313	2
	HBV	0.029879	2
	HBV	0.0302529	2
	HBV	0.0299919	2
	HBV	0.0261294	2
	HBV	0.0340837	2
	HBV	0.0319606	2
	HBV	0.027417	2
	HBV	0.0298786	2
	HBV	0.0344671	2
	HBV	0.0339665	2
	HBV	0.0322807	2
	HBV	0.0317146	2
	HBV	0.0341673	2
	HBV	0.0295605	2
	HBV	0.0314852	2
	HBV	0.0301437	2
	HBV	0.0316185	2
	HBV	0.0321763	2
	HBV	0.0324793	2
	HBV	0.0250009	2
	HBV	0.0337587	2
	HBV	0.0333275	2
	HBV	0.0278083	2
	HBV	0.0342166	2
	HBV	0.0309049	2
	HBV	0.0337395	2
	HBV	0.0282489	2
	HBV	0.0308581	2
	HBV	0.0341489	2
	HBV	0.0282871	2
	HBV	0.0348756	2
	HBV	0.0332937	2
	HBV	0.0344203	2
	HBV	0.0270797	2
	HBV	0.0319979	2
	HBV	0.0340723	2
	HBV	0.0324569	2
	HBV	0.0335464	2
	HBV	0.0334371	2
	HBV	0.0283112	2
	HBV	0.0294446	2
	HBV	0.0325293	2
	HBV	0.0280504	2
	HBV	0.0324607	2
	HBV	0.0329552	2
	HBV	0.0324547	2
	HBV	0.0305156	2
	HBV	0.0291883	2
	HBV	0.0282405	2
	HBV	0.0288954	2
	HBV	0.0307266	2
	HBV	0.0321766	2
	HBV	0.03112	2
	HBV	0.0338345	2
	HBV	0.0288703	2
	HBV	0.0307035	2
	HBV	0.0266413	2
	HBV	0.0337845	2
	HBV	0.0340407	2
	HBV	0.0336411	2
	HBV	0.0316622	2
	HBV	0.0323789	2
	HCV	0.0355357	2
	HCV	0.0319264	2
	HCV	0.0319919	2
	HCV	0.0334931	2
	HCV	0.030875	2
	HCV	0.0272037	2
	HCV	0.0353365	2
	HCV	0.0321003	2
	HCV	0.0324328	2
	HCV	0.0264017	2
	HCV	0.0265891	2
	HCV	0.0319517	2
	HCV	0.024995	2
	HCV	0.0293093	2
	HCV	0.0318986	2
	HCV	0.0351308	2
	HCV	0.0317342	2
	HCV	0.0312638	2
	HCV	0.0292877	2
	HCV	0.0317094	2
	HCV	0.0291132	2
	HCV	0.0305523	2
	HCV	0.0330163	2
	HCV	0.0318408	2
	HCV	0.035499	2
	HCV	0.0301206	2
	HCV	0.0331729	2
	HCV	0.0276479	2
	HCV	0.0253682	2
	HCV	0.0337159	2
	HCV	0.0331138	2
	HCV	0.0304137	2
	HCV	0.0332071	2
	HCV	0.0248604	2
	HCV	0.0332242	2
	HCV	0.0319201	2
	HCV	0.0349469	2
	HCV	0.0307266	2
	HCV	0.0313795	2
	HCV	0.0300643	2
	HCV	0.0344192	2
	HCV	0.0347425	2
	HCV	0.0328913	2
	HCV	0.0285911	2
	HCV	0.0323045	2
	HCV	0.0298557	2
	HCV	0.0321766	2
	HCV	0.0338641	2
	HCV	0.0287298	2
	HCV	0.0345958	2
	HCV	0.0309998	2
	HCV	0.0340407	2
	HCV	0.0299522	2
	HCV	0.0297576	2
	HCV	0.0349829	2
	HCV	0.0309602	2
	None	0.03491	2
	None	0.0293557	2
	None	0.0315356	2
	None	0.0327039	2
	None	0.0318647	2
	None	0.0350925	2
	None	0.0333446	2
	None	0.0272276	2
	None	0.0313724	2
	None	0.0321411	2
	None	0.0338023	2
	None	0.0335905	2
	None	0.0332741	2
	None	0.0347076	2
	None	0.0298548	2
	None	0.0316763	2
	None	0.0323588	2
	None	0.029924	2
	None	0.0322408	2
	None	0.0317627	2
	None	0.0291984	2
	None	0.0278497	2
	None	0.0313361	2
	None	0.029589	2
	None	0.0297382	2
	None	0.0310355	2
	None	0.0311633	2
	None	0.0253619	2
	None	0.0316952	2
	None	0.0289878	2
	None	0.0351787	2
	None	0.0328649	2
	None	0.0312047	2
	None	0.0305218	2
	None	0.0272817	2
	None	0.0311887	2
	None	0.02836	2
	None	0.0337204	2
	None	0.0333772	2
	None	0.0337706	2
	None	0.0305424	2
	None	0.0340506	2
	None	0.0323396	2
	None	0.0312361	2
	None	0.0304024	2
	None	0.0346788	2
	None	0.0308047	2
	None	0.0298502	2
	None	0.0319621	2
	None	0.0292813	2
	None	0.0314562	2
	None	0.0326137	2
	None	0.0287129	2
	None	0.0315559	2
	None	0.0282191	2
	None	0.0308486	2
	None	0.0294886	2
	None	0.0310316	2
	None	0.0337969	2
	None	0.0281661	2
	None	0.0283638	2
	None	0.0275001	2
	None	0.0285633	2
	None	0.033283	2
	None	0.0263173	2
	None	0.0249604	2
	None	0.0320789	2
	None	0.031418	2
	None	0.0270265	2
	None	0.0337212	2
	None	0.0317522	2
	None	0.0317066	2
	None	0.0313086	2
	None	0.0318302	2
	None	0.0322908	2
	None	0.0277297	2
	None	0.0242424	2
	None	0.0310936	2
	None	0.031466	2
	None	0.0297101	2
	None	0.0311412	2
	None	0.0348228	2
	None	0.0330954	2
	None	0.0344221	2
	None	0.0321381	2
	None	0.0299303	2
	None	0.0288709	2
	None	0.0313761	2
	None	0.0294534	2
	None	0.0307291	2
	None	0.0289751	2
	None	0.0292256	2
	None	0.0318966	2
	None	0.0292403	2
	None	0.0286043	2
	None	0.0246237	2
	None	0.0298402	2
	None	0.0296784	2
	None	0.0300381	2
	None	0.0264794	2
	None	0.031578	2
	None	0.0295251	2
	None	0.034081	2
	None	0.0333897	2
	None	0.0271992	2
	None	0.0333861	2
	None	0.0319095	2
	None	0.0342117	2
	None	0.0324769	2
	None	0.0285982	2
	None	0.031714	2
	None	0.0281316	2
	None	0.0276324	2
	None	0.0348994	2
	None	0.0328942	2
	None	0.0312059	2
	None	0.036883	2
	None	0.0277065	2
	None	0.0308116	2
	None	0.0238137	2
	None	0.035929	2
	None	0.0292201	2
	None	0.0294165	2
	None	0.0327783	2
	None	0.0249609	2
	None	0.0317497	2
	None	0.0303618	2
	None	0.0335442	2
	None	0.0325873	2
	None	0.0266522	2
	None	0.0260997	2
	None	0.0259323	2
	None	0.0353074	2
	None	0.0264337	2
	None	0.0257708	2
	None	0.0265542	2
	None	0.0291766	2
	None	0.027574	2
	None	0.03245	2
	None	0.0374293	2
	None	0.0341499	2
	None	0.0307874	2
	None	0.0310463	2
	None	0.0292546	2
	None	0.031288	2
	None	0.0240867	2
	None	0.031204	2
	None	0.0314434	2
	None	0.0311796	2
	None	0.0324931	2
	None	0.0317753	2
	None	0.0309341	2
	None	0.029441	2
	None	0.0348437	2
	None	0.0323535	2
	None	0.0329668	2
	None	0.0273178	2
	None	0.0334086	2
	None	0.0267178	2
	None	0.0290092	2
	None	0.0320533	2
	None	0.0308906	2
	None	0.0337245	2
	None	0.0227546	2
	None	0.0297283	2
	None	0.029432	2
	None	0.0333032	2
	None	0.0308482	2
	None	0.0303442	2
	None	0.0275954	2
	None	0.0309055	2
	None	0.0303953	2
	None	0.0241354	2
	None	0.0295978	2
	None	0.030657	2
	None	0.0333774	2
	None	0.0334449	2
	None	0.0310199	2
	None	0.0301219	2
	None	0.0333786	2
	None	0.0275426	2
	None	0.033548	2
	None	0.0331993	2
	None	0.0304215	2
	None	0.0293524	2
	None	0.0328697	2
	None	0.0310635	2
	None	0.0332754	2
	None	0.0272426	2
	None	0.0293521	2
	None	0.0287185	2
	None	0.0307081	2
	None	0.0264908	2
	None	0.0316459	2
	None	0.031338	2
	None	0.0303109	2
	None	0.0306298	2
	None	0.0302032	2
	None	0.0328586	2
	None	0.0321198	2
	None	0.0306122	2
	None	0.0296647	2
	None	0.0309721	2
	None	0.0325708	2
	None	0.0295605	2
	None	0.027071	2
	None	0.0319024	2
	None	0.0318741	2
	None	0.030134	2
	None	0.028949	2
	None	0.0342804	2
	None	0.0276762	2
	None	0.0318166	2
	None	0.0256571	2
	None	0.0331955	2
	None	0.0290053	2
	HBV	0.0340336	13
	HBV	0.0325364	13
	HBV	0.030388	13
	HBV	0.031812	13
	HBV	0.0247435	13
	HBV	0.0244511	13
	HBV	0.0307723	13
	HBV	0.0300171	13
	HBV	0.0262126	13
	HBV	0.0317046	13
	HBV	0.0269079	13
	HBV	0.0270745	13
	HBV	0.0254398	13
	HBV	0.0252795	13
	HBV	0.0274657	13
	HBV	0.0287862	13
	HBV	0.0278652	13
	HBV	0.0352473	13
	HBV	0.0352804	13
	HBV	0.0311549	13
	HBV	0.0236726	13
	HBV	0.0309956	13
	HBV	0.0269851	13
	HBV	0.0269083	13
	HBV	0.0280273	13
	HBV	0.0318061	13
	HBV	0.0252949	13
	HBV	0.0232289	13
	HBV	0.0320883	13
	HBV	0.0272419	13
	HBV	0.029917	13
	HBV	0.0252251	13
	HBV	0.0289123	13
	HBV	0.0274964	13
	HBV	0.0302418	13
	HBV	0.0296593	13
	HBV	0.0277601	13
	HBV	0.0249011	13
	HBV	0.0237315	13
	HBV	0.0271386	13
	HBV	0.0321878	13
	HBV	0.033035	13
	HBV	0.0263086	13
	HBV	0.0294942	13
	HBV	0.0314216	13
	HBV	0.0285427	13
	HBV	0.0334422	13
	HBV	0.0295574	13
	HBV	0.0274741	13
	HBV	0.0285085	13
	HBV	0.0398697	13
	HBV	0.0346028	13
	HBV	0.0285622	13
	HBV	0.0320621	13
	HBV	0.0306273	13
	HBV	0.0278465	13
	HBV	0.023845	13
	HBV	0.0242298	13
	HBV	0.0278114	13
	HBV	0.0292316	13
	HBV	0.031671	13
	HBV	0.025425	13
	HBV	0.0347159	13
	HBV	0.0310809	13
	HBV	0.0269144	13
	HBV	0.0320118	13
	HBV	0.0324413	13
	HBV	0.0263493	13
	HBV	0.0262316	13
	HBV	0.0297863	13
	HBV	0.0318872	13
	HBV	0.0280511	13
	HBV	0.0328228	13
	HBV	0.0298815	13
	HBV	0.0301469	13
	HBV	0.0238738	13
	HBV	0.0300007	13
	HBV	0.0277357	13
	HBV	0.0314364	13
	HBV	0.0254091	13
	HBV	0.0283304	13
	HBV	0.0252119	13
	HBV	0.032624	13
	HBV	0.0275838	13
	HBV	0.0239517	13
	HBV	0.030366	13
	HBV	0.0326256	13
	HBV	0.0311582	13
	HBV	0.0306681	13
	HBV	0.0221692	13
	HBV	0.0251506	13
	HBV	0.0226838	13
	HBV	0.0306665	13
	HBV	0.030771	13
	HBV	0.028809	13
	HBV	0.030473	13
	HBV	0.0266388	13
	HBV	0.0237167	13
	HBV	0.0221697	13
	HBV	0.0314981	13
	HBV	0.0355338	13
	HBV	0.0213518	13
	HBV	0.0295132	13
	HBV	0.0309931	13
	HCV	0.0340336	13
	HCV	0.0325364	13
	HCV	0.0341985	13
	HCV	0.0258723	13
	HCV	0.0283329	13
	HCV	0.0258539	13
	HCV	0.0316662	13
	HCV	0.0281909	13
	HCV	0.0316565	13
	HCV	0.0198746	13
	HCV	0.0255081	13
	HCV	0.0266817	13
	HCV	0.0228005	13
	HCV	0.0294316	13
	HCV	0.0315168	13
	HCV	0.0302418	13
	HCV	0.0271386	13
	HCV	0.0362902	13
	HCV	0.031246	13
	HCV	0.0287818	13
	HCV	0.0260049	13
	HCV	0.0287059	13
	HCV	0.0297906	13
	HCV	0.0315527	13
	HCV	0.0356108	13
	HCV	0.027431	13
	HCV	0.0275584	13
	HCV	0.0289727	13
	HCV	0.0185678	13
	HCV	0.0308003	13
	HCV	0.0321983	13
	HCV	0.0278015	13
	HCV	0.0269356	13
	HCV	0.0268424	13
	HCV	0.0343067	13
	HCV	0.0302023	13
	HCV	0.0355159	13
	HCV	0.0306665	13
	HCV	0.0253835	13
	HCV	0.0265406	13
	HCV	0.0292008	13
	HCV	0.0317656	13
	HCV	0.030675	13
	HCV	0.0244796	13
	HCV	0.0335693	13
	HCV	0.0267948	13
	HCV	0.030771	13
	HCV	0.0295373	13
	HCV	0.0262224	13
	HCV	0.0342357	13
	HCV	0.0271886	13
	HCV	0.0355338	13
	HCV	0.0242572	13
	HCV	0.0264077	13
	HCV	0.0303191	13
	HCV	0.024254	13
	None	0.0364266	13
	None	0.0266176	13
	None	0.0274196	13
	None	0.02825	13
	None	0.0272362	13
	None	0.0294955	13
	None	0.0343563	13
	None	0.0265696	13
	None	0.0276032	13
	None	0.0332857	13
	None	0.0293163	13
	None	0.0293441	13
	None	0.0329023	13
	None	0.0334188	13
	None	0.0273148	13
	None	0.0231053	13
	None	0.0267566	13
	None	0.0312902	13
	None	0.0290017	13
	None	0.0294625	13
	None	0.0260401	13
	None	0.0220403	13
	None	0.0312381	13
	None	0.0284564	13
	None	0.0260417	13
	None	0.0292076	13
	None	0.0304028	13
	None	0.0169755	13
	None	0.028829	13
	None	0.0230552	13
	None	0.0348889	13
	None	0.0303713	13
	None	0.0257179	13
	None	0.0243768	13
	None	0.0242073	13
	None	0.0288203	13
	None	0.0283762	13
	None	0.033656	13
	None	0.0316092	13
	None	0.0290226	13
	None	0.0238407	13
	None	0.0339879	13
	None	0.0288439	13
	None	0.0320653	13
	None	0.0293938	13
	None	0.028793	13
	None	0.0304757	13
	None	0.0228599	13
	None	0.0269433	13
	None	0.025838	13
	None	0.0327455	13
	None	0.0353484	13
	None	0.0243906	13
	None	0.0276274	13
	None	0.02442	13
	None	0.0267769	13
	None	0.0279981	13
	None	0.0271205	13
	None	0.0321438	13
	None	0.0261485	13
	None	0.0246077	13
	None	0.0270344	13
	None	0.0239093	13
	None	0.0329057	13
	None	0.0278404	13
	None	0.023183	13
	None	0.0268996	13
	None	0.0282876	13
	None	0.0245902	13
	None	0.0236634	13
	None	0.0273464	13
	None	0.0307043	13
	None	0.0291544	13
	None	0.0276202	13
	None	0.0303146	13
	None	0.0247111	13
	None	0.0258995	13
	None	0.024653	13
	None	0.0288791	13
	None	0.0254494	13
	None	0.0298161	13
	None	0.0363786	13
	None	0.0290991	13
	None	0.0301986	13
	None	0.0298626	13
	None	0.0241524	13
	None	0.0271022	13
	None	0.0350703	13
	None	0.029526	13
	None	0.0271239	13
	None	0.0256363	13
	None	0.0315604	13
	None	0.0294535	13
	None	0.0301197	13
	None	0.0284015	13
	None	0.0205946	13
	None	0.0305913	13
	None	0.0322423	13
	None	0.0316055	13
	None	0.0292494	13
	None	0.0313381	13
	None	0.026831	13
	None	0.0299475	13
	None	0.0295832	13
	None	0.0208235	13
	None	0.0286807	13
	None	0.0242764	13
	None	0.0313313	13
	None	0.0263473	13
	None	0.0282127	13
	None	0.0271699	13
	None	0.0223554	13
	None	0.0286927	13
	None	0.0338349	13
	None	0.0311884	13
	None	0.028134	13
	None	0.0325916	13
	None	0.0269214	13
	None	0.031989	13
	None	0.0217082	13
	None	0.0351071	13
	None	0.0281877	13
	None	0.0242922	13
	None	0.0354224	13
	None	0.0245787	13
	None	0.0292271	13
	None	0.022682	13
	None	0.0320038	13
	None	0.0293399	13
	None	0.0262524	13
	None	0.0210322	13
	None	0.0224936	13
	None	0.0365926	13
	None	0.0269374	13
	None	0.0254896	13
	None	0.0287771	13
	None	0.0256421	13
	None	0.0209268	13
	None	0.0304691	13
	None	0.0356195	13
	None	0.0322766	13
	None	0.0262321	13
	None	0.0212472	13
	None	0.0258713	13
	None	0.0279605	13
	None	0.0203366	13
	None	0.0289417	13
	None	0.0289552	13
	None	0.0223384	13
	None	0.030315	13
	None	0.0271646	13
	None	0.0258661	13
	None	0.0291418	13
	None	0.033688	13
	None	0.0320687	13
	None	0.0316787	13
	None	0.0247408	13
	None	0.0305822	13
	None	0.0264762	13
	None	0.0246312	13
	None	0.0265667	13
	None	0.0279223	13
	None	0.0284224	13
	None	0.0187824	13
	None	0.0333979	13
	None	0.0293151	13
	None	0.0290032	13
	None	0.030573	13
	None	0.0256746	13
	None	0.0275254	13
	None	0.0302161	13
	None	0.0271182	13
	None	0.0221876	13
	None	0.0288455	13
	None	0.0272829	13
	None	0.0262104	13
	None	0.0290895	13
	None	0.0280333	13
	None	0.0244381	13
	None	0.0297372	13
	None	0.0300305	13
	None	0.0346156	13
	None	0.0344621	13
	None	0.0214672	13
	None	0.0233751	13
	None	0.0298314	13
	None	0.0298565	13
	None	0.0314	13
	None	0.0243893	13
	None	0.0280384	13
	None	0.0242677	13
	None	0.0300412	13
	None	0.0201589	13
	None	0.026788	13
	None	0.026865	13
	None	0.0257821	13
	None	0.0260363	13
	None	0.0247614	13
	None	0.0277882	13
	None	0.028584	13
	None	0.0257266	13
	None	0.0229767	13
	None	0.0255245	13
	None	0.0264369	13
	None	0.0261156	13
	None	0.0205984	13
	None	0.0334854	13
	None	0.0251584	13
	None	0.0274199	13
	None	0.023159	13
	None	0.0288512	13
	None	0.0221095	13
	None	0.0259797	13
	None	0.0193952	13
	None	0.0278793	13
	None	0.0278147	13
	HBV	0.0317805	14
	HBV	0.0274817	14
	HBV	0.0239402	14
	HBV	0.0284164	14
	HBV	0.022474	14
	HBV	0.0205995	14
	HBV	0.0271354	14
	HBV	0.0230705	14
	HBV	0.0244029	14
	HBV	0.0284056	14
	HBV	0.0276112	14
	HBV	0.0267395	14
	HBV	0.023501	14
	HBV	0.0217785	14
	HBV	0.0203374	14
	HBV	0.0276841	14
	HBV	0.0218581	14
	HBV	0.0295825	14
	HBV	0.0329218	14
	HBV	0.0263254	14
	HBV	0.0199352	14
	HBV	0.026685	14
	HBV	0.0195586	14
	HBV	0.02677	14
	HBV	0.0277649	14
	HBV	0.0264572	14
	HBV	0.0173534	14
	HBV	0.0173342	14
	HBV	0.0278868	14
	HBV	0.0278148	14
	HBV	0.0276792	14
	HBV	0.0200636	14
	HBV	0.0275844	14
	HBV	0.0226603	14
	HBV	0.0302156	14
	HBV	0.0286246	14
	HBV	0.0281168	14
	HBV	0.0181511	14
	HBV	0.0240465	14
	HBV	0.0238745	14
	HBV	0.0309382	14
	HBV	0.0304301	14
	HBV	0.0240882	14
	HBV	0.0246744	14
	HBV	0.0250075	14
	HBV	0.0197649	14
	HBV	0.0321815	14
	HBV	0.0279416	14
	HBV	0.0196158	14
	HBV	0.0250801	14
	HBV	0.0323007	14
	HBV	0.032193	14
	HBV	0.0268943	14
	HBV	0.0260653	14
	HBV	0.0285735	14
	HBV	0.0240615	14
	HBV	0.0245867	14
	HBV	0.0214828	14
	HBV	0.0256071	14
	HBV	0.0270192	14
	HBV	0.0289864	14
	HBV	0.0185001	14
	HBV	0.0318524	14
	HBV	0.0293181	14
	HBV	0.0213306	14
	HBV	0.0300279	14
	HBV	0.0255515	14
	HBV	0.0256365	14
	HBV	0.0213745	14
	HBV	0.0257028	14
	HBV	0.0313172	14
	HBV	0.0211041	14
	HBV	0.0321881	14
	HBV	0.0296118	14
	HBV	0.0282821	14
	HBV	0.0183952	14
	HBV	0.0283496	14
	HBV	0.0295323	14
	HBV	0.0290936	14
	HBV	0.0275483	14
	HBV	0.0294943	14
	HBV	0.0197881	14
	HBV	0.0277216	14
	HBV	0.0268204	14
	HBV	0.0216686	14
	HBV	0.0272364	14
	HBV	0.0275565	14
	HBV	0.0273218	14
	HBV	0.0247819	14
	HBV	0.0215377	14
	HBV	0.0245979	14
	HBV	0.0221976	14
	HBV	0.0266484	14
	HBV	0.0288419	14
	HBV	0.0256507	14
	HBV	0.0268216	14
	HBV	0.0225015	14
	HBV	0.0226916	14
	HBV	0.0162893	14
	HBV	0.0304532	14
	HBV	0.0313438	14
	HBV	0.0240367	14
	HBV	0.023717	14
	HBV	0.0282097	14
	HCV	0.0317805	14
	HCV	0.0274817	14
	HCV	0.0283165	14
	HCV	0.0277981	14
	HCV	0.0226451	14
	HCV	0.0204376	14
	HCV	0.0297114	14
	HCV	0.0284263	14
	HCV	0.0295612	14
	HCV	0.0168858	14
	HCV	0.0184545	14
	HCV	0.0242185	14
	HCV	0.0145167	14
	HCV	0.0234224	14
	HCV	0.028431	14
	HCV	0.0302156	14
	HCV	0.0238745	14
	HCV	0.0292285	14
	HCV	0.0227934	14
	HCV	0.0263291	14
	HCV	0.0235911	14
	HCV	0.0262785	14
	HCV	0.0276804	14
	HCV	0.0283209	14
	HCV	0.0322728	14
	HCV	0.024377	14
	HCV	0.0257493	14
	HCV	0.0198671	14
	HCV	0.0138373	14
	HCV	0.0297464	14
	HCV	0.0275506	14
	HCV	0.0255852	14
	HCV	0.0280279	14
	HCV	0.0175655	14
	HCV	0.0309736	14
	HCV	0.028184	14
	HCV	0.0330867	14
	HCV	0.0266484	14
	HCV	0.0260448	14
	HCV	0.0233489	14
	HCV	0.030038	14
	HCV	0.0293907	14
	HCV	0.0289416	14
	HCV	0.020982	14
	HCV	0.0283026	14
	HCV	0.0232723	14
	HCV	0.0288419	14
	HCV	0.026979	14
	HCV	0.0199523	14
	HCV	0.0320658	14
	HCV	0.0250999	14
	HCV	0.0313438	14
	HCV	0.0226609	14
	HCV	0.024096	14
	HCV	0.0288655	14
	HCV	0.0247603	14
	None	0.0323339	14
	None	0.023781	14
	None	0.0247408	14
	None	0.0265879	14
	None	0.0276367	14
	None	0.0303022	14
	None	0.0303756	14
	None	0.0206997	14
	None	0.025326	14
	None	0.0288324	14
	None	0.0287846	14
	None	0.0292842	14
	None	0.029728	14
	None	0.0303627	14
	None	0.0235078	14
	None	0.0235108	14
	None	0.0262542	14
	None	0.0255512	14
	None	0.027257	14
	None	0.0283597	14
	None	0.023648	14
	None	0.0200547	14
	None	0.0269936	14
	None	0.0256421	14
	None	0.0232934	14
	None	0.0256421	14
	None	0.0255236	14
	None	0.011561	14
	None	0.0270672	14
	None	0.0228139	14
	None	0.0290134	14
	None	0.0284106	14
	None	0.0247942	14
	None	0.023016	14
	None	0.0191585	14
	None	0.0259357	14
	None	0.0220543	14
	None	0.0301739	14
	None	0.0283847	14
	None	0.0288953	14
	None	0.0235965	14
	None	0.0315182	14
	None	0.0264749	14
	None	0.0251956	14
	None	0.0267528	14
	None	0.0299512	14
	None	0.0278647	14
	None	0.0226019	14
	None	0.0273554	14
	None	0.02322	14
	None	0.0288196	14
	None	0.0315055	14
	None	0.0218901	14
	None	0.0227172	14
	None	0.0214711	14
	None	0.023827	14
	None	0.0220494	14
	None	0.024039	14
	None	0.0292272	14
	None	0.0223812	14
	None	0.023199	14
	None	0.0199802	14
	None	0.0181032	14
	None	0.0303996	14
	None	0.0186654	14
	None	0.0137318	14
	None	0.0239066	14
	None	0.026057	14
	None	0.0196005	14
	None	0.0224091	14
	None	0.0245013	14
	None	0.028749	14
	None	0.0274549	14
	None	0.026315	14
	None	0.027346	14
	None	0.0194112	14
	None	0.0178375	14
	None	0.0240403	14
	None	0.0273545	14
	None	0.0228848	14
	None	0.0241316	14
	None	0.0334103	14
	None	0.0276344	14
	None	0.0301431	14
	None	0.0286568	14
	None	0.0226608	14
	None	0.0225637	14
	None	0.0289095	14
	None	0.0248961	14
	None	0.0243984	14
	None	0.0202464	14
	None	0.0251496	14
	None	0.0259739	14
	None	0.0240498	14
	None	0.0229771	14
	None	0.0103485	14
	None	0.0232741	14
	None	0.025814	14
	None	0.0242378	14
	None	0.020092	14
	None	0.0284216	14
	None	0.0225802	14
	None	0.0289874	14
	None	0.0290717	14
	None	0.0152922	14
	None	0.0281423	14
	None	0.0258205	14
	None	0.0298519	14
	None	0.0256928	14
	None	0.0205454	14
	None	0.0245664	14
	None	0.0173349	14
	None	0.0218891	14
	None	0.0311357	14
	None	0.0296968	14
	None	0.0253366	14
	None	0.0321359	14
	None	0.0198228	14
	None	0.0251649	14
	None	0.0136435	14
	None	0.0333343	14
	None	0.0203125	14
	None	0.0216864	14
	None	0.0317877	14
	None	0.0172246	14
	None	0.0245897	14
	None	0.0202644	14
	None	0.0306679	14
	None	0.0256878	14
	None	0.020227	14
	None	0.0130885	14
	None	0.0181625	14
	None	0.0335796	14
	None	0.0154152	14
	None	0.0177029	14
	None	0.020178	14
	None	0.0218996	14
	None	0.018587	14
	None	0.0289985	14
	None	0.0357415	14
	None	0.0320698	14
	None	0.0254912	14
	None	0.0186211	14
	None	0.0240423	14
	None	0.0237969	14
	None	0.014752	14
	None	0.0260377	14
	None	0.0264805	14
	None	0.0241693	14
	None	0.025971	14
	None	0.0249936	14
	None	0.025481	14
	None	0.0219523	14
	None	0.0310885	14
	None	0.0292641	14
	None	0.0297665	14
	None	0.0189905	14
	None	0.027618	14
	None	0.0186086	14
	None	0.0210661	14
	None	0.0267747	14
	None	0.0240868	14
	None	0.0275685	14
	None	0.0135836	14
	None	0.023712	14
	None	0.0239696	14
	None	0.0286189	14
	None	0.0258372	14
	None	0.0219104	14
	None	0.0185	14
	None	0.0237473	14
	None	0.0235159	14
	None	0.0158467	14
	None	0.0252719	14
	None	0.0245816	14
	None	0.0243946	14
	None	0.0315926	14
	None	0.0255142	14
	None	0.0225099	14
	None	0.0291528	14
	None	0.0233304	14
	None	0.0300236	14
	None	0.0291829	14
	None	0.0184792	14
	None	0.0193484	14
	None	0.0264167	14
	None	0.0257164	14
	None	0.0295798	14
	None	0.0185959	14
	None	0.0235424	14
	None	0.0220097	14
	None	0.0256394	14
	None	0.0161507	14
	None	0.0246712	14
	None	0.0227174	14
	None	0.0229231	14
	None	0.0235802	14
	None	0.0193438	14
	None	0.0280465	14
	None	0.0264209	14
	None	0.0222853	14
	None	0.0203901	14
	None	0.0244746	14
	None	0.0269876	14
	None	0.0218455	14
	None	0.0153198	14
	None	0.0293205	14
	None	0.0265775	14
	None	0.0242564	14
	None	0.0196205	14
	None	0.0288696	14
	None	0.0183891	14
	None	0.0248939	14
	None	0.0150197	14
	None	0.0266135	14
	None	0.0228313	14
	HBV	0.0337911	11
	HBV	0.0322328	11
	HBV	0.0285137	11
	HBV	0.0308915	11
	HBV	0.0267537	11
	HBV	0.0243195	11
	HBV	0.0281911	11
	HBV	0.0254299	11
	HBV	0.0260441	11
	HBV	0.0317992	11
	HBV	0.0262073	11
	HBV	0.0272613	11
	HBV	0.0252363	11
	HBV	0.0255079	11
	HBV	0.0225049	11
	HBV	0.0281174	11
	HBV	0.0258803	11
	HBV	0.0324929	11
	HBV	0.0351886	11
	HBV	0.0269487	11
	HBV	0.0250403	11
	HBV	0.026975	11
	HBV	0.0245361	11
	HBV	0.0273634	11
	HBV	0.0293915	11
	HBV	0.0285178	11
	HBV	0.0220836	11
	HBV	0.0208419	11
	HBV	0.029301	11
	HBV	0.0285357	11
	HBV	0.0277239	11
	HBV	0.0255269	11
	HBV	0.0295159	11
	HBV	0.0239149	11
	HBV	0.0318576	11
	HBV	0.0291073	11
	HBV	0.0293649	11
	HBV	0.0220234	11
	HBV	0.0239857	11
	HBV	0.0266681	11
	HBV	0.0307076	11
	HBV	0.0323217	11
	HBV	0.0265029	11
	HBV	0.0276811	11
	HBV	0.0304613	11
	HBV	0.0247997	11
	HBV	0.0314871	11
	HBV	0.0284388	11
	HBV	0.0243774	11
	HBV	0.0267471	11
	HBV	0.0349427	11
	HBV	0.0323932	11
	HBV	0.0268826	11
	HBV	0.0282885	11
	HBV	0.0299292	11
	HBV	0.0261668	11
	HBV	0.0251655	11
	HBV	0.0244334	11
	HBV	0.0259531	11
	HBV	0.0277712	11
	HBV	0.0312257	11
	HBV	0.0224152	11
	HBV	0.0322224	11
	HBV	0.0313842	11
	HBV	0.0227531	11
	HBV	0.0322334	11
	HBV	0.0281497	11
	HBV	0.0277858	11
	HBV	0.0256667	11
	HBV	0.0281693	11
	HBV	0.0320553	11
	HBV	0.0251246	11
	HBV	0.0326494	11
	HBV	0.0301389	11
	HBV	0.0300654	11
	HBV	0.0202453	11
	HBV	0.0294248	11
	HBV	0.0288719	11
	HBV	0.0295445	11
	HBV	0.027476	11
	HBV	0.0302097	11
	HBV	0.0231736	11
	HBV	0.0283556	11
	HBV	0.0284805	11
	HBV	0.023859	11
	HBV	0.0290275	11
	HBV	0.0314299	11
	HBV	0.0295702	11
	HBV	0.0268254	11
	HBV	0.0244233	11
	HBV	0.0257339	11
	HBV	0.0259499	11
	HBV	0.0277658	11
	HBV	0.0296775	11
	HBV	0.0285183	11
	HBV	0.0296835	11
	HBV	0.0255397	11
	HBV	0.0231245	11
	HBV	0.0215999	11
	HBV	0.0314053	11
	HBV	0.0334149	11
	HBV	0.025878	11
	HBV	0.0303527	11
	HBV	0.0306265	11
	HCV	0.0337911	11
	HCV	0.0322328	11
	HCV	0.0302191	11
	HCV	0.0285401	11
	HCV	0.0271951	11
	HCV	0.0232754	11
	HCV	0.0314685	11
	HCV	0.029021	11
	HCV	0.0320465	11
	HCV	0.0191658	11
	HCV	0.0224084	11
	HCV	0.0264858	11
	HCV	0.0178754	11
	HCV	0.0259171	11
	HCV	0.0303797	11
	HCV	0.0318576	11
	HCV	0.0266681	11
	HCV	0.0314464	11
	HCV	0.0271549	11
	HCV	0.0284973	11
	HCV	0.0251303	11
	HCV	0.0270071	11
	HCV	0.0293963	11
	HCV	0.0292821	11
	HCV	0.0360199	11
	HCV	0.0263638	11
	HCV	0.0280252	11
	HCV	0.0233879	11
	HCV	0.0183655	11
	HCV	0.0322211	11
	HCV	0.0308759	11
	HCV	0.0275556	11
	HCV	0.0276006	11
	HCV	0.0215143	11
	HCV	0.033253	11
	HCV	0.0300373	11
	HCV	0.0355988	11
	HCV	0.0277658	11
	HCV	0.0273794	11
	HCV	0.0258668	11
	HCV	0.0296377	11
	HCV	0.0285623	11
	HCV	0.0299205	11
	HCV	0.02217	11
	HCV	0.029778	11
	HCV	0.0268741	11
	HCV	0.0296775	11
	HCV	0.0300494	11
	HCV	0.0244769	11
	HCV	0.0343681	11
	HCV	0.027658	11
	HCV	0.0334149	11
	HCV	0.0258639	11
	HCV	0.0269773	11
	HCV	0.0309629	11
	HCV	0.0272879	11
	None	0.0351223	11
	None	0.0262586	11
	None	0.0281464	11
	None	0.0284278	11
	None	0.0276533	11
	None	0.031822	11
	None	0.0330959	11
	None	0.0239073	11
	None	0.0274739	11
	None	0.0315546	11
	None	0.0294056	11
	None	0.0286393	11
	None	0.0316428	11
	None	0.0329279	11
	None	0.0258988	11
	None	0.025562	11
	None	0.0277603	11
	None	0.0285367	11
	None	0.0289081	11
	None	0.0286273	11
	None	0.0267364	11
	None	0.0226215	11
	None	0.0280616	11
	None	0.0278964	11
	None	0.0259767	11
	None	0.028766	11
	None	0.0288376	11
	None	0.0177271	11
	None	0.0290936	11
	None	0.0239358	11
	None	0.0353353	11
	None	0.031122	11
	None	0.0265277	11
	None	0.0278463	11
	None	0.0202054	11
	None	0.0259524	11
	None	0.0260571	11
	None	0.0337073	11
	None	0.0295674	11
	None	0.0305921	11
	None	0.02543	11
	None	0.0343228	11
	None	0.0274978	11
	None	0.0278017	11
	None	0.029691	11
	None	0.030356	11
	None	0.0284264	11
	None	0.0285502	11
	None	0.0287139	11
	None	0.0236241	11
	None	0.03127	11
	None	0.0344897	11
	None	0.0246681	11
	None	0.0268981	11
	None	0.0238716	11
	None	0.0264776	11
	None	0.0252764	11
	None	0.0265899	11
	None	0.0312849	11
	None	0.0227777	11
	None	0.0238112	11
	None	0.0232783	11
	None	0.0258604	11
	None	0.0336233	11
	None	0.0238847	11
	None	0.0198877	11
	None	0.0263095	11
	None	0.0283044	11
	None	0.0213502	11
	None	0.0247913	11
	None	0.0263216	11
	None	0.0310471	11
	None	0.0287127	11
	None	0.0289796	11
	None	0.0291493	11
	None	0.0242886	11
	None	0.0217436	11
	None	0.0266975	11
	None	0.0269252	11
	None	0.0253544	11
	None	0.0288316	11
	None	0.0360164	11
	None	0.0293717	11
	None	0.0303828	11
	None	0.0296373	11
	None	0.0244908	11
	None	0.024866	11
	None	0.0316728	11
	None	0.026291	11
	None	0.0266079	11
	None	0.0234768	11
	None	0.0264401	11
	None	0.0287274	11
	None	0.0262511	11
	None	0.0255949	11
	None	0.0193322	11
	None	0.0283327	11
	None	0.0291187	11
	None	0.026305	11
	None	0.0232807	11
	None	0.0294484	11
	None	0.0262526	11
	None	0.0305321	11
	None	0.0313737	11
	None	0.0190734	11
	None	0.027873	11
	None	0.0252027	11
	None	0.031395	11
	None	0.0268814	11
	None	0.0251454	11
	None	0.0268673	11
	None	0.0201232	11
	None	0.0238257	11
	None	0.03357	11
	None	0.0315503	11
	None	0.0273434	11
	None	0.0326397	11
	None	0.0226864	11
	None	0.0290931	11
	None	0.0198891	11
	None	0.0347044	11
	None	0.0232868	11
	None	0.0248711	11
	None	0.0328857	11
	None	0.0208728	11
	None	0.027886	11
	None	0.0219019	11
	None	0.0319775	11
	None	0.0285775	11
	None	0.0241686	11
	None	0.0161978	11
	None	0.0224031	11
	None	0.0346854	11
	None	0.0213509	11
	None	0.0223816	11
	None	0.0225455	11
	None	0.0232556	11
	None	0.0215934	11
	None	0.0302436	11
	None	0.0357878	11
	None	0.0332882	11
	None	0.0268034	11
	None	0.0218934	11
	None	0.0258165	11
	None	0.0254922	11
	None	0.0187138	11
	None	0.0281817	11
	None	0.0286847	11
	None	0.0244716	11
	None	0.0274955	11
	None	0.0264854	11
	None	0.0279246	11
	None	0.0253651	11
	None	0.0337979	11
	None	0.0300509	11
	None	0.0316502	11
	None	0.0213586	11
	None	0.0297805	11
	None	0.0247615	11
	None	0.0250394	11
	None	0.0284527	11
	None	0.0269493	11
	None	0.0288281	11
	None	0.0203368	11
	None	0.0271708	11
	None	0.027274	11
	None	0.0296321	11
	None	0.0286281	11
	None	0.0248354	11
	None	0.0219914	11
	None	0.0286216	11
	None	0.0255968	11
	None	0.0224476	11
	None	0.0277084	11
	None	0.0275766	11
	None	0.0278355	11
	None	0.0309522	11
	None	0.0275561	11
	None	0.0258874	11
	None	0.0299835	11
	None	0.0257823	11
	None	0.0329696	11
	None	0.0322368	11
	None	0.0240085	11
	None	0.0223255	11
	None	0.0281883	11
	None	0.0281349	11
	None	0.0301423	11
	None	0.0224158	11
	None	0.0263599	11
	None	0.0250139	11
	None	0.0300131	11
	None	0.0193748	11
	None	0.0267755	11
	None	0.026937	11
	None	0.0253445	11
	None	0.0251177	11
	None	0.0231381	11
	None	0.0285799	11
	None	0.0289676	11
	None	0.0250696	11
	None	0.022133	11
	None	0.0263997	11
	None	0.0282483	11
	None	0.0255302	11
	None	0.0205744	11
	None	0.0325404	11
	None	0.0280112	11
	None	0.0262349	11
	None	0.0242051	11
	None	0.0299238	11
	None	0.0225466	11
	None	0.0268701	11
	None	0.0212513	11
	None	0.0293804	11
	None	0.0257023	11
	HBV	0.03296	20
	HBV	0.0291123	20
	HBV	0.0280545	20
	HBV	0.0305663	20
	HBV	0.0281525	20
	HBV	0.0249862	20
	HBV	0.0300428	20
	HBV	0.0240669	20
	HBV	0.0261836	20
	HBV	0.029584	20
	HBV	0.0297053	20
	HBV	0.0295579	20
	HBV	0.0258049	20
	HBV	0.0282493	20
	HBV	0.0232232	20
	HBV	0.0309307	20
	HBV	0.0241369	20
	HBV	0.0286384	20
	HBV	0.0344586	20
	HBV	0.027192	20
	HBV	0.0244554	20
	HBV	0.0287917	20
	HBV	0.0234895	20
	HBV	0.0309948	20
	HBV	0.0310441	20
	HBV	0.0286874	20
	HBV	0.020235	20
	HBV	0.0227833	20
	HBV	0.0296845	20
	HBV	0.0301633	20
	HBV	0.032303	20
	HBV	0.0247073	20
	HBV	0.0303155	20
	HBV	0.0267904	20
	HBV	0.0349103	20
	HBV	0.0306477	20
	HBV	0.0324028	20
	HBV	0.0212414	20
	HBV	0.0300579	20
	HBV	0.0270371	20
	HBV	0.0326627	20
	HBV	0.033391	20
	HBV	0.0288275	20
	HBV	0.0256202	20
	HBV	0.0266785	20
	HBV	0.0217594	20
	HBV	0.0333786	20
	HBV	0.0316363	20
	HBV	0.0218404	20
	HBV	0.0266236	20
	HBV	0.0323243	20
	HBV	0.0327124	20
	HBV	0.0301444	20
	HBV	0.0270346	20
	HBV	0.0298522	20
	HBV	0.0255628	20
	HBV	0.0274548	20
	HBV	0.0268302	20
	HBV	0.026373	20
	HBV	0.0321829	20
	HBV	0.0301547	20
	HBV	0.0218736	20
	HBV	0.0313763	20
	HBV	0.0312443	20
	HBV	0.0211499	20
	HBV	0.0323931	20
	HBV	0.0278471	20
	HBV	0.0310701	20
	HBV	0.0255552	20
	HBV	0.0281721	20
	HBV	0.0344766	20
	HBV	0.0250811	20
	HBV	0.0349411	20
	HBV	0.0330854	20
	HBV	0.0318013	20
	HBV	0.0196445	20
	HBV	0.0312706	20
	HBV	0.032923	20
	HBV	0.0309855	20
	HBV	0.0310438	20
	HBV	0.0318572	20
	HBV	0.0236406	20
	HBV	0.0284954	20
	HBV	0.0312441	20
	HBV	0.026087	20
	HBV	0.0290621	20
	HBV	0.0307722	20
	HBV	0.0296326	20
	HBV	0.0253677	20
	HBV	0.0262455	20
	HBV	0.0242477	20
	HBV	0.0272647	20
	HBV	0.0282304	20
	HBV	0.0303654	20
	HBV	0.0311457	20
	HBV	0.0322303	20
	HBV	0.0255984	20
	HBV	0.0245619	20
	HBV	0.0228383	20
	HBV	0.0333647	20
	HBV	0.0326757	20
	HBV	0.0304092	20
	HBV	0.0279589	20
	HBV	0.0309452	20
	HCV	0.03296	20
	HCV	0.0291123	20
	HCV	0.0291786	20
	HCV	0.031664	20
	HCV	0.0263053	20
	HCV	0.024095	20
	HCV	0.032251	20
	HCV	0.0301627	20
	HCV	0.0316312	20
	HCV	0.022224	20
	HCV	0.0237842	20
	HCV	0.0281982	20
	HCV	0.016584	20
	HCV	0.0243104	20
[truncated: 1,010 more rows]

## Sheet: Fig. 2i
Fig. 2i
	virus	abundance	gene
	HBV	0.524151	Tex
	HBV	0.517924	Tex
	HBV	0.457656	Tex
	HBV	0.518737	Tex
	HBV	0.439922	Tex
	HBV	0.425554	Tex
	HBV	0.483114	Tex
	HBV	0.467021	Tex
	HBV	0.434305	Tex
	HBV	0.487564	Tex
	HBV	0.437129	Tex
	HBV	0.438945	Tex
	HBV	0.411135	Tex
	HBV	0.421217	Tex
	HBV	0.410689	Tex
	HBV	0.484087	Tex
	HBV	0.443014	Tex
	HBV	0.51771	Tex
	HBV	0.523954	Tex
	HBV	0.470567	Tex
	HBV	0.472698	Tex
	HBV	0.478357	Tex
	HBV	0.423131	Tex
	HBV	0.452293	Tex
	HBV	0.4898	Tex
	HBV	0.50296	Tex
	HBV	0.458546	Tex
	HBV	0.411509	Tex
	HBV	0.480229	Tex
	HBV	0.463063	Tex
	HBV	0.479801	Tex
	HBV	0.477529	Tex
	HBV	0.444437	Tex
	HBV	0.476325	Tex
	HBV	0.502633	Tex
	HBV	0.482014	Tex
	HBV	0.466269	Tex
	HBV	0.426516	Tex
	HBV	0.452001	Tex
	HBV	0.473719	Tex
	HBV	0.506036	Tex
	HBV	0.509019	Tex
	HBV	0.47515	Tex
	HBV	0.498027	Tex
	HBV	0.535201	Tex
	HBV	0.421772	Tex
	HBV	0.490868	Tex
	HBV	0.468874	Tex
	HBV	0.400068	Tex
	HBV	0.466833	Tex
	HBV	0.535392	Tex
	HBV	0.521076	Tex
	HBV	0.456296	Tex
	HBV	0.486067	Tex
	HBV	0.45943	Tex
	HBV	0.430728	Tex
	HBV	0.423807	Tex
	HBV	0.432974	Tex
	HBV	0.471807	Tex
	HBV	0.461724	Tex
	HBV	0.498926	Tex
	HBV	0.436873	Tex
	HBV	0.50435	Tex
	HBV	0.491753	Tex
	HBV	0.414085	Tex
	HBV	0.527822	Tex
	HBV	0.46773	Tex
	HBV	0.49506	Tex
	HBV	0.440277	Tex
	HBV	0.483115	Tex
	HBV	0.503808	Tex
	HBV	0.475584	Tex
	HBV	0.506904	Tex
	HBV	0.491104	Tex
	HBV	0.466925	Tex
	HBV	0.353937	Tex
	HBV	0.478317	Tex
	HBV	0.448592	Tex
	HBV	0.441486	Tex
	HBV	0.434087	Tex
	HBV	0.465794	Tex
	HBV	0.419179	Tex
	HBV	0.4986	Tex
	HBV	0.469079	Tex
	HBV	0.441241	Tex
	HBV	0.494622	Tex
	HBV	0.502847	Tex
	HBV	0.511298	Tex
	HBV	0.498425	Tex
	HBV	0.356238	Tex
	HBV	0.41344	Tex
	HBV	0.449393	Tex
	HBV	0.501939	Tex
	HBV	0.483544	Tex
	HBV	0.483882	Tex
	HBV	0.504322	Tex
	HBV	0.428997	Tex
	HBV	0.482063	Tex
	HBV	0.480094	Tex
	HBV	0.500218	Tex
	HBV	0.521712	Tex
	HBV	0.440638	Tex
	HBV	0.5171	Tex
	HBV	0.494329	Tex
	HCV	0.524151	Tex
	HCV	0.517924	Tex
	HCV	0.513356	Tex
	HCV	0.479923	Tex
	HCV	0.471571	Tex
	HCV	0.414857	Tex
	HCV	0.490154	Tex
	HCV	0.474651	Tex
	HCV	0.493322	Tex
	HCV	0.486199	Tex
	HCV	0.329228	Tex
	HCV	0.440496	Tex
	HCV	0.423365	Tex
	HCV	0.455808	Tex
	HCV	0.508475	Tex
	HCV	0.502633	Tex
	HCV	0.473719	Tex
	HCV	0.540117	Tex
	HCV	0.382718	Tex
	HCV	0.491487	Tex
	HCV	0.462259	Tex
	HCV	0.464849	Tex
	HCV	0.474089	Tex
	HCV	0.506748	Tex
	HCV	0.522403	Tex
	HCV	0.429125	Tex
	HCV	0.447246	Tex
	HCV	0.424191	Tex
	HCV	0.388982	Tex
	HCV	0.494022	Tex
	HCV	0.485781	Tex
	HCV	0.477066	Tex
	HCV	0.454117	Tex
	HCV	0.351425	Tex
	HCV	0.501368	Tex
	HCV	0.500418	Tex
	HCV	0.525887	Tex
	HCV	0.501939	Tex
	HCV	0.44943	Tex
	HCV	0.439027	Tex
	HCV	0.467366	Tex
	HCV	0.494626	Tex
	HCV	0.473817	Tex
	HCV	0.436303	Tex
	HCV	0.484499	Tex
	HCV	0.456024	Tex
	HCV	0.483544	Tex
	HCV	0.49865	Tex
	HCV	0.47162	Tex
	HCV	0.521482	Tex
	HCV	0.470895	Tex
	HCV	0.521712	Tex
	HCV	0.422864	Tex
	HCV	0.457581	Tex
	HCV	0.461496	Tex
	HCV	0.460998	Tex
	None	0.519602	Tex
	None	0.456368	Tex
	None	0.475572	Tex
	None	0.448555	Tex
	None	0.46499	Tex
	None	0.475508	Tex
	None	0.516098	Tex
	None	0.409349	Tex
	None	0.475557	Tex
	None	0.516037	Tex
	None	0.475075	Tex
	None	0.457948	Tex
	None	0.516845	Tex
	None	0.513224	Tex
	None	0.448445	Tex
	None	0.425708	Tex
	None	0.439555	Tex
	None	0.459625	Tex
	None	0.447997	Tex
	None	0.453786	Tex
	None	0.425162	Tex
	None	0.374572	Tex
	None	0.472555	Tex
	None	0.41303	Tex
	None	0.399227	Tex
	None	0.449684	Tex
	None	0.485007	Tex
	None	0.36155	Tex
	None	0.476191	Tex
	None	0.374596	Tex
	None	0.522281	Tex
	None	0.485553	Tex
	None	0.438957	Tex
	None	0.45987	Tex
	None	0.426496	Tex
	None	0.500209	Tex
	None	0.423242	Tex
	None	0.511013	Tex
	None	0.445969	Tex
	None	0.482749	Tex
	None	0.445497	Tex
	None	0.514639	Tex
	None	0.477676	Tex
	None	0.474409	Tex
	None	0.461604	Tex
	None	0.460854	Tex
	None	0.459125	Tex
	None	0.447622	Tex
	None	0.456972	Tex
	None	0.458997	Tex
	None	0.496878	Tex
	None	0.516963	Tex
	None	0.396964	Tex
	None	0.477593	Tex
	None	0.452823	Tex
	None	0.468086	Tex
	None	0.461592	Tex
	None	0.453637	Tex
	None	0.504017	Tex
	None	0.414136	Tex
	None	0.489993	Tex
	None	0.369243	Tex
	None	0.402998	Tex
	None	0.495241	Tex
	None	0.415592	Tex
	None	0.431532	Tex
	None	0.45782	Tex
	None	0.476519	Tex
	None	0.440589	Tex
	None	0.472786	Tex
	None	0.475107	Tex
	None	0.480736	Tex
	None	0.48145	Tex
	None	0.465672	Tex
	None	0.446815	Tex
	None	0.421763	Tex
	None	0.353304	Tex
	None	0.424119	Tex
	None	0.448635	Tex
	None	0.382243	Tex
	None	0.464477	Tex
	None	0.497203	Tex
	None	0.452687	Tex
	None	0.480187	Tex
	None	0.481119	Tex
	None	0.464319	Tex
	None	0.418054	Tex
	None	0.52443	Tex
	None	0.460521	Tex
	None	0.460116	Tex
	None	0.459668	Tex
	None	0.417219	Tex
	None	0.461104	Tex
	None	0.437145	Tex
	None	0.452073	Tex
	None	0.285061	Tex
	None	0.443941	Tex
	None	0.464606	Tex
	None	0.482393	Tex
	None	0.39255	Tex
	None	0.480203	Tex
	None	0.435847	Tex
	None	0.467886	Tex
	None	0.491636	Tex
	None	0.347171	Tex
	None	0.464207	Tex
	None	0.443709	Tex
	None	0.498395	Tex
	None	0.45379	Tex
	None	0.398604	Tex
	None	0.442214	Tex
	None	0.463535	Tex
	None	0.378359	Tex
	None	0.509658	Tex
	None	0.475405	Tex
	None	0.459669	Tex
	None	0.454853	Tex
	None	0.361819	Tex
	None	0.434608	Tex
	None	0.37621	Tex
	None	0.496217	Tex
	None	0.504369	Tex
	None	0.442785	Tex
	None	0.523988	Tex
	None	0.458338	Tex
	None	0.478877	Tex
	None	0.412757	Tex
	None	0.501493	Tex
	None	0.45842	Tex
	None	0.482698	Tex
	None	0.464751	Tex
	None	0.355195	Tex
	None	0.513389	Tex
	None	0.438428	Tex
	None	0.383319	Tex
	None	0.382502	Tex
	None	0.40753	Tex
	None	0.422327	Tex
	None	0.469387	Tex
	None	0.498209	Tex
	None	0.501887	Tex
	None	0.468679	Tex
	None	0.490651	Tex
	None	0.456037	Tex
	None	0.458817	Tex
	None	0.423559	Tex
	None	0.472318	Tex
	None	0.438853	Tex
	None	0.415379	Tex
	None	0.457827	Tex
	None	0.463609	Tex
	None	0.433167	Tex
	None	0.423459	Tex
	None	0.51199	Tex
	None	0.495513	Tex
	None	0.512617	Tex
	None	0.392235	Tex
	None	0.484166	Tex
	None	0.391129	Tex
	None	0.480584	Tex
	None	0.481328	Tex
	None	0.42966	Tex
	None	0.452691	Tex
	None	0.396246	Tex
	None	0.558166	Tex
	None	0.48439	Tex
	None	0.473059	Tex
	None	0.47007	Tex
	None	0.425704	Tex
	None	0.393522	Tex
	None	0.490825	Tex
	None	0.394357	Tex
	None	0.446997	Tex
	None	0.471554	Tex
	None	0.468071	Tex
	None	0.473584	Tex
	None	0.47729	Tex
	None	0.452793	Tex
	None	0.457541	Tex
	None	0.476884	Tex
	None	0.402613	Tex
	None	0.521652	Tex
	None	0.519247	Tex
	None	0.393674	Tex
	None	0.463141	Tex
	None	0.48687	Tex
	None	0.434282	Tex
	None	0.47985	Tex
	None	0.420718	Tex
	None	0.430483	Tex
	None	0.472781	Tex
	None	0.477027	Tex
	None	0.429266	Tex
	None	0.44311	Tex
	None	0.507941	Tex
	None	0.406605	Tex
	None	0.428623	Tex
	None	0.364432	Tex
	None	0.459504	Tex
	None	0.461411	Tex
	None	0.438013	Tex
	None	0.498609	Tex
	None	0.47128	Tex
	None	0.482504	Tex
	None	0.448283	Tex
	None	0.305401	Tex
	None	0.525137	Tex
	None	0.445112	Tex
	None	0.425566	Tex
	None	0.466192	Tex
	None	0.435962	Tex
	None	0.449741	Tex
	None	0.443749	Tex
	None	0.347157	Tex
	None	0.462478	Tex
	None	0.411905	Tex
	HBV	0.48851	CTLA4
	HBV	0.466919	CTLA4
	HBV	0.390334	CTLA4
	HBV	0.491208	CTLA4
	HBV	0.460848	CTLA4
	HBV	0.324578	CTLA4
	HBV	0.428052	CTLA4
	HBV	0.423594	CTLA4
	HBV	0.346676	CTLA4
	HBV	0.470504	CTLA4
	HBV	0.332051	CTLA4
	HBV	0.37367	CTLA4
	HBV	0.406628	CTLA4
	HBV	0.421285	CTLA4
	HBV	0.384767	CTLA4
	HBV	0.442295	CTLA4
	HBV	0.336457	CTLA4
	HBV	0.454448	CTLA4
	HBV	0.484909	CTLA4
	HBV	0.415816	CTLA4
	HBV	0.412971	CTLA4
	HBV	0.441491	CTLA4
	HBV	0.425169	CTLA4
	HBV	0.419139	CTLA4
	HBV	0.451823	CTLA4
	HBV	0.432882	CTLA4
	HBV	0	CTLA4
	HBV	0.265695	CTLA4
	HBV	0.403093	CTLA4
	HBV	0.362706	CTLA4
	HBV	0.334038	CTLA4
	HBV	0.372024	CTLA4
	HBV	0.239814	CTLA4
	HBV	0.224808	CTLA4
	HBV	0.406856	CTLA4
	HBV	0.434025	CTLA4
	HBV	0.401402	CTLA4
	HBV	0.296304	CTLA4
	HBV	0.489448	CTLA4
	HBV	0.418871	CTLA4
	HBV	0.4299	CTLA4
	HBV	0.469579	CTLA4
	HBV	0.460804	CTLA4
	HBV	0.439426	CTLA4
	HBV	0.506367	CTLA4
	HBV	0.210483	CTLA4
	HBV	0.403492	CTLA4
	HBV	0.42615	CTLA4
	HBV	0.186265	CTLA4
	HBV	0.442837	CTLA4
	HBV	0.483423	CTLA4
	HBV	0.504398	CTLA4
	HBV	0.389873	CTLA4
	HBV	0.453045	CTLA4
	HBV	0.441977	CTLA4
	HBV	0.306944	CTLA4
	HBV	0.336917	CTLA4
	HBV	0.406376	CTLA4
	HBV	0.422558	CTLA4
	HBV	0.41935	CTLA4
	HBV	0.440129	CTLA4
	HBV	0.406655	CTLA4
	HBV	0.453897	CTLA4
	HBV	0.430091	CTLA4
	HBV	0.384478	CTLA4
	HBV	0.497289	CTLA4
	HBV	0.444607	CTLA4
	HBV	0.476783	CTLA4
	HBV	0.345217	CTLA4
	HBV	0.372802	CTLA4
	HBV	0.448136	CTLA4
	HBV	0.392646	CTLA4
	HBV	0.463475	CTLA4
	HBV	0.452125	CTLA4
	HBV	0.348197	CTLA4
	HBV	0	CTLA4
	HBV	0.462888	CTLA4
	HBV	0.439123	CTLA4
	HBV	0.391741	CTLA4
	HBV	0.35119	CTLA4
	HBV	0.375364	CTLA4
	HBV	0.210769	CTLA4
	HBV	0.487435	CTLA4
	HBV	0.422514	CTLA4
	HBV	0.441748	CTLA4
	HBV	0.348824	CTLA4
	HBV	0.485724	CTLA4
	HBV	0.457971	CTLA4
	HBV	0.382365	CTLA4
	HBV	0.334938	CTLA4
	HBV	0.134276	CTLA4
	HBV	0.429099	CTLA4
	HBV	0.449978	CTLA4
	HBV	0.385797	CTLA4
	HBV	0.430408	CTLA4
	HBV	0.437372	CTLA4
	HBV	0.409855	CTLA4
	HBV	0.44172	CTLA4
	HBV	0.454026	CTLA4
	HBV	0.458142	CTLA4
	HBV	0.479482	CTLA4
	HBV	0.378761	CTLA4
	HBV	0.507047	CTLA4
	HBV	0.45556	CTLA4
	HCV	0.48851	CTLA4
	HCV	0.466919	CTLA4
	HCV	0.47505	CTLA4
	HCV	0.418502	CTLA4
	HCV	0.442051	CTLA4
	HCV	0.400363	CTLA4
	HCV	0.461474	CTLA4
	HCV	0.448817	CTLA4
	HCV	0.450323	CTLA4
	HCV	0.361964	CTLA4
	HCV	0.245735	CTLA4
	HCV	0.403219	CTLA4
	HCV	0.354115	CTLA4
	HCV	0.365913	CTLA4
	HCV	0.468287	CTLA4
	HCV	0.406856	CTLA4
	HCV	0.418871	CTLA4
	HCV	0.516359	CTLA4
	HCV	0.126153	CTLA4
	HCV	0.442136	CTLA4
	HCV	0.409739	CTLA4
	HCV	0.38366	CTLA4
	HCV	0.442705	CTLA4
	HCV	0.447395	CTLA4
	HCV	0.478249	CTLA4
	HCV	0.338954	CTLA4
	HCV	0.403716	CTLA4
	HCV	0.146894	CTLA4
	HCV	0	CTLA4
	HCV	0.490271	CTLA4
	HCV	0.435043	CTLA4
	HCV	0.440134	CTLA4
	HCV	0.393702	CTLA4
	HCV	0.254555	CTLA4
	HCV	0.458185	CTLA4
	HCV	0.374993	CTLA4
	HCV	0.502702	CTLA4
	HCV	0.449978	CTLA4
	HCV	0.458234	CTLA4
	HCV	0.399403	CTLA4
	HCV	0.415318	CTLA4
	HCV	0.476279	CTLA4
	HCV	0.342965	CTLA4
	HCV	0.342767	CTLA4
	HCV	0.446259	CTLA4
	HCV	0.410838	CTLA4
	HCV	0.385797	CTLA4
	HCV	0.497926	CTLA4
	HCV	0.387892	CTLA4
	HCV	0.496284	CTLA4
	HCV	0.449298	CTLA4
	HCV	0.479482	CTLA4
	HCV	0.399993	CTLA4
	HCV	0.448804	CTLA4
	HCV	0.40746	CTLA4
	HCV	0.390702	CTLA4
	None	0.498398	CTLA4
	None	0.434305	CTLA4
	None	0.388597	CTLA4
	None	0.368329	CTLA4
	None	0.44464	CTLA4
	None	0.457242	CTLA4
	None	0.49298	CTLA4
	None	0.137915	CTLA4
	None	0.422494	CTLA4
	None	0.476486	CTLA4
	None	0.409075	CTLA4
	None	0.365453	CTLA4
	None	0.484236	CTLA4
	None	0.474139	CTLA4
	None	0.423559	CTLA4
	None	0.361241	CTLA4
	None	0.386886	CTLA4
	None	0.428165	CTLA4
	None	0.416953	CTLA4
	None	0.387865	CTLA4
	None	0.377853	CTLA4
	None	0.256018	CTLA4
	None	0.38162	CTLA4
	None	0.259159	CTLA4
	None	0.349289	CTLA4
	None	0.328233	CTLA4
	None	0.426497	CTLA4
	None	0.359533	CTLA4
	None	0.423571	CTLA4
	None	0.255239	CTLA4
	None	0.508967	CTLA4
	None	0.455193	CTLA4
	None	0.264819	CTLA4
	None	0.436709	CTLA4
	None	0	CTLA4
	None	0.460881	CTLA4
	None	0.304601	CTLA4
	None	0.47936	CTLA4
	None	0.36009	CTLA4
	None	0.451572	CTLA4
	None	0.436348	CTLA4
	None	0.483835	CTLA4
	None	0.430374	CTLA4
	None	0.432467	CTLA4
	None	0.36433	CTLA4
	None	0.357039	CTLA4
	None	0.397708	CTLA4
	None	0.37465	CTLA4
	None	0.447633	CTLA4
	None	0.460641	CTLA4
	None	0.482543	CTLA4
	None	0.444618	CTLA4
	None	0.257551	CTLA4
	None	0.460507	CTLA4
	None	0.417249	CTLA4
	None	0.440335	CTLA4
	None	0.365838	CTLA4
	None	0.420875	CTLA4
	None	0.494908	CTLA4
	None	0.148757	CTLA4
	None	0.418549	CTLA4
	None	0.122879	CTLA4
	None	0.284549	CTLA4
	None	0.430151	CTLA4
	None	0.390182	CTLA4
	None	0.258972	CTLA4
	None	0.416099	CTLA4
	None	0.485615	CTLA4
	None	0.301509	CTLA4
	None	0.480753	CTLA4
	None	0.412451	CTLA4
	None	0.394532	CTLA4
	None	0.470975	CTLA4
	None	0.4297	CTLA4
	None	0.261025	CTLA4
	None	0.307005	CTLA4
	None	0	CTLA4
	None	0.123662	CTLA4
	None	0.375184	CTLA4
	None	0.262827	CTLA4
	None	0.407857	CTLA4
	None	0.455643	CTLA4
	None	0.403438	CTLA4
	None	0.438357	CTLA4
	None	0.432939	CTLA4
	None	0.38544	CTLA4
	None	0.29968	CTLA4
	None	0.485798	CTLA4
	None	0.399361	CTLA4
	None	0.386555	CTLA4
	None	0.438515	CTLA4
	None	0.17559	CTLA4
	None	0.385066	CTLA4
	None	0.152284	CTLA4
	None	0.426477	CTLA4
	None	0	CTLA4
	None	0	CTLA4
	None	0.439239	CTLA4
	None	0.401295	CTLA4
	None	0.349606	CTLA4
	None	0.325424	CTLA4
	None	0.444045	CTLA4
	None	0.413457	CTLA4
	None	0.441179	CTLA4
	None	0	CTLA4
	None	0.459437	CTLA4
	None	0.432333	CTLA4
	None	0.467117	CTLA4
	None	0.469777	CTLA4
	None	0.145048	CTLA4
	None	0.343973	CTLA4
	None	0.335824	CTLA4
	None	0	CTLA4
	None	0.485858	CTLA4
	None	0.379255	CTLA4
	None	0.346677	CTLA4
	None	0.410556	CTLA4
	None	0	CTLA4
	None	0.267991	CTLA4
	None	0.154616	CTLA4
	None	0.426277	CTLA4
	None	0.459614	CTLA4
	None	0.189216	CTLA4
	None	0.494371	CTLA4
	None	0.320137	CTLA4
	None	0.481064	CTLA4
	None	0.17826	CTLA4
	None	0.480146	CTLA4
	None	0.422289	CTLA4
	None	0.505486	CTLA4
	None	0.182629	CTLA4
	None	0.116087	CTLA4
	None	0.447409	CTLA4
	None	0.207803	CTLA4
	None	0.20251	CTLA4
	None	0	CTLA4
	None	0.170815	CTLA4
	None	0.388954	CTLA4
	None	0.357154	CTLA4
	None	0.438065	CTLA4
	None	0.460094	CTLA4
	None	0.40901	CTLA4
	None	0.306611	CTLA4
	None	0.304522	CTLA4
	None	0.413913	CTLA4
	None	0.219663	CTLA4
	None	0.38925	CTLA4
	None	0.393672	CTLA4
	None	0.414864	CTLA4
	None	0.278403	CTLA4
	None	0.457217	CTLA4
	None	0.410258	CTLA4
	None	0.242835	CTLA4
	None	0.500354	CTLA4
	None	0.458928	CTLA4
	None	0.470224	CTLA4
	None	0.180883	CTLA4
	None	0.407589	CTLA4
	None	0.232288	CTLA4
	None	0.486714	CTLA4
	None	0.467156	CTLA4
	None	0.378279	CTLA4
	None	0.347686	CTLA4
	None	0.155777	CTLA4
	None	0.493034	CTLA4
	None	0.458124	CTLA4
	None	0.444628	CTLA4
	None	0.406661	CTLA4
	None	0.378332	CTLA4
	None	0.231562	CTLA4
	None	0.445022	CTLA4
	None	0.301539	CTLA4
	None	0.275993	CTLA4
	None	0.391587	CTLA4
	None	0.467734	CTLA4
	None	0.500552	CTLA4
	None	0.460504	CTLA4
	None	0.397577	CTLA4
	None	0.413917	CTLA4
	None	0.455478	CTLA4
	None	0.120881	CTLA4
	None	0.502681	CTLA4
	None	0.497547	CTLA4
	None	0.354401	CTLA4
	None	0.409233	CTLA4
	None	0.379805	CTLA4
	None	0.159275	CTLA4
	None	0.46088	CTLA4
	None	0.354964	CTLA4
	None	0.318319	CTLA4
	None	0.486079	CTLA4
	None	0.464609	CTLA4
	None	0.354027	CTLA4
	None	0.395182	CTLA4
	None	0.48798	CTLA4
	None	0.344736	CTLA4
	None	0.387148	CTLA4
	None	0	CTLA4
	None	0.4001	CTLA4
	None	0.39719	CTLA4
	None	0.385895	CTLA4
	None	0.375993	CTLA4
	None	0.461202	CTLA4
	None	0.468165	CTLA4
	None	0.329147	CTLA4
	None	0	CTLA4
	None	0.497718	CTLA4
	None	0.381175	CTLA4
	None	0.195105	CTLA4
	None	0.379481	CTLA4
	None	0.436419	CTLA4
	None	0.311544	CTLA4
	None	0.38495	CTLA4
	None	0	CTLA4
	None	0.460907	CTLA4
	None	0.344415	CTLA4
	HBV	0.523086	PDCD1
	HBV	0.52856	PDCD1
	HBV	0.374245	PDCD1
	HBV	0.49629	PDCD1
	HBV	0.40699	PDCD1
	HBV	0.434524	PDCD1
	HBV	0.463693	PDCD1
	HBV	0.411899	PDCD1
	HBV	0.346676	PDCD1
	HBV	0.468028	PDCD1
	HBV	0.39497	PDCD1
	HBV	0.446443	PDCD1
	HBV	0.236012	PDCD1
	HBV	0.371401	PDCD1
	HBV	0.308205	PDCD1
	HBV	0.4173	PDCD1
	HBV	0.468181	PDCD1
	HBV	0.515459	PDCD1
	HBV	0.526639	PDCD1
	HBV	0.361198	PDCD1
	HBV	0.420298	PDCD1
	HBV	0.412012	PDCD1
	HBV	0.3508	PDCD1
	HBV	0.398623	PDCD1
	HBV	0.473145	PDCD1
	HBV	0.386075	PDCD1
	HBV	0.509034	PDCD1
	HBV	0.265695	PDCD1
	HBV	0.462524	PDCD1
	HBV	0.431245	PDCD1
	HBV	0.475985	PDCD1
	HBV	0.504473	PDCD1
	HBV	0.418993	PDCD1
	HBV	0.224808	PDCD1
	HBV	0.573192	PDCD1
	HBV	0.489619	PDCD1
	HBV	0.433499	PDCD1
	HBV	0.396371	PDCD1
	HBV	0.296063	PDCD1
	HBV	0.405501	PDCD1
	HBV	0.448879	PDCD1
	HBV	0.520081	PDCD1
	HBV	0.426189	PDCD1
	HBV	0.510472	PDCD1
	HBV	0.548968	PDCD1
	HBV	0.357335	PDCD1
	HBV	0.428392	PDCD1
	HBV	0.411632	PDCD1
	HBV	0.334994	PDCD1
	HBV	0.413782	PDCD1
	HBV	0.517636	PDCD1
	HBV	0.49208	PDCD1
	HBV	0.413687	PDCD1
	HBV	0.462712	PDCD1
	HBV	0.274574	PDCD1
	HBV	0.365153	PDCD1
	HBV	0.364749	PDCD1
	HBV	0.332317	PDCD1
	HBV	0.456865	PDCD1
	HBV	0.345817	PDCD1
	HBV	0.517375	PDCD1
	HBV	0.348596	PDCD1
	HBV	0.463091	PDCD1
	HBV	0.459832	PDCD1
	HBV	0.36584	PDCD1
	HBV	0.523439	PDCD1
	HBV	0.376916	PDCD1
	HBV	0.516099	PDCD1
	HBV	0.321881	PDCD1
	HBV	0.43902	PDCD1
	HBV	0.503322	PDCD1
	HBV	0.491126	PDCD1
	HBV	0.484669	PDCD1
	HBV	0.454299	PDCD1
	HBV	0.446912	PDCD1
	HBV	0.310054	PDCD1
	HBV	0.414206	PDCD1
	HBV	0.381756	PDCD1
	HBV	0.345097	PDCD1
	HBV	0.4139	PDCD1
	HBV	0.428652	PDCD1
	HBV	0.320894	PDCD1
	HBV	0.476865	PDCD1
	HBV	0.469745	PDCD1
	HBV	0.366641	PDCD1
	HBV	0.567966	PDCD1
	HBV	0.517837	PDCD1
	HBV	0.492961	PDCD1
	HBV	0.504201	PDCD1
	HBV	0.172428	PDCD1
	HBV	0.287851	PDCD1
	HBV	0.383884	PDCD1
	HBV	0.465312	PDCD1
	HBV	0.460196	PDCD1
	HBV	0.414586	PDCD1
	HBV	0.483696	PDCD1
	HBV	0.386688	PDCD1
	HBV	0.58121	PDCD1
	HBV	0.336189	PDCD1
	HBV	0.500015	PDCD1
	HBV	0.501316	PDCD1
	HBV	0.360007	PDCD1
	HBV	0.51419	PDCD1
	HBV	0.463903	PDCD1
	HCV	0.523086	PDCD1
	HCV	0.52856	PDCD1
	HCV	0.471568	PDCD1
	HCV	0.498379	PDCD1
	HCV	0.414922	PDCD1
	HCV	0.219396	PDCD1
	HCV	0.46455	PDCD1
	HCV	0.405401	PDCD1
	HCV	0.492307	PDCD1
	HCV	0.351221	PDCD1
	HCV	0.326347	PDCD1
	HCV	0.414786	PDCD1
	HCV	0.261386	PDCD1
	HCV	0.424911	PDCD1
	HCV	0.494445	PDCD1
	HCV	0.573192	PDCD1
	HCV	0.405501	PDCD1
	HCV	0.511582	PDCD1
	HCV	0.322621	PDCD1
	HCV	0.437349	PDCD1
	HCV	0.382666	PDCD1
	HCV	0.431292	PDCD1
	HCV	0.435597	PDCD1
	HCV	0.476997	PDCD1
	HCV	0.546246	PDCD1
	HCV	0.385737	PDCD1
	HCV	0.334941	PDCD1
	HCV	0.373153	PDCD1
	HCV	0.204549	PDCD1
	HCV	0.461509	PDCD1
	HCV	0.41075	PDCD1
	HCV	0.432797	PDCD1
	HCV	0.399405	PDCD1
	HCV	0.20796	PDCD1
	HCV	0.496892	PDCD1
	HCV	0.46559	PDCD1
	HCV	0.527536	PDCD1
	HCV	0.465312	PDCD1
	HCV	0.400621	PDCD1
	HCV	0.359958	PDCD1
	HCV	0.370108	PDCD1
	HCV	0.479154	PDCD1
	HCV	0.479009	PDCD1
	HCV	0.357398	PDCD1
	HCV	0.444613	PDCD1
	HCV	0.402734	PDCD1
	HCV	0.460196	PDCD1
	HCV	0.452195	PDCD1
	HCV	0.332705	PDCD1
	HCV	0.522729	PDCD1
	HCV	0.429781	PDCD1
	HCV	0.501316	PDCD1
	HCV	0.382379	PDCD1
	HCV	0.440826	PDCD1
	HCV	0.416492	PDCD1
	HCV	0.447037	PDCD1
	None	0.520309	PDCD1
	None	0.302996	PDCD1
	None	0.448025	PDCD1
	None	0.410996	PDCD1
	None	0.373234	PDCD1
	None	0.444482	PDCD1
	None	0.499298	PDCD1
	None	0.209281	PDCD1
	None	0.4716	PDCD1
	None	0.470507	PDCD1
	None	0.433731	PDCD1
	None	0.371882	PDCD1
	None	0.490403	PDCD1
	None	0.5203	PDCD1
	None	0.370861	PDCD1
	None	0.408864	PDCD1
	None	0.473531	PDCD1
	None	0.477516	PDCD1
	None	0.44264	PDCD1
	None	0.437963	PDCD1
	None	0.358931	PDCD1
	None	0.36644	PDCD1
	None	0.43537	PDCD1
	None	0.289378	PDCD1
	None	0.395178	PDCD1
	None	0.387683	PDCD1
	None	0.489178	PDCD1
	None	0	PDCD1
	None	0.442148	PDCD1
	None	0.304642	PDCD1
	None	0.54948	PDCD1
	None	0.433959	PDCD1
	None	0.388587	PDCD1
	None	0.419752	PDCD1
	None	0.208273	PDCD1
	None	0.497993	PDCD1
	None	0.392642	PDCD1
	None	0.512294	PDCD1
	None	0.374665	PDCD1
	None	0.443426	PDCD1
	None	0.354045	PDCD1
	None	0.515684	PDCD1
	None	0.528954	PDCD1
	None	0.442403	PDCD1
	None	0.41586	PDCD1
	None	0.445733	PDCD1
	None	0.38478	PDCD1
	None	0.392883	PDCD1
	None	0.397071	PDCD1
	None	0	PDCD1
	None	0.468317	PDCD1
	None	0.529323	PDCD1
	None	0.30144	PDCD1
	None	0.430707	PDCD1
	None	0.405396	PDCD1
	None	0.410568	PDCD1
	None	0.428498	PDCD1
	None	0.416979	PDCD1
	None	0.500417	PDCD1
	None	0.303083	PDCD1
	None	0.644387	PDCD1
	None	0.240315	PDCD1
	None	0.310115	PDCD1
	None	0.483182	PDCD1
	None	0.185439	PDCD1
	None	0.258972	PDCD1
	None	0.449548	PDCD1
	None	0.4133	PDCD1
	None	0.355484	PDCD1
	None	0.3731	PDCD1
	None	0.401958	PDCD1
	None	0.497011	PDCD1
	None	0.433818	PDCD1
	None	0.433312	PDCD1
	None	0.41577	PDCD1
	None	0.39747	PDCD1
	None	0.192092	PDCD1
	None	0.38494	PDCD1
	None	0.364883	PDCD1
	None	0.308683	PDCD1
	None	0.462555	PDCD1
	None	0.480367	PDCD1
	None	0.400796	PDCD1
	None	0.427379	PDCD1
	None	0.430498	PDCD1
	None	0.458807	PDCD1
	None	0.318258	PDCD1
	None	0.533521	PDCD1
	None	0.36929	PDCD1
	None	0.395748	PDCD1
	None	0.438515	PDCD1
	None	0.41197	PDCD1
	None	0.408855	PDCD1
	None	0.331465	PDCD1
	None	0.370303	PDCD1
	None	0	PDCD1
	None	0.397893	PDCD1
	None	0.406285	PDCD1
	None	0.477754	PDCD1
	None	0.303538	PDCD1
	None	0.431578	PDCD1
	None	0.389698	PDCD1
	None	0.463679	PDCD1
	None	0.496322	PDCD1
	None	0.13922	PDCD1
	None	0.401719	PDCD1
	None	0.433639	PDCD1
	None	0.494795	PDCD1
	None	0.292981	PDCD1
	None	0.298046	PDCD1
	None	0.421391	PDCD1
	None	0.573057	PDCD1
	None	0.236136	PDCD1
	None	0.519995	PDCD1
	None	0.467057	PDCD1
	None	0.400309	PDCD1
	None	0.417996	PDCD1
	None	0.254604	PDCD1
	None	0.389465	PDCD1
	None	0.236185	PDCD1
	None	0.503737	PDCD1
	None	0.453762	PDCD1
	None	0.581177	PDCD1
	None	0.500591	PDCD1
	None	0.404007	PDCD1
	None	0.406951	PDCD1
	None	0.17826	PDCD1
	None	0.464529	PDCD1
	None	0.410545	PDCD1
	None	0.425983	PDCD1
	None	0	PDCD1
	None	0.182902	PDCD1
	None	0.512326	PDCD1
	None	0.422722	PDCD1
	None	0.282733	PDCD1
	None	0.330211	PDCD1
	None	0.298459	PDCD1
	None	0.428068	PDCD1
	None	0.393037	PDCD1
	None	0.48024	PDCD1
	None	0.501616	PDCD1
	None	0.470968	PDCD1
	None	0.705807	PDCD1
	None	0.553336	PDCD1
	None	0.37962	PDCD1
	None	0.356218	PDCD1
	None	0.439076	PDCD1
	None	0.3778	PDCD1
	None	0.294454	PDCD1
	None	0.573813	PDCD1
	None	0.436821	PDCD1
	None	0.367991	PDCD1
	None	0.268704	PDCD1
	None	0.49151	PDCD1
	None	0.484484	PDCD1
	None	0.514675	PDCD1
	None	0	PDCD1
	None	0.470777	PDCD1
	None	0.232288	PDCD1
	None	0.553046	PDCD1
	None	0.4402	PDCD1
	None	0.37184	PDCD1
	None	0.486895	PDCD1
	None	0.348336	PDCD1
	None	0.578358	PDCD1
	None	0.421126	PDCD1
	None	0.431736	PDCD1
	None	0.449856	PDCD1
	None	0.336256	PDCD1
	None	0	PDCD1
	None	0.470475	PDCD1
	None	0.326399	PDCD1
	None	0.397787	PDCD1
	None	0.4668	PDCD1
	None	0.411968	PDCD1
	None	0.316434	PDCD1
	None	0.409324	PDCD1
	None	0.457127	PDCD1
	None	0.386052	PDCD1
	None	0.439623	PDCD1
	None	0.345231	PDCD1
	None	0.528244	PDCD1
	None	0.520229	PDCD1
	None	0.331073	PDCD1
	None	0.400585	PDCD1
	None	0.4456	PDCD1
	None	0.359574	PDCD1
	None	0.443813	PDCD1
	None	0.338619	PDCD1
	None	0.446495	PDCD1
	None	0.391157	PDCD1
	None	0.452232	PDCD1
	None	0.153394	PDCD1
	None	0.410839	PDCD1
	None	0.589035	PDCD1
	None	0.308215	PDCD1
	None	0.416458	PDCD1
	None	0.271592	PDCD1
	None	0.4001	PDCD1
	None	0.416016	PDCD1
	None	0.36576	PDCD1
	None	0.683868	PDCD1
	None	0.286711	PDCD1
	None	0.512838	PDCD1
	None	0.343456	PDCD1
	None	0.218665	PDCD1
	None	0.525643	PDCD1
	None	0.397951	PDCD1
	None	0.269578	PDCD1
	None	0.314815	PDCD1
	None	0.358957	PDCD1
	None	0.462788	PDCD1
	None	0.40332	PDCD1
	None	0.214773	PDCD1
	None	0.381709	PDCD1
	None	0.391955	PDCD1
	HBV	0.540692	CD27
	HBV	0.538726	CD27
	HBV	0.468976	CD27
	HBV	0.552037	CD27
	HBV	0.433114	CD27
	HBV	0.461392	CD27
	HBV	0.510138	CD27
	HBV	0.500042	CD27
	HBV	0.443137	CD27
	HBV	0.520375	CD27
	HBV	0.500764	CD27
	HBV	0.449702	CD27
	HBV	0.398203	CD27
	HBV	0.421215	CD27
	HBV	0.397016	CD27
	HBV	0.526168	CD27
	HBV	0.498795	CD27
	HBV	0.547918	CD27
	HBV	0.543577	CD27
	HBV	0.496538	CD27
	HBV	0.510527	CD27
	HBV	0.475412	CD27
	HBV	0.397396	CD27
	HBV	0.473154	CD27
	HBV	0.519002	CD27
	HBV	0.517208	CD27
	HBV	0.48105	CD27
	HBV	0.432912	CD27
	HBV	0.503036	CD27
	HBV	0.487221	CD27
	HBV	0.474762	CD27
	HBV	0.485168	CD27
	HBV	0.446782	CD27
	HBV	0.472034	CD27
	HBV	0.530516	CD27
	HBV	0.479634	CD27
	HBV	0.478182	CD27
	HBV	0.418564	CD27
	HBV	0.414718	CD27
	HBV	0.472605	CD27
	HBV	0.523142	CD27
	HBV	0.529814	CD27
	HBV	0.493656	CD27
	HBV	0.521073	CD27
	HBV	0.562306	CD27
	HBV	0.451563	CD27
	HBV	0.545066	CD27
	HBV	0.517276	CD27
	HBV	0.431219	CD27
	HBV	0.48481	CD27
	HBV	0.557248	CD27
	HBV	0.540325	CD27
	HBV	0.4456	CD27
	HBV	0.495032	CD27
	HBV	0.494575	CD27
	HBV	0.455691	CD27
	HBV	0.460288	CD27
	HBV	0.346986	CD27
	HBV	0.503232	CD27
	HBV	0.455989	CD27
	HBV	0.518994	CD27
	HBV	0.364124	CD27
	HBV	0.529203	CD27
	HBV	0.536094	CD27
	HBV	0.456652	CD27
	HBV	0.5386	CD27
	HBV	0.419963	CD27
	HBV	0.414266	CD27
	HBV	0.489878	CD27
	HBV	0.487497	CD27
	HBV	0.524114	CD27
	HBV	0.471972	CD27
	HBV	0.539447	CD27
	HBV	0.506603	CD27
	HBV	0.500193	CD27
	HBV	0.405575	CD27
	HBV	0.500799	CD27
	HBV	0.462339	CD27
	HBV	0.511501	CD27
	HBV	0.420476	CD27
	HBV	0.489266	CD27
	HBV	0.386052	CD27
	HBV	0.494453	CD27
	HBV	0.476123	CD27
	HBV	0.437617	CD27
	HBV	0.509554	CD27
	HBV	0.516467	CD27
	HBV	0.537143	CD27
	HBV	0.521548	CD27
	HBV	0.332582	CD27
	HBV	0.403508	CD27
	HBV	0.429639	CD27
	HBV	0.515909	CD27
	HBV	0.515535	CD27
	HBV	0.501719	CD27
	HBV	0.515108	CD27
	HBV	0.419068	CD27
	HBV	0.417424	CD27
	HBV	0.466966	CD27
	HBV	0.526151	CD27
	HBV	0.534159	CD27
	HBV	0.301911	CD27
	HBV	0.533897	CD27
	HBV	0.540273	CD27
	HCV	0.540692	CD27
	HCV	0.538726	CD27
	HCV	0.551517	CD27
	HCV	0.505614	CD27
	HCV	0.507271	CD27
	HCV	0.430166	CD27
	HCV	0.491009	CD27
	HCV	0.509988	CD27
	HCV	0.509936	CD27
	HCV	0.393501	CD27
	HCV	0.343391	CD27
	HCV	0.453183	CD27
	HCV	0.469351	CD27
	HCV	0.426354	CD27
	HCV	0.530331	CD27
	HCV	0.530516	CD27
	HCV	0.472605	CD27
	HCV	0.562371	CD27
	HCV	0.397679	CD27
	HCV	0.505648	CD27
	HCV	0.480308	CD27
	HCV	0.464295	CD27
	HCV	0.498456	CD27
	HCV	0.549986	CD27
	HCV	0.540048	CD27
	HCV	0.457099	CD27
	HCV	0.48677	CD27
	HCV	0.490616	CD27
	HCV	0.354852	CD27
	HCV	0.518082	CD27
	HCV	0.504022	CD27
	HCV	0.509629	CD27
	HCV	0.501538	CD27
	HCV	0.338409	CD27
	HCV	0.53875	CD27
	HCV	0.53258	CD27
	HCV	0.548294	CD27
	HCV	0.515909	CD27
	HCV	0.438609	CD27
	HCV	0.454498	CD27
	HCV	0.475872	CD27
	HCV	0.492978	CD27
	HCV	0.528459	CD27
	HCV	0.440677	CD27
	HCV	0.490415	CD27
	HCV	0.468028	CD27
	HCV	0.515535	CD27
	HCV	0.493436	CD27
	HCV	0.498448	CD27
	HCV	0.544755	CD27
	HCV	0.461104	CD27
	HCV	0.534159	CD27
	HCV	0.38715	CD27
	HCV	0.479238	CD27
	HCV	0.479986	CD27
	HCV	0.495158	CD27
	None	0.53281	CD27
	None	0.46235	CD27
	None	0.492491	CD27
	None	0.478881	CD27
	None	0.496166	CD27
	None	0.497667	CD27
	None	0.546953	CD27
	None	0.525077	CD27
	None	0.48558	CD27
	None	0.568674	CD27
	None	0.508835	CD27
	None	0.465218	CD27
	None	0.529053	CD27
	None	0.529332	CD27
	None	0.455342	CD27
	None	0.402312	CD27
	None	0.454494	CD27
	None	0.48129	CD27
	None	0.480122	CD27
	None	0.477789	CD27
	None	0.453298	CD27
	None	0.383405	CD27
	None	0.508062	CD27
	None	0.442656	CD27
	None	0.421398	CD27
	None	0.501693	CD27
	None	0.500433	CD27
	None	0.438986	CD27
	None	0.491512	CD27
	None	0.376807	CD27
	None	0.530511	CD27
	None	0.506638	CD27
	None	0.440377	CD27
	None	0.481745	CD27
	None	0.44896	CD27
	None	0.509109	CD27
	None	0.445015	CD27
	None	0.517632	CD27
	None	0.442481	CD27
	None	0.539056	CD27
	None	0.465129	CD27
	None	0.523981	CD27
	None	0.450798	CD27
	None	0.51844	CD27
	None	0.474798	CD27
	None	0.503974	CD27
	None	0.476971	CD27
	None	0.442062	CD27
	None	0.465311	CD27
	None	0.475788	CD27
	None	0.490576	CD27
	None	0.560463	CD27
	None	0.434837	CD27
	None	0.499058	CD27
	None	0.474441	CD27
	None	0.474136	CD27
	None	0.491555	CD27
	None	0.486372	CD27
	None	0.510144	CD27
	None	0.468084	CD27
	None	0.42322	CD27
	None	0.36362	CD27
	None	0.355432	CD27
	None	0.525059	CD27
	None	0.3706	CD27
	None	0.418019	CD27
	None	0.438875	CD27
	None	0.468861	CD27
	None	0.419176	CD27
	None	0.454412	CD27
	None	0.506946	CD27
	None	0.511708	CD27
	None	0.511779	CD27
	None	0.512377	CD27
	None	0.461996	CD27
	None	0.427612	CD27
	None	0.435028	CD27
	None	0.428655	CD27
	None	0.479991	CD27
	None	0.185629	CD27
	None	0.476908	CD27
	None	0.50358	CD27
	None	0.443038	CD27
	None	0.51887	CD27
	None	0.514904	CD27
	None	0.464136	CD27
	None	0.423699	CD27
	None	0.547935	CD27
	None	0.508733	CD27
	None	0.46763	CD27
	None	0.420945	CD27
	None	0.460897	CD27
	None	0.447734	CD27
	None	0.478753	CD27
	None	0.457277	CD27
	None	0.198466	CD27
	None	0.535146	CD27
	None	0.513628	CD27
	None	0.518466	CD27
	None	0.387545	CD27
	None	0.538902	CD27
	None	0.492743	CD27
	None	0.493702	CD27
	None	0.510423	CD27
	None	0.337672	CD27
	None	0.48673	CD27
	None	0.421664	CD27
	None	0.52855	CD27
	None	0.488587	CD27
	None	0.394092	CD27
	None	0.440298	CD27
	None	0.358328	CD27
	None	0.460532	CD27
	None	0.510866	CD27
	None	0.517133	CD27
	None	0.472251	CD27
	None	0.419967	CD27
	None	0.269211	CD27
	None	0.457748	CD27
	None	0.458504	CD27
	None	0.51172	CD27
	None	0.518406	CD27
	None	0.437306	CD27
	None	0.536622	CD27
	None	0.463338	CD27
	None	0.456181	CD27
	None	0.437147	CD27
	None	0.514712	CD27
	None	0.465692	CD27
	None	0.386063	CD27
	None	0.438444	CD27
	None	0.416409	CD27
	None	0.5445	CD27
	None	0.327208	CD27
	None	0.420533	CD27
	None	0.445604	CD27
	None	0.468941	CD27
	None	0.307397	CD27
	None	0.507826	CD27
	None	0.52313	CD27
	None	0.53514	CD27
	None	0.488051	CD27
	None	0.39823	CD27
	None	0.461443	CD27
	None	0.483873	CD27
	None	0.396123	CD27
	None	0.518582	CD27
	None	0.463561	CD27
	None	0.479395	CD27
	None	0.36982	CD27
	None	0.472924	CD27
	None	0.466153	CD27
	None	0.432512	CD27
	None	0.532999	CD27
	None	0.508181	CD27
	None	0.537602	CD27
	None	0.288949	CD27
	None	0.503198	CD27
	None	0.382429	CD27
	None	0.423336	CD27
	None	0.504325	CD27
	None	0.449209	CD27
	None	0.474562	CD27
	None	0.36437	CD27
	None	0.565633	CD27
	None	0.491076	CD27
	None	0.485448	CD27
	None	0.504257	CD27
	None	0.43498	CD27
	None	0.445272	CD27
	None	0.49565	CD27
	None	0.382882	CD27
	None	0.448871	CD27
	None	0.474045	CD27
	None	0.499473	CD27
	None	0.486281	CD27
	None	0.490872	CD27
	None	0.43985	CD27
	None	0.472241	CD27
	None	0.499709	CD27
	None	0.399279	CD27
	None	0.548123	CD27
	None	0.53201	CD27
	None	0.403516	CD27
	None	0.492524	CD27
	None	0.532307	CD27
	None	0.52721	CD27
	None	0.495392	CD27
	None	0.324371	CD27
	None	0.456077	CD27
	None	0.454156	CD27
	None	0.424437	CD27
	None	0.433502	CD27
	None	0.48435	CD27
	None	0.490297	CD27
	None	0.467647	CD27
	None	0.447993	CD27
	None	0.420094	CD27
	None	0.482289	CD27
	None	0.468441	CD27
	None	0.461417	CD27
	None	0.421867	CD27
	None	0.470619	CD27
	None	0.489091	CD27
	None	0.438297	CD27
	None	0.323306	CD27
	None	0.534698	CD27
	None	0.351241	CD27
	None	0.44688	CD27
	None	0.449918	CD27
	None	0.440655	CD27
	None	0.486792	CD27
	None	0.432576	CD27
	None	0.327804	CD27
	None	0.490018	CD27
	None	0.422189	CD27
	HBV	0.55082	CD52
	HBV	0.530215	CD52
	HBV	0.564031	CD52
	HBV	0.564776	CD52
	HBV	0.492911	CD52
	HBV	0.549006	CD52
	HBV	0.557358	CD52
	HBV	0.566711	CD52
	HBV	0.61177	CD52
	HBV	0.525104	CD52
	HBV	0.55078	CD52
	HBV	0.556762	CD52
	HBV	0.540543	CD52
	HBV	0.54955	CD52
	HBV	0.537769	CD52
	HBV	0.599229	CD52
	HBV	0.526698	CD52
	HBV	0.5672	CD52
	HBV	0.564904	CD52
	HBV	0.619558	CD52
	HBV	0.548123	CD52
	HBV	0.590259	CD52
	HBV	0.529767	CD52
	HBV	0.543152	CD52
	HBV	0.569769	CD52
	HBV	0.610805	CD52
	HBV	0.534836	CD52
	HBV	0.595447	CD52
	HBV	0.581441	CD52
	HBV	0.589443	CD52
	HBV	0.574859	CD52
	HBV	0.595319	CD52
	HBV	0.594138	CD52
	HBV	0.64679	CD52
	HBV	0.578831	CD52
	HBV	0.567626	CD52
	HBV	0.586637	CD52
	HBV	0.536654	CD52
	HBV	0.6045	CD52
	HBV	0.560964	CD52
	HBV	0.596894	CD52
	HBV	0.551158	CD52
	HBV	0.550029	CD52
	HBV	0.532501	CD52
	HBV	0.560072	CD52
	HBV	0.581903	CD52
	HBV	0.615035	CD52
	HBV	0.571318	CD52
	HBV	0.610904	CD52
	HBV	0.580612	CD52
	HBV	0.584924	CD52
	HBV	0.570129	CD52
	HBV	0.60061	CD52
	HBV	0.5681	CD52
	HBV	0.593394	CD52
	HBV	0.577054	CD52
	HBV	0.545983	CD52
	HBV	0.605724	CD52
	HBV	0.557929	CD52
	HBV	0.585042	CD52
	HBV	0.54612	CD52
	HBV	0.632336	CD52
	HBV	0.580531	CD52
	HBV	0.565626	CD52
	HBV	0.557835	CD52
	HBV	0.571222	CD52
	HBV	0.597004	CD52
	HBV	0.568086	CD52
	HBV	0.561331	CD52
	HBV	0.594129	CD52
	HBV	0.574275	CD52
	HBV	0.57523	CD52
	HBV	0.576338	CD52
	HBV	0.593635	CD52
	HBV	0.582795	CD52
	HBV	0.592687	CD52
	HBV	0.55997	CD52
	HBV	0.559207	CD52
	HBV	0.583062	CD52
	HBV	0.572118	CD52
	HBV	0.602049	CD52
	HBV	0.57761	CD52
	HBV	0.559896	CD52
	HBV	0.538581	CD52
	HBV	0.559762	CD52
	HBV	0.580554	CD52
	HBV	0.522869	CD52
	HBV	0.58536	CD52
	HBV	0.563518	CD52
	HBV	0.554986	CD52
	HBV	0.561969	CD52
	HBV	0.57399	CD52
	HBV	0.587269	CD52
	HBV	0.58569	CD52
	HBV	0.564469	CD52
	HBV	0.557724	CD52
	HBV	0.564157	CD52
	HBV	0.535627	CD52
	HBV	0.58869	CD52
	HBV	0.559791	CD52
	HBV	0.563411	CD52
	HBV	0.549315	CD52
	HBV	0.562247	CD52
	HBV	0.552417	CD52
	HCV	0.55082	CD52
	HCV	0.530215	CD52
	HCV	0.585019	CD52
	HCV	0.560472	CD52
	HCV	0.558443	CD52
	HCV	0.56706	CD52
	HCV	0.594947	CD52
	HCV	0.558645	CD52
	HCV	0.541066	CD52
	HCV	0.547406	CD52
	HCV	0.529913	CD52
	HCV	0.55771	CD52
	HCV	0.631284	CD52
	HCV	0.591731	CD52
	HCV	0.578877	CD52
	HCV	0.578831	CD52
	HCV	0.560964	CD52
	HCV	0.589623	CD52
	HCV	0.567539	CD52
	HCV	0.587684	CD52
	HCV	0.560889	CD52
	HCV	0.609082	CD52
	HCV	0.56036	CD52
	HCV	0.594261	CD52
	HCV	0.537445	CD52
	HCV	0.593598	CD52
	HCV	0.561375	CD52
	HCV	0.590443	CD52
	HCV	0.59918	CD52
	HCV	0.543777	CD52
	HCV	0.583365	CD52
	HCV	0.578378	CD52
	HCV	0.560895	CD52
	HCV	0.563071	CD52
	HCV	0.542535	CD52
	HCV	0.576458	CD52
	HCV	0.540263	CD52
	HCV	0.587269	CD52
	HCV	0.514822	CD52
	HCV	0.559099	CD52
	HCV	0.595331	CD52
	HCV	0.570302	CD52
	HCV	0.595569	CD52
	HCV	0.57822	CD52
	HCV	0.58675	CD52
	HCV	0.557404	CD52
	HCV	0.58569	CD52
	HCV	0.555618	CD52
	HCV	0.574633	CD52
	HCV	0.551081	CD52
	HCV	0.559163	CD52
	HCV	0.563411	CD52
	HCV	0.506511	CD52
	HCV	0.531921	CD52
	HCV	0.573454	CD52
	HCV	0.543861	CD52
	None	0.540633	CD52
	None	0.572593	CD52
	None	0.554265	CD52
	None	0.551003	CD52
	None	0.58079	CD52
	None	0.548943	CD52
	None	0.540657	CD52
	None	0.544453	CD52
	None	0.563147	CD52
	None	0.571727	CD52
	None	0.58682	CD52
	None	0.603592	CD52
	None	0.554597	CD52
	None	0.569935	CD52
	None	0.542518	CD52
	None	0.570209	CD52
	None	0.559647	CD52
	None	0.561963	CD52
	None	0.537225	CD52
	None	0.576479	CD52
	None	0.54344	CD52
	None	0.51657	CD52
	None	0.587225	CD52
	None	0.562206	CD52
	None	0.502874	CD52
	None	0.552204	CD52
	None	0.529498	CD52
	None	0.477483	CD52
	None	0.56374	CD52
	None	0.539421	CD52
	None	0.520948	CD52
	None	0.568086	CD52
	None	0.57677	CD52
	None	0.534473	CD52
	None	0.632075	CD52
	None	0.576378	CD52
	None	0.578926	CD52
	None	0.528565	CD52
	None	0.584248	CD52
	None	0.55432	CD52
	None	0.554445	CD52
	None	0.554926	CD52
	None	0.539753	CD52
	None	0.534371	CD52
	None	0.575212	CD52
	None	0.558355	CD52
	None	0.574277	CD52
	None	0.556327	CD52
	None	0.510935	CD52
	None	0.608884	CD52
	None	0.528518	CD52
	None	0.536285	CD52
	None	0.539824	CD52
	None	0.564286	CD52
	None	0.547132	CD52
	None	0.562553	CD52
	None	0.5326	CD52
	None	0.5764	CD52
	None	0.548664	CD52
	None	0.586628	CD52
	None	0.549695	CD52
	None	0.555369	CD52
	None	0.593688	CD52
	None	0.534016	CD52
	None	0.54912	CD52
	None	0.570028	CD52
	None	0.567027	CD52
	None	0.551786	CD52
	None	0.568315	CD52
	None	0.533576	CD52
	None	0.566057	CD52
	None	0.546113	CD52
	None	0.547508	CD52
	None	0.518194	CD52
	None	0.573461	CD52
	None	0.546183	CD52
	None	0.536132	CD52
	None	0.559605	CD52
	None	0.559484	CD52
	None	0.579885	CD52
	None	0.518754	CD52
	None	0.538204	CD52
	None	0.557077	CD52
	None	0.557624	CD52
	None	0.575463	CD52
	None	0.583002	CD52
	None	0.561432	CD52
	None	0.551261	CD52
	None	0.564118	CD52
	None	0.591954	CD52
	None	0.56528	CD52
	None	0.607159	CD52
	None	0.577273	CD52
	None	0.593161	CD52
	None	0.591726	CD52
	None	0.507794	CD52
	None	0.578413	CD52
	None	0.542495	CD52
	None	0.573288	CD52
	None	0.569542	CD52
	None	0.58444	CD52
	None	0.501496	CD52
	None	0.551645	CD52
	None	0.535008	CD52
	None	0.509836	CD52
	None	0.572335	CD52
	None	0.55653	CD52
	None	0.546706	CD52
	None	0.555423	CD52
	None	0.572552	CD52
	None	0.555717	CD52
	None	0.552305	CD52
	None	0.567904	CD52
	None	0.540197	CD52
	None	0.564615	CD52
	None	0.57402	CD52
	None	0.578631	CD52
	None	0.53805	CD52
	None	0.556352	CD52
	None	0.576996	CD52
	None	0.561805	CD52
	None	0.579386	CD52
	None	0.588613	CD52
	None	0.571254	CD52
	None	0.602998	CD52
	None	0.557218	CD52
	None	0.52625	CD52
	None	0.559678	CD52
	None	0.590254	CD52
	None	0.561752	CD52
	None	0.568397	CD52
	None	0.534175	CD52
	None	0.564042	CD52
	None	0.562965	CD52
	None	0.560774	CD52
	None	0.615622	CD52
	None	0.572438	CD52
	None	0.548123	CD52
	None	0.564173	CD52
	None	0.560965	CD52
	None	0.551539	CD52
	None	0.598909	CD52
	None	0.501242	CD52
	None	0.568582	CD52
	None	0.576437	CD52
	None	0.626608	CD52
	None	0.549837	CD52
	None	0.541028	CD52
	None	0.520502	CD52
	None	0.56681	CD52
	None	0.533421	CD52
	None	0.540378	CD52
	None	0.600874	CD52
	None	0.559611	CD52
	None	0.561196	CD52
	None	0.556663	CD52
	None	0.594184	CD52
	None	0.566204	CD52
	None	0.566572	CD52
	None	0.564364	CD52
	None	0.540759	CD52
	None	0.55976	CD52
	None	0.555846	CD52
	None	0.494101	CD52
	None	0.607812	CD52
	None	0.545044	CD52
	None	0.578252	CD52
	None	0.557818	CD52
	None	0.562712	CD52
	None	0.556886	CD52
	None	0.573849	CD52
	None	0.592474	CD52
	None	0.603678	CD52
	None	0.581104	CD52
	None	0.546104	CD52
	None	0.560264	CD52
	None	0.600179	CD52
	None	0.558704	CD52
	None	0.565935	CD52
	None	0.568126	CD52
	None	0.578376	CD52
	None	0.559582	CD52
	None	0.552133	CD52
	None	0.53958	CD52
	None	0.566055	CD52
	None	0.607685	CD52
	None	0.591305	CD52
	None	0.546786	CD52
	None	0.605114	CD52
	None	0.547852	CD52
	None	0.605053	CD52
	None	0.549276	CD52
	None	0.560001	CD52
	None	0.545848	CD52
	None	0.539472	CD52
	None	0.557586	CD52
	None	0.538012	CD52
	None	0.553307	CD52
	None	0.567571	CD52
	None	0.563784	CD52
	None	0.555434	CD52
	None	0.564491	CD52
	None	0.619016	CD52
	None	0.57379	CD52
	None	0.583997	CD52
	None	0.541582	CD52
	None	0.578371	CD52
	None	0.52767	CD52
	None	0.591445	CD52
	None	0.559869	CD52
	None	0.556312	CD52
	None	0.559698	CD52
	None	0.576393	CD52
	None	0.494949	CD52
	None	0.551455	CD52
	None	0.552237	CD52
	HBV	0.489509	ICOS
	HBV	0.449479	ICOS
	HBV	0.308107	ICOS
	HBV	0.442805	ICOS
	HBV	0.39673	ICOS
	HBV	0.214174	ICOS
	HBV	0.387344	ICOS
	HBV	0.368754	ICOS
	HBV	0.272991	ICOS
	HBV	0.423782	ICOS
	HBV	0.332051	ICOS
	HBV	0.317916	ICOS
	HBV	0.395661	ICOS
	HBV	0.321962	ICOS
	HBV	0.308205	ICOS
	HBV	0.4173	ICOS
	HBV	0.233601	ICOS
	HBV	0.416665	ICOS
	HBV	0.456522	ICOS
	HBV	0.293564	ICOS
	HBV	0.385556	ICOS
	HBV	0.416539	ICOS
	HBV	0.327688	ICOS
	HBV	0.380474	ICOS
	HBV	0.415021	ICOS
	HBV	0.443223	ICOS
	HBV	0.144354	ICOS
	HBV	0	ICOS
	HBV	0.36386	ICOS
	HBV	0.330398	ICOS
	HBV	0.353669	ICOS
	HBV	0.256659	ICOS
	HBV	0.3552	ICOS
	HBV	0.311164	ICOS
	HBV	0.415599	ICOS
	HBV	0.419285	ICOS
	HBV	0.391024	ICOS
	HBV	0.235515	ICOS
	HBV	0.296063	ICOS
	HBV	0.355257	ICOS
	HBV	0.4299	ICOS
	HBV	0.436654	ICOS
	HBV	0.4003	ICOS
	HBV	0.4093	ICOS
	HBV	0.421779	ICOS
	HBV	0.25807	ICOS
	HBV	0.379889	ICOS
	HBV	0.395423	ICOS
	HBV	0	ICOS
	HBV	0.369872	ICOS
	HBV	0.435807	ICOS
	HBV	0.441496	ICOS
	HBV	0.367896	ICOS
	HBV	0.394333	ICOS
	HBV	0.331177	ICOS
	HBV	0.269569	ICOS
	HBV	0.373662	ICOS
	HBV	0.392843	ICOS
	HBV	0.345079	ICOS
	HBV	0.395138	ICOS
	HBV	0.425209	ICOS
	HBV	0.191345	ICOS
	HBV	0.4295	ICOS
	HBV	0.380187	ICOS
	HBV	0.264675	ICOS
	HBV	0.432581	ICOS
	HBV	0.263596	ICOS
	HBV	0.385037	ICOS
	HBV	0.391626	ICOS
	HBV	0.404145	ICOS
	HBV	0.450497	ICOS
	HBV	0.303381	ICOS
	HBV	0.447482	ICOS
	HBV	0.422907	ICOS
	HBV	0.348197	ICOS
	HBV	0	ICOS
	HBV	0.448474	ICOS
	HBV	0.389562	ICOS
	HBV	0.305147	ICOS
	HBV	0.315773	ICOS
	HBV	0.375364	ICOS
	HBV	0.136819	ICOS
	HBV	0.410015	ICOS
	HBV	0.405429	ICOS
	HBV	0.394968	ICOS
	HBV	0.363009	ICOS
	HBV	0.439541	ICOS
	HBV	0.421659	ICOS
	HBV	0.382365	ICOS
	HBV	0.109344	ICOS
	HBV	0.206547	ICOS
	HBV	0.399637	ICOS
	HBV	0.420403	ICOS
	HBV	0.36749	ICOS
	HBV	0.428832	ICOS
	HBV	0.405273	ICOS
	HBV	0.224587	ICOS
	HBV	0.342112	ICOS
	HBV	0.399495	ICOS
	HBV	0.43764	ICOS
	HBV	0.440503	ICOS
	HBV	0.378761	ICOS
	HBV	0.451353	ICOS
	HBV	0.419918	ICOS
	HCV	0.489509	ICOS
	HCV	0.449479	ICOS
	HCV	0.454582	ICOS
	HCV	0.383244	ICOS
	HCV	0.37678	ICOS
	HCV	0.35981	ICOS
	HCV	0.431452	ICOS
	HCV	0.405401	ICOS
	HCV	0.459732	ICOS
	HCV	0.309795	ICOS
	HCV	0	ICOS
	HCV	0.264712	ICOS
	HCV	0	ICOS
	HCV	0.320246	ICOS
[truncated: 258 more rows]

## Sheet: Fig. 3b
Fig. 3b
	time	event	C23
	NA	0	Low
	24.1333	1	High
	54.1333	1	Low
	64.6333	0	Low
	84.4	1	High
	42.3667	1	High
	81.4	0	Low
	25.2333	1	High
	28.2667	1	High
	120	0	High
	40.9667	1	Low
	57.7	0	High
	50.5333	0	Low
	48.4	0	Low
	18.5	1	Low
	11.9	0	Low
	38.9333	0	Low
	21.1	1	Low
	23.2333	0	Low
	1.2	1	High
	8.66667	0	Low
	13.2	0	Low
	8.73333	1	High
	10.9333	0	Low
	10.7333	0	Low
	0.666667	0	High
	17.3333	0	Low
	14.9667	0	Low
	1.53333	1	Low
	37.8333	1	High
	10.2667	1	High
	47.4333	1	High
	27.9	1	Low
	27.9	1	High
	3.03333	1	High
	25.6667	1	Low
	23.7	1	Low
	1.13333	1	High
	70.5333	1	High
	5.1	1	High
	45.0333	0	Low
	46.5667	1	Low
	0.266667	0	Low
	22.6667	0	High
	18.2333	1	High
	14.8	0	High
	12.9	0	High
	18.7333	0	Low
	45.4333	0	Low
	13.6333	0	Low
	37.1667	0	High
	0.666667	0	High
	0	0	High
	0	0	Low
	4.3	1	High
	8.33333	0	High
	2.9	1	Low
	3.23333	1	Low
	3.43333	1	High
	4.3	1	High
	3.4	1	High
	7.3	0	High
	3.36667	1	High
	10	1	High
	10.1	1	High
	10.5	1	Low
	12.1	0	High
	11.5667	1	High
	10.1333	1	Low
	9.06667	1	High
	7.23333	1	Low
	21.6333	1	Low
	9.96667	1	High
	12.1667	0	Low
	13.3	0	High
	12.7333	0	Low
	8.73333	1	Low
	9.26667	1	High
	10	1	Low
	4.66667	1	High
	11.4667	1	High
	9.3	1	High
	7.03333	0	Low
	0	0	High
	0	0	Low
	8.26667	0	High
	80.8333	0	Low
	38.3	1	Low
	84.7333	1	Low
	54.0667	1	High
	114.567	0	Low
	7.43333	1	High
	2.63333	0	High
	0.466667	1	Low
	22.0667	0	Low
	52	1	High
	80.5	0	Low
	67.2333	0	Low
	20.0667	0	Low
	76.7	0	Low
	11.6333	1	High
	13.1333	1	Low
	45.7333	1	High
	49.8333	0	Low
	6.1	0	Low
	33.5	1	High
	18.6	1	High
	13.8333	1	High
	21.4333	1	Low
	27.5667	1	Low
	56.4667	1	High
	5.7	1	High
	20.0333	1	Low
	7.76667	1	High
	71.0333	1	Low
	17.8333	1	High
	20.4	1	High
	104.167	1	Low
	108.6	1	Low
	13.9667	1	High
	0.366667	1	Low
	31.0333	1	Low
	33.6	0	High
	32.9667	0	Low
	91.5333	0	Low
	22	1	High
	31.4	0	Low
	26.7333	1	High
	30.5667	0	High
	27.2	0	Low
	30.9333	0	High
	40.3333	1	Low
	57.0333	0	High
	29.9667	1	High
	74.8333	0	Low
	110.267	0	Low
	12.4333	1	High
	0.3	1	High
	81.8667	1	Low
	79.9333	0	Low
	24.2667	0	Low
	9.43333	1	High
	23.3667	0	Low
	23.1	0	High
	1.46667	0	Low
	36.1667	0	Low
	115.933	0	High
	13.6667	1	High
	0.533333	1	High
	11.5667	0	High
	76.7	0	Low
	77.4667	0	Low
	56.1667	1	Low
	12.7	1	High
	72.8	0	Low
	12.1667	1	High
	15.6333	1	High
	6.5	1	High
	53.9333	0	Low
	70.0667	0	High
	0.3	0	High
	3.56667	1	High
	43.4	0	Low
	62.5333	0	Low
	13.8333	0	High
	14.4	1	High
	60.1333	0	Low
	52.0667	0	Low
	52.2333	0	High
	51.0333	0	High
	47.4667	0	Low
	5.66667	0	High
	48.3333	0	High
	5.7	1	High
	4.56667	0	High
	18.8	0	Low
	21.9333	0	High
	43.1667	0	Low
	44.8333	0	High
	22.4	0	High
	40.6333	0	High
	41.1	0	Low
	41.4	0	Low
	14.1667	1	High
	41.0333	0	Low
	3.83333	1	Low
	38.1667	0	Low
	36.1667	0	Low
	35.5333	0	Low
	34.9667	0	Low
	21.2	0	High
	0.4	1	High
	29.9333	0	Low
	15.1	0	Low
	15.2667	0	High
	14.5333	0	High
	67.6	0	Low
	15.8	0	Low
	18.4667	0	High
	19.1333	0	Low
	19.5667	0	High
	18.5	0	Low
	18.5	0	High
	18.4	0	Low
	21.2667	0	Low
	18.8667	0	High
	20.2667	0	Low
	4.7	0	High
	21.4667	0	Low
	24.0667	0	High
	19.1667	0	Low
	15.9333	0	Low
	25.4333	0	High
	27	0	Low
	23.9667	0	High
	26.1333	0	Low
	51.0333	0	High
	35.5667	0	Low
	91.7333	0	Low
	90.9333	0	Low
	83.7667	0	Low
	60.7667	0	Low
	73.4	0	High
	81.8333	0	High
	77.2333	0	Low
	57.2667	0	Low
	65.6667	0	Low
	63.3333	0	Low
	67.1667	0	High
	66.3	0	Low
	61.8333	0	Low
	54.4333	0	Low
	30.3333	0	High
	27.3	0	Low
	28.4667	0	Low
	14.1	0	Low
	13.5333	0	High
	9.86667	1	Low
	0.2	0	High
	13	0	Low
	0.2	0	High
	14.2333	0	High
	13.3333	0	Low
	13.6	0	Low
	13.5333	0	Low
	1.86667	1	High
	0.2	0	High
	19	0	Low
	20.2667	0	Low
	20.9	1	Low
	19.8667	1	High
	0.633333	1	High
	10.1	0	Low
	12.1	0	Low
	22.9333	1	High
	14.6	1	High
	61.7333	1	Low
	24.3	0	High
	19.3667	1	High
	28.2667	0	High
	8.23333	1	High
	6.46667	1	High
	12.2	1	Low
	0.0333333	0	Low
	0.333333	0	High
	82.8667	1	High
	0.4	0	Low
	13.8667	1	High
	51.7667	0	High
	54.5333	0	Low
	28.6667	0	High
	59.3	0	High
	15.0667	1	Low
	21.8333	0	High
	22.4333	0	Low
	26	0	Low
	6	0	Low
	19.8	0	High
	19.5	0	Low
	25.6	1	High
	23.2667	0	High
	24.8	0	Low
	20.7	0	Low
	17.3333	0	High
	22.3667	0	High
	14.9	0	Low
	21.0667	0	Low
	12.0333	0	High
	14.3333	0	High
	1.86667	1	High
	16	0	Low
	15.8667	0	Low
	11.9667	1	High
	12.4	0	High
	13.7333	0	Low
	0.9	1	Low
	11.8	0	Low
	2.16667	1	High
	12.0333	0	High
	29.3	0	High
	1.03333	1	High
	2.23333	1	High
	3.03333	1	High
	38.2333	1	Low
	21.0333	0	High
	17.3	0	Low
	17.0667	0	High
	11.9667	0	High
	2.16667	1	High
	27.6333	0	Low
	31.7	0	Low
	30.2	0	Low
	12.9	0	High
	14.1667	0	High
	12.2	0	Low
	9.7	0	High
	16.9	0	Low
	23.2667	0	High
	24.9	0	Low
	21	0	High
	7.63333	0	Low
	11	0	Low
	59.7	1	High
	26.6333	0	Low
	17.9333	0	High
	21.3	1	High
	3.13333	0	Low
	0	0	High
	0.733333	0	High
	0.5	0	Low
	0.3	0	High
	21.3333	0	Low
	19.6	0	High
	19.3	0	Low
	15.6	0	High
	15.7333	0	Low
	36.6	0	Low
	0.766667	0	High
	28.2667	0	High
	20.0333	0	High
	16.6667	0	High
	1.73333	1	High
	16.2	0	Low
	7.13333	1	Low
	10.9	0	High
	10.4667	0	Low
	11.5	0	High
	1	0	High
	13.1667	0	High
	20.5	0	High
	25.2	0	Low
	18.5333	1	High
	44.6333	0	Low
	34.3333	0	High
	30.8333	0	Low
	23.1	1	Low
	29.9333	0	High
	13.7333	1	High
	36.2667	1	Low
	26.0667	0	High
	23.5333	0	Low
	36.3667	0	Low
	0.7	0	Low
	25.5	1	Low
	13.1667	0	Low
	46.2	1	High
	41.3667	0	High
	80.4	0	Low
	11.3667	0	Low

## Sheet: Fig. 3c
Fig. 3c
	Patient	Site	Percentage
	HCC11	NTL	8.03
	HCC11	PT	16.1
	HCC12	NTL	8.11
	HCC12	PT	34.5
	HCC13	NTL	6.01
	HCC13	PT	15.9
	HCC14	NTL	7.53
	HCC14	PT	21.9
	HCC15	NTL	6.98
	HCC15	PT	22.2

## Sheet: Fig. 3d
Fig. 3d
	Replicates	All Mφ (NTL)	Non-MMP9+ TAM (PT)	TREM2+ TAM (PT)	MMP9+ TAM (PT)
	1	40	49	56	73
	2	21	58	55	74
	3	33	51	57	72
	4	37	49	57	73
	5	31	56	50	86
	6	40	52	48	71
	7	26	53	62	74
	8	23	59	48	71
	9	38	58	54	109
	10	35	62	59	71
	11	37	48	57	76
	12	37	57	49	80

## Sheet: Fig. 3e
Fig. 3e
	Replicates	All Mφ (NTL)	Non-MMP9+ TAM (PT)	TREM2+ TAM (PT)	MMP9+ TAM (PT)
	1	4	9	6	12
	2	2	9	6	16
	3	3	6	8	14
	4	5	7	8	22
	5	5	8	11	14
	6	5	11	8	10
	7	5	10	8	22
	8	6	8	7	18
	9	4	11	8	17

[truncated: 30 more sheets: Fig. 3f, Fig. 4f, Fig. 4g, Fig. 4i, Fig. 4j, Fig. 4k, Fig. 5d, Fig. 5e, Fig. 6f, Fig. 7b, Fig. 7c, Fig. S3b, Fig. S3c, Fig. S4c, Fig. S4d, Fig. S4e, Fig. S5b-c, Fig. S6b, Fig. S7b, Fig. S7c …]
